# Supplementary material for: Catalytic direct hydrocarboxylation of styrenes with CO2 and H2
Source: Nat Commun. 2022 Dec 8;13:7584. doi: 10.1038/s41467-022-35293-3 (PMC9732006; doi:10.1038/s41467-022-35293-3)
Supplement: Supplementary file 3 — Dataset 1 [file 41467_2022_35293_MOESM3_ESM.cif]

data_jin-745-dcmet2o-1
_audit_creation_date              2020-06-04
_audit_creation_method
;
Olex2 1.2-ac3
(compiled 2017.08.10 svn.r3458 for OlexSys, GUI svn.r5381)
;
_shelx_SHELXL_version_number      '2018/1'
_publ_contact_author_address      ?
_publ_contact_author_email        ?
_publ_contact_author_id_orcid     ?
_publ_contact_author_name         ''
_publ_contact_author_phone        ?
_publ_section_references
;
Dolomanov, O.V., Bourhis, L.J., Gildea, R.J, Howard, J.A.K. & Puschmann, H.
 (2009), J. Appl. Cryst. 42, 339-341.

Sheldrick, G.M. (2015). Acta Cryst. A71, 3-8.

Sheldrick, G.M. (2015). Acta Cryst. C71, 3-8.
;
_chemical_name_common             ?
_chemical_name_systematic         ?
_chemical_formula_moiety          'C28 H40 N P Rh, C F3 O3 S'
_chemical_formula_sum             'C29 H40 F3 N O3 P Rh S'
_chemical_formula_weight          673.56
_chemical_melting_point           ?
_chemical_oxdiff_formula          CHFNOPRhS
loop_
  _atom_type_symbol
  _atom_type_description
  _atom_type_scat_dispersion_real
  _atom_type_scat_dispersion_imag
  _atom_type_scat_source
 'C' 'C' 0.0181 0.0091 'International Tables Vol C Tables 4.2.6.8 and 6.1.1.4'
 'H' 'H' 0.0000 0.0000 'International Tables Vol C Tables 4.2.6.8 and 6.1.1.4'
 'F' 'F' 0.0727 0.0534 'International Tables Vol C Tables 4.2.6.8 and 6.1.1.4'
 'N' 'N' 0.0311 0.0180 'International Tables Vol C Tables 4.2.6.8 and 6.1.1.4'
 'O' 'O' 0.0492 0.0322 'International Tables Vol C Tables 4.2.6.8 and 6.1.1.4'
 'P' 'P' 0.2955 0.4335 'International Tables Vol C Tables 4.2.6.8 and 6.1.1.4'
 'Rh' 'Rh' 0.0927 3.6045 'International Tables Vol C Tables 4.2.6.8 and 6.1.1.4'
 'S' 'S' 0.3331 0.5567 'International Tables Vol C Tables 4.2.6.8 and 6.1.1.4'

_shelx_space_group_comment
;
The symmetry employed for this shelxl refinement is uniquely defined
by the following loop, which should always be used as a source of
symmetry information in preference to the above space-group names.
They are only intended as comments.
;
_space_group_crystal_system       'triclinic'
_space_group_IT_number            2
_space_group_name_H-M_alt         'P -1'
_space_group_name_Hall            '-P 1'
loop_
  _space_group_symop_operation_xyz
 'x, y, z'
 '-x, -y, -z'

_cell_length_a                    9.1982(2)
_cell_length_b                    10.7195(2)
_cell_length_c                    15.1783(6)
_cell_angle_alpha                 97.970(3)
_cell_angle_beta                  94.176(3)
_cell_angle_gamma                 95.477(2)
_cell_volume                      1469.73(7)
_cell_formula_units_Z             2
_cell_measurement_reflns_used     9146
_cell_measurement_temperature     123(2)
_cell_measurement_theta_max       75.0000
_cell_measurement_theta_min       4.1750
_shelx_estimated_absorpt_T_max    ?
_shelx_estimated_absorpt_T_min    ?
_exptl_absorpt_coefficient_mu     6.309
_exptl_absorpt_correction_T_max   1.00000
_exptl_absorpt_correction_T_min   0.87402
_exptl_absorpt_correction_type    multi-scan
_exptl_absorpt_process_details
;
CrysAlisPro 1.171.40.37a (Rigaku Oxford Diffraction, 2019)
Empirical absorption correction using spherical harmonics,
 implemented in SCALE3 ABSPACK scaling algorithm.
;
_exptl_absorpt_special_details    ?
_exptl_crystal_colour             yellow
_exptl_crystal_colour_primary     yellow
_exptl_crystal_density_diffrn     1.522
_exptl_crystal_density_meas       ?
_exptl_crystal_density_method     ?
_exptl_crystal_description        block
_exptl_crystal_F_000              696
loop_
  _exptl_crystal_face_index_h
  _exptl_crystal_face_index_k
  _exptl_crystal_face_index_l
  _exptl_crystal_face_perp_dist
 -1 0 -9 0.0253
 -3 6 -6 0.0417
 0 2 9 0.0042
 3 -6 -1 0.0344
 -5 -2 3 0.0286
 5 2 -3 0.0076

_exptl_crystal_size_max           0.088
_exptl_crystal_size_mid           0.039
_exptl_crystal_size_min           0.037
loop_
  _exptl_oxdiff_crystal_face_indexfrac_h
  _exptl_oxdiff_crystal_face_indexfrac_k
  _exptl_oxdiff_crystal_face_indexfrac_l
  _exptl_oxdiff_crystal_face_x
  _exptl_oxdiff_crystal_face_y
  _exptl_oxdiff_crystal_face_z
 -1.0398 -0.4604 -9.2925 0.9494 -0.2278 0.2161
 -2.5177 5.5138 -5.6583 0.6587 -0.1579 -0.7356
 0.4692 2.0066 8.7644 -0.8736 0.2096 -0.4392
 2.5679 -6.3484 -1.1958 0.0235 0.0987 0.9948
 -5.2816 -2.3905 3.0111 -0.2329 -0.9708 0.0575
 5.4254 1.9555 -3.0752 0.2333 0.9724 0.0090

_exptl_transmission_factor_max    ?
_exptl_transmission_factor_min    ?
_diffrn_reflns_av_R_equivalents   0.0434
_diffrn_reflns_av_unetI/netI      0.0454
_diffrn_reflns_Laue_measured_fraction_full 0.999
_diffrn_reflns_Laue_measured_fraction_max 0.952
_diffrn_reflns_limit_h_max        11
_diffrn_reflns_limit_h_min        -11
_diffrn_reflns_limit_k_max        12
_diffrn_reflns_limit_k_min        -13
_diffrn_reflns_limit_l_max        18
_diffrn_reflns_limit_l_min        -18
_diffrn_reflns_number             17594
_diffrn_reflns_point_group_measured_fraction_full 0.999
_diffrn_reflns_point_group_measured_fraction_max 0.952
_diffrn_reflns_theta_full         67.684
_diffrn_reflns_theta_max          76.209
_diffrn_reflns_theta_min          2.951
_diffrn_ambient_temperature       123.15
_diffrn_detector                  'Rigaku HyPix-6000 area detector'
_diffrn_detector_area_resol_mean  10.0
_diffrn_detector_type             'HPC area detector'
_diffrn_measured_fraction_theta_full 0.999
_diffrn_measured_fraction_theta_max 0.952
_diffrn_measurement_details
;
List of Runs (angles in degrees, time in seconds):

  # Type    Start    End  Width  t~exp~   \w     \q     \k     \f   Frames
--------------------------------------------------------------------------
  1  \w     17.00  75.00   0.50    1.63    --   46.76-111.00 130.00  116
  2  \w     53.00 105.00   0.50    6.51    --  104.75-111.00 130.00  104
  3  \w     37.00  74.00   0.50    6.51    --  104.75 -61.00  30.00   74
  4  \w     36.00  84.00   0.50    6.51    --  104.75 -94.00 -30.00   96
  5  \w     64.00 105.00   0.50    6.51    --  104.75 -94.00 -60.00   82
  6  \w     35.00  74.00   0.50    6.51    --  104.75 -61.00-180.00   78
  7  \w     32.00 112.00   0.50    6.51    --  104.75-125.00 -30.00  160
  8  \w     32.00  70.00   0.50    6.51    --  104.75 -61.00 120.00   76
  9  \w     33.00 103.00   0.50    6.51    --  104.75 -94.00 150.00  140
 10  \w     32.00  71.00   0.50    6.51    --  104.75 -61.00   0.00   78
 11  \w    -22.00   6.00   0.50    1.63    --   46.76 -19.00 120.00   56
 12  \w    -19.00  13.00   0.50    1.63    --  -46.76  19.00  60.00   64
 13  \w    -10.00  29.00   0.50    1.63    --  -46.76  19.00 120.00   78
 14  \w    -63.00 -38.00   0.50    6.51    -- -102.00  61.00 150.00   50
 15  \w    -77.00 -50.00   0.50    6.51    -- -102.00 125.00 150.00   54
 16  \w   -112.00 -30.00   0.50    6.51    -- -102.00 125.00  30.00  164
 17  \w    -84.00  -6.00   0.50    1.63    --  -46.76 111.00-135.00  156
 18  \w     25.00 114.00   0.50    1.63    --   46.76  77.00-120.00  178
 19  \w     97.00 131.00   0.50    6.51    --  104.75 111.00-135.00   68
 20  \w    -62.00  22.00   0.50    1.63    --  -46.76  57.00-180.00  168
 21  \w   -108.00 -49.00   0.50    6.51    -- -102.00 111.00-135.00  118
 22  \w   -103.00 -78.00   0.50    6.51    -- -102.00 153.00 -99.82   50
 23  \w   -131.00-106.00   0.50    6.51    -- -102.00 153.00 -99.82   50
 24  \w   -120.00 -87.00   0.50    6.51    -- -102.00 -15.00  60.00   66
 25  \w   -148.00 -91.00   0.50    6.51    -- -102.00-111.00 130.00  114
 26  \w   -172.00 -88.00   0.50    6.51    -- -102.00 -30.00 150.00  168
 27  \w   -169.00-131.00   0.50    6.51    -- -102.00 -15.00  60.00   76
 28  \w   -167.00 -87.00   0.50    6.51    -- -102.00 -30.00 -30.00  160
 29  \w   -108.00 -79.00   0.50    1.63    --  -46.76-125.00 -90.00   58
 30  \w   -106.00 -80.00   0.50    6.51    -- -102.00-125.00 -90.00   52
 31  \w   -159.00 -84.00   0.50    6.51    -- -102.00 -61.00-150.00  150
 32  \w   -170.00-145.00   0.50    6.51    -- -102.00-125.00 -90.00   50
 33  \w   -175.00-126.00   0.50    6.51    -- -102.00 -61.00-120.00   98
 34  \w   -112.00 -86.00   0.50    6.51    -- -102.00 125.00 150.00   52
;
_diffrn_measurement_device        'four-circle diffractometer'
_diffrn_measurement_device_type   'Rigaku XtaLAB Synergy-DW'
_diffrn_measurement_method        '\w scans'
_diffrn_orient_matrix_type
'CrysAlisPro convention (1999,Acta A55,543-557)'
_diffrn_orient_matrix_UB_11       -0.0170804000
_diffrn_orient_matrix_UB_12       0.0083569000
_diffrn_orient_matrix_UB_13       -0.1006735000
_diffrn_orient_matrix_UB_21       0.1633969000
_diffrn_orient_matrix_UB_22       0.0498353000
_diffrn_orient_matrix_UB_23       0.0037622000
_diffrn_orient_matrix_UB_31       0.0391909000
_diffrn_orient_matrix_UB_32       -0.1369262000
_diffrn_orient_matrix_UB_33       -0.0208591000
_diffrn_radiation_monochromator   'multi-layer mirror optics'
_diffrn_radiation_probe           x-ray
_diffrn_radiation_type            CuK\a
_diffrn_radiation_wavelength      1.54184
_diffrn_source                    'rotating anode X-ray generator'
_diffrn_source_type               PhotonJet-DW
_reflns_Friedel_coverage          0.000
_reflns_Friedel_fraction_full     .
_reflns_Friedel_fraction_max      .
_reflns_number_gt                 5229
_reflns_number_total              5867
_reflns_odcompleteness_completeness 99.96
_reflns_odcompleteness_iscentric  1
_reflns_odcompleteness_theta      66.97
_reflns_special_details
;
 Reflections were merged by SHELXL according to the crystal
 class for the calculation of statistics and refinement.
 
 _reflns_Friedel_fraction is defined as the number of unique
 Friedel pairs measured divided by the number that would be
 possible theoretically, ignoring centric projections and
 systematic absences.
;
_reflns_threshold_expression      'I > 2\s(I)'
_computing_cell_refinement        'CrysAlisPro 1.171.40.37a (Rigaku OD, 2019)'
_computing_data_collection        'CrysAlisPro 1.171.40.37a (Rigaku OD, 2019)'
_computing_data_reduction         'CrysAlisPro 1.171.40.37a (Rigaku OD, 2019)'
_computing_molecular_graphics     'Olex2 (Dolomanov et al., 2009)'
_computing_publication_material   'Olex2 (Dolomanov et al., 2009)'
_computing_structure_refinement   'ShelXL (Sheldrick, 2015)'
_computing_structure_solution     'ShelXT (Sheldrick, 2015)'
_refine_diff_density_max          1.688
_refine_diff_density_min          -1.052
_refine_diff_density_rms          0.095
_refine_ls_extinction_coef        .
_refine_ls_extinction_method      none
_refine_ls_goodness_of_fit_ref    1.043
_refine_ls_hydrogen_treatment     mixed
_refine_ls_matrix_type            full
_refine_ls_number_parameters      370
_refine_ls_number_reflns          5867
_refine_ls_number_restraints      0
_refine_ls_R_factor_all           0.0519
_refine_ls_R_factor_gt            0.0453
_refine_ls_restrained_S_all       1.043
_refine_ls_shift/su_max           0.001
_refine_ls_shift/su_mean          0.000
_refine_ls_structure_factor_coef  Fsqd
_refine_ls_weighting_details
'w=1/[\s^2^(Fo^2^)+(0.0375P)^2^+3.9206P] where P=(Fo^2^+2Fc^2^)/3'
_refine_ls_weighting_scheme       calc
_refine_ls_wR_factor_gt           0.1067
_refine_ls_wR_factor_ref          0.1100
_refine_special_details           ?
_olex2_refinement_description
;
1. Fixed Uiso
 At 1.2 times of:
  All C(H) groups, All C(H,H) groups
 At 1.5 times of:
  All C(H,H,H) groups
2.a Ternary CH refined with riding coordinates:
 C00A(H00A), C00F(H00H), C00M(H00P), C00V(H00Z), C00W(H00), C011(H011)
2.b Secondary CH2 refined with riding coordinates:
 C00B(H00B,H00C), C00D(H00F,H00G), C00I(H00I,H00J), C00J(H00K,H00L), C00N(H00Q,
 H00R), C00P(H00S,H00T), C00R(H00U,H00V), C00S(H00W,H00X), C00T(H00Y,H),
 C00Y(H1AA,HA)
2.c Aromatic/amide H refined with riding coordinates:
 C00K(H00M), C00X(H0AA), C00Z(H2AA), C010(H010)
2.d Idealised Me refined as rotating group:
 C012(H01A,H01B,H01C), C013(H01D,H01E,H01F)
;
_atom_sites_solution_hydrogens    mixed
_atom_sites_solution_primary      dual
_atom_sites_solution_secondary    ?
loop_
  _atom_site_label
  _atom_site_type_symbol
  _atom_site_fract_x
  _atom_site_fract_y
  _atom_site_fract_z
  _atom_site_U_iso_or_equiv
  _atom_site_adp_type
  _atom_site_occupancy
  _atom_site_site_symmetry_order
  _atom_site_calc_flag
  _atom_site_refinement_flags_posn
  _atom_site_refinement_flags_adp
  _atom_site_refinement_flags_occupancy
  _atom_site_disorder_assembly
  _atom_site_disorder_group
 Rh01 Rh 0.43501(3) 0.04331(3) 0.23987(2) 0.02955(10) Uani 1 1 d . . . . .
 P1 P 0.55850(10) 0.22948(8) 0.22497(6) 0.02467(19) Uani 1 1 d . . . . .
 S003 S 0.86324(13) 0.73380(11) 0.27898(8) 0.0449(3) Uani 1 1 d . . . . .
 F004 F 1.0123(3) 0.7970(3) 0.1487(2) 0.0533(7) Uani 1 1 d . . . . .
 F005 F 0.7787(3) 0.7972(3) 0.1245(2) 0.0555(7) Uani 1 1 d . . . . .
 F006 F 0.8755(4) 0.6219(2) 0.1156(2) 0.0567(7) Uani 1 1 d . . . . .
 O007 O 0.7157(4) 0.6728(4) 0.2777(3) 0.0585(10) Uani 1 1 d . . . . .
 O008 O 0.9766(4) 0.6601(4) 0.3045(3) 0.0616(10) Uani 1 1 d . . . . .
 O009 O 0.8838(4) 0.8659(4) 0.3158(3) 0.0635(10) Uani 1 1 d . . . . .
 C00A C 0.4731(4) 0.3705(3) 0.1997(3) 0.0289(8) Uani 1 1 d . . . . .
 H00A H 0.551853 0.443214 0.212324 0.035 Uiso 1 1 calc R . . . .
 C00B C 0.3551(5) 0.4017(4) 0.2622(3) 0.0357(9) Uani 1 1 d . . . . .
 H00B H 0.394870 0.404192 0.324867 0.043 Uiso 1 1 calc R . . . .
 H00C H 0.271154 0.334863 0.249444 0.043 Uiso 1 1 calc R . . . .
 C00C C 0.4485(5) -0.0544(4) 0.1081(3) 0.0384(9) Uani 1 1 d . . . . .
 C00D C 0.8126(4) 0.1226(4) 0.1808(3) 0.0308(8) Uani 1 1 d . . . . .
 H00F H 0.868591 0.163519 0.237271 0.037 Uiso 1 1 calc R . . . .
 H00G H 0.756700 0.043932 0.192624 0.037 Uiso 1 1 calc R . . . .
 C00E C 0.6500(5) 0.2838(4) 0.3372(3) 0.0340(9) Uani 1 1 d . . . . .
 C00F C 0.7056(4) 0.2122(3) 0.1494(2) 0.0267(7) Uani 1 1 d . . . . .
 H00H H 0.656720 0.168367 0.090761 0.032 Uiso 1 1 calc R . . . .
 C00G C 0.5116(5) 0.0943(4) 0.3803(3) 0.0355(9) Uani 1 1 d . . . . .
 N1 N 0.2986(5) 0.2053(4) 0.4278(3) 0.0527(11) Uani 1 1 d . . . . .
 C00I C 0.3030(6) 0.5298(4) 0.2496(3) 0.0461(11) Uani 1 1 d . . . . .
 H00I H 0.221747 0.546034 0.287513 0.055 Uiso 1 1 calc R . . . .
 H00J H 0.384457 0.597433 0.269464 0.055 Uiso 1 1 calc R . . . .
 C00J C 0.9185(5) 0.0898(4) 0.1107(3) 0.0368(9) Uani 1 1 d . . . . .
 H00K H 0.990414 0.037015 0.134344 0.044 Uiso 1 1 calc R . . . .
 H00L H 0.863326 0.039607 0.056910 0.044 Uiso 1 1 calc R . . . .
 C00K C 0.7477(5) 0.3931(4) 0.3563(3) 0.0406(10) Uani 1 1 d . . . . .
 H00M H 0.759800 0.448824 0.313190 0.049 Uiso 1 1 calc R . . . .
 C00L C 0.3263(5) 0.0130(4) 0.1080(3) 0.0412(10) Uani 1 1 d . . . . .
 C00M C 0.5639(5) -0.0254(4) 0.3526(3) 0.0391(10) Uani 1 1 d . . . . .
 H00P H 0.671603 -0.029899 0.349910 0.047 Uiso 1 1 calc R . . . .
 C00N C 0.7921(4) 0.3332(4) 0.1291(3) 0.0318(8) Uani 1 1 d . . . . .
 H00Q H 0.723400 0.391448 0.109260 0.038 Uiso 1 1 calc R . . . .
 H00R H 0.851029 0.376816 0.183791 0.038 Uiso 1 1 calc R . . . .
 C00O C 0.6276(5) 0.2105(5) 0.4012(3) 0.0458(12) Uani 1 1 d . . . . .
 C00P C 0.3651(5) 0.4953(4) 0.0893(3) 0.0416(10) Uani 1 1 d . . . . .
 H00S H 0.451985 0.559255 0.099840 0.050 Uiso 1 1 calc R . . . .
 H00T H 0.323615 0.492117 0.026853 0.050 Uiso 1 1 calc R . . . .
 C00Q C 0.8820(5) 0.7369(4) 0.1616(3) 0.0419(10) Uani 1 1 d . . . . .
 C00R C 0.4122(5) 0.3657(4) 0.1024(3) 0.0338(8) Uani 1 1 d . . . . .
 H00U H 0.488292 0.343333 0.061842 0.041 Uiso 1 1 calc R . . . .
 H00V H 0.327120 0.300246 0.088034 0.041 Uiso 1 1 calc R . . . .
 C00S C 0.9996(5) 0.2079(4) 0.0850(3) 0.0392(9) Uani 1 1 d . . . . .
 H00W H 1.060160 0.183134 0.035438 0.047 Uiso 1 1 calc R . . . .
 H00X H 1.066068 0.251659 0.136553 0.047 Uiso 1 1 calc R . . . .
 C00T C 0.8930(5) 0.2987(4) 0.0560(3) 0.0359(9) Uani 1 1 d . . . . .
 H00Y H 0.948906 0.376688 0.043055 0.043 Uiso 1 1 calc R . . . .
 H H 0.833372 0.258372 0.000695 0.043 Uiso 1 1 calc R . . . .
 C00U C 0.3529(5) 0.1003(4) 0.3860(3) 0.0430(11) Uani 1 1 d . . . . .
 C00V C 0.2593(5) -0.0058(4) 0.3405(3) 0.0464(11) Uani 1 1 d . . . . .
 H00Z H 0.154224 0.004757 0.324712 0.056 Uiso 1 1 calc R . . . .
 C00W C 0.4662(6) -0.1288(4) 0.3126(3) 0.0458(11) Uani 1 1 d . . . . .
 H00 H 0.504790 -0.204940 0.280547 0.055 Uiso 1 1 calc R . . . .
 C00X C 0.8272(6) 0.4197(5) 0.4391(3) 0.0501(12) Uani 1 1 d . . . . .
 H0AA H 0.893594 0.494518 0.453276 0.060 Uiso 1 1 calc R . . . .
 C00Y C 0.2511(5) 0.5349(4) 0.1528(3) 0.0462(11) Uani 1 1 d . . . . .
 H1AA H 0.229928 0.622209 0.146493 0.055 Uiso 1 1 calc R . . . .
 HA H 0.158998 0.478077 0.136239 0.055 Uiso 1 1 calc R . . . .
 C00Z C 0.8100(6) 0.3369(6) 0.5017(3) 0.0573(15) Uani 1 1 d . . . . .
 H2AA H 0.868098 0.353508 0.557243 0.069 Uiso 1 1 calc R . . . .
 C010 C 0.7087(6) 0.2308(5) 0.4832(3) 0.0507(12) Uani 1 1 d . . . . .
 H010 H 0.695314 0.173915 0.525409 0.061 Uiso 1 1 calc R . . . .
 C011 C 0.3160(6) -0.1165(4) 0.3027(4) 0.0463(11) Uani 1 1 d . . . . .
 H011 H 0.249103 -0.184293 0.263658 0.056 Uiso 1 1 calc R . . . .
 C012 C 0.3737(7) 0.2907(6) 0.5024(3) 0.0662(17) Uani 1 1 d . . . . .
 H01A H 0.453361 0.250074 0.529287 0.099 Uiso 1 1 calc GR . . . .
 H01B H 0.304529 0.311837 0.546887 0.099 Uiso 1 1 calc GR . . . .
 H01C H 0.414283 0.368288 0.481647 0.099 Uiso 1 1 calc GR . . . .
 C013 C 0.1432(7) 0.2202(7) 0.4075(6) 0.083(2) Uani 1 1 d . . . . .
 H01D H 0.116570 0.195821 0.343301 0.124 Uiso 1 1 calc GR . . . .
 H01E H 0.126575 0.308864 0.425033 0.124 Uiso 1 1 calc GR . . . .
 H01F H 0.082750 0.165986 0.440644 0.124 Uiso 1 1 calc GR . . . .
 H00D H 0.436(5) -0.150(4) 0.109(3) 0.034(11) Uiso 1 1 d . . . . .
 H00N H 0.330(5) 0.091(5) 0.083(3) 0.037(12) Uiso 1 1 d . . . . .
 H00E H 0.533(6) -0.025(5) 0.081(3) 0.042(13) Uiso 1 1 d . . . . .
 H00O H 0.233(7) -0.028(6) 0.114(4) 0.060(16) Uiso 1 1 d . . . . .

loop_
  _atom_site_aniso_label
  _atom_site_aniso_U_11
  _atom_site_aniso_U_22
  _atom_site_aniso_U_33
  _atom_site_aniso_U_23
  _atom_site_aniso_U_13
  _atom_site_aniso_U_12
 Rh01 0.03169(16) 0.02514(15) 0.03501(17) 0.00902(11) 0.01032(11) 0.00694(10)
 P1 0.0284(4) 0.0235(4) 0.0240(4) 0.0070(3) 0.0030(3) 0.0065(3)
 S003 0.0450(6) 0.0489(6) 0.0457(6) 0.0101(5) 0.0130(5) 0.0183(5)
 F004 0.0489(16) 0.0456(15) 0.0697(19) 0.0150(13) 0.0221(14) 0.0046(12)
 F005 0.0529(17) 0.0489(15) 0.0690(19) 0.0227(14) -0.0003(14) 0.0112(13)
 F006 0.076(2) 0.0350(14) 0.0572(18) -0.0011(12) 0.0099(15) 0.0056(13)
 O007 0.047(2) 0.062(2) 0.077(3) 0.0264(19) 0.0259(18) 0.0145(17)
 O008 0.058(2) 0.081(3) 0.054(2) 0.0190(19) 0.0066(18) 0.033(2)
 O009 0.060(2) 0.063(2) 0.065(2) -0.0101(19) 0.0121(19) 0.0157(19)
 C00A 0.0318(19) 0.0261(18) 0.0301(19) 0.0063(15) 0.0010(15) 0.0084(15)
 C00B 0.044(2) 0.033(2) 0.035(2) 0.0097(17) 0.0091(18) 0.0172(17)
 C00C 0.045(2) 0.034(2) 0.034(2) -0.0015(17) 0.0067(19) 0.0024(18)
 C00D 0.0296(19) 0.0295(19) 0.036(2) 0.0108(16) 0.0031(16) 0.0073(15)
 C00E 0.035(2) 0.0299(19) 0.037(2) -0.0037(16) 0.0044(17) 0.0128(16)
 C00F 0.0279(18) 0.0259(17) 0.0263(18) 0.0042(14) 0.0012(14) 0.0037(14)
 C00G 0.048(2) 0.039(2) 0.0251(19) 0.0130(16) 0.0119(17) 0.0158(18)
 N1 0.056(3) 0.055(2) 0.055(3) 0.009(2) 0.022(2) 0.028(2)
 C00I 0.056(3) 0.038(2) 0.050(3) 0.010(2) 0.010(2) 0.025(2)
 C00J 0.033(2) 0.034(2) 0.046(2) 0.0072(18) 0.0092(18) 0.0107(17)
 C00K 0.042(2) 0.038(2) 0.040(2) -0.0035(18) -0.0045(19) 0.0134(18)
 C00L 0.040(2) 0.039(2) 0.043(2) 0.0011(19) -0.0020(19) 0.0040(19)
 C00M 0.049(2) 0.043(2) 0.035(2) 0.0210(18) 0.0135(19) 0.022(2)
 C00N 0.033(2) 0.0285(19) 0.036(2) 0.0082(16) 0.0044(16) 0.0042(15)
 C00O 0.058(3) 0.063(3) 0.0197(19) -0.0050(18) -0.0051(18) 0.047(2)
 C00P 0.047(3) 0.037(2) 0.044(2) 0.0153(19) -0.002(2) 0.0112(19)
 C00Q 0.043(2) 0.032(2) 0.052(3) 0.0073(19) 0.007(2) 0.0077(18)
 C00R 0.035(2) 0.036(2) 0.032(2) 0.0100(16) 0.0002(16) 0.0084(16)
 C00S 0.030(2) 0.039(2) 0.051(3) 0.0116(19) 0.0112(18) 0.0061(17)
 C00T 0.034(2) 0.034(2) 0.043(2) 0.0112(17) 0.0110(18) 0.0055(16)
 C00U 0.052(3) 0.049(3) 0.038(2) 0.019(2) 0.020(2) 0.024(2)
 C00V 0.045(3) 0.047(3) 0.057(3) 0.024(2) 0.025(2) 0.012(2)
 C00W 0.059(3) 0.033(2) 0.056(3) 0.025(2) 0.022(2) 0.018(2)
 C00X 0.046(3) 0.050(3) 0.047(3) -0.017(2) -0.014(2) 0.016(2)
 C00Y 0.048(3) 0.033(2) 0.061(3) 0.013(2) -0.001(2) 0.0177(19)
 C00Z 0.061(3) 0.078(4) 0.030(2) -0.009(2) -0.014(2) 0.032(3)
 C010 0.063(3) 0.060(3) 0.032(2) 0.005(2) -0.001(2) 0.026(3)
 C011 0.051(3) 0.036(2) 0.059(3) 0.023(2) 0.021(2) 0.005(2)
 C012 0.092(4) 0.081(4) 0.036(3) 0.009(3) 0.021(3) 0.050(4)
 C013 0.057(4) 0.074(4) 0.124(6) 0.005(4) 0.030(4) 0.034(3)

_geom_special_details
;
 All esds (except the esd in the dihedral angle between two l.s. planes)
 are estimated using the full covariance matrix.  The cell esds are taken
 into account individually in the estimation of esds in distances, angles
 and torsion angles; correlations between esds in cell parameters are only
 used when they are defined by crystal symmetry.  An approximate (isotropic)
 treatment of cell esds is used for estimating esds involving l.s. planes.
;
loop_
  _geom_bond_atom_site_label_1
  _geom_bond_atom_site_label_2
  _geom_bond_distance
  _geom_bond_site_symmetry_2
  _geom_bond_publ_flag
 Rh01 P1 2.2481(9) . ?
 Rh01 C00C 2.143(4) . ?
 Rh01 C00G 2.173(4) . ?
 Rh01 C00L 2.140(5) . ?
 Rh01 C00M 2.257(4) . ?
 Rh01 C00U 2.412(4) . ?
 Rh01 C00V 2.376(4) . ?
 Rh01 C00W 2.307(4) . ?
 Rh01 C011 2.300(4) . ?
 P1 C00A 1.841(4) . ?
 P1 C00E 1.836(4) . ?
 P1 C00F 1.843(4) . ?
 S003 O007 1.447(4) . ?
 S003 O008 1.430(4) . ?
 S003 O009 1.438(4) . ?
 S003 C00Q 1.806(5) . ?
 F004 C00Q 1.346(5) . ?
 F005 C00Q 1.333(5) . ?
 F006 C00Q 1.325(5) . ?
 C00A H00A 1.0000 . ?
 C00A C00B 1.524(5) . ?
 C00A C00R 1.534(5) . ?
 C00B H00B 0.9900 . ?
 C00B H00C 0.9900 . ?
 C00B C00I 1.529(5) . ?
 C00C C00L 1.393(6) . ?
 C00C H00D 1.02(5) . ?
 C00C H00E 0.95(5) . ?
 C00D H00F 0.9900 . ?
 C00D H00G 0.9900 . ?
 C00D C00F 1.536(5) . ?
 C00D C00J 1.522(6) . ?
 C00E C00K 1.389(6) . ?
 C00E C00O 1.347(7) . ?
 C00F H00H 1.0000 . ?
 C00F C00N 1.536(5) . ?
 C00G C00M 1.433(6) . ?
 C00G C00O 1.542(7) . ?
 C00G C00U 1.476(6) . ?
 N1 C00U 1.369(6) . ?
 N1 C012 1.441(8) . ?
 N1 C013 1.468(7) . ?
 C00I H00I 0.9900 . ?
 C00I H00J 0.9900 . ?
 C00I C00Y 1.522(7) . ?
 C00J H00K 0.9900 . ?
 C00J H00L 0.9900 . ?
 C00J C00S 1.521(6) . ?
 C00K H00M 0.9500 . ?
 C00K C00X 1.388(6) . ?
 C00L H00N 0.96(5) . ?
 C00L H00O 0.95(6) . ?
 C00M H00P 1.0000 . ?
 C00M C00W 1.395(7) . ?
 C00N H00Q 0.9900 . ?
 C00N H00R 0.9900 . ?
 C00N C00T 1.526(6) . ?
 C00O C010 1.383(6) . ?
 C00P H00S 0.9900 . ?
 C00P H00T 0.9900 . ?
 C00P C00R 1.528(5) . ?
 C00P C00Y 1.526(7) . ?
 C00R H00U 0.9900 . ?
 C00R H00V 0.9900 . ?
 C00S H00W 0.9900 . ?
 C00S H00X 0.9900 . ?
 C00S C00T 1.530(6) . ?
 C00T H00Y 0.9900 . ?
 C00T H 0.9900 . ?
 C00U C00V 1.421(7) . ?
 C00V H00Z 1.0000 . ?
 C00V C011 1.408(7) . ?
 C00W H00 1.0000 . ?
 C00W C011 1.399(7) . ?
 C00X H0AA 0.9500 . ?
 C00X C00Z 1.394(8) . ?
 C00Y H1AA 0.9900 . ?
 C00Y HA 0.9900 . ?
 C00Z H2AA 0.9500 . ?
 C00Z C010 1.383(8) . ?
 C010 H010 0.9500 . ?
 C011 H011 1.0000 . ?
 C012 H01A 0.9800 . ?
 C012 H01B 0.9800 . ?
 C012 H01C 0.9800 . ?
 C013 H01D 0.9800 . ?
 C013 H01E 0.9800 . ?
 C013 H01F 0.9800 . ?

loop_
  _geom_angle_atom_site_label_1
  _geom_angle_atom_site_label_2
  _geom_angle_atom_site_label_3
  _geom_angle
  _geom_angle_site_symmetry_1
  _geom_angle_site_symmetry_3
  _geom_angle_publ_flag
 P1 Rh01 C00M 104.56(13) . . ?
 P1 Rh01 C00U 99.05(12) . . ?
 P1 Rh01 C00V 130.37(12) . . ?
 P1 Rh01 C00W 138.92(14) . . ?
 P1 Rh01 C011 161.32(14) . . ?
 C00C Rh01 P1 98.58(13) . . ?
 C00C Rh01 C00G 152.73(17) . . ?
 C00C Rh01 C00M 116.71(16) . . ?
 C00C Rh01 C00U 161.11(18) . . ?
 C00C Rh01 C00V 126.58(19) . . ?
 C00C Rh01 C00W 95.92(18) . . ?
 C00C Rh01 C011 99.85(19) . . ?
 C00G Rh01 P1 84.38(12) . . ?
 C00G Rh01 C00M 37.67(15) . . ?
 C00G Rh01 C00U 37.08(16) . . ?
 C00G Rh01 C00V 65.24(18) . . ?
 C00G Rh01 C00W 66.29(17) . . ?
 C00G Rh01 C011 77.84(18) . . ?
 C00L Rh01 P1 94.92(14) . . ?
 C00L Rh01 C00C 37.97(18) . . ?
 C00L Rh01 C00G 169.28(16) . . ?
 C00L Rh01 C00M 151.24(17) . . ?
 C00L Rh01 C00U 133.11(18) . . ?
 C00L Rh01 C00V 108.0(2) . . ?
 C00L Rh01 C00W 119.15(19) . . ?
 C00L Rh01 C011 101.5(2) . . ?
 C00M Rh01 C00U 64.88(15) . . ?
 C00M Rh01 C00V 75.06(17) . . ?
 C00M Rh01 C00W 35.58(18) . . ?
 C00M Rh01 C011 64.05(18) . . ?
 C00V Rh01 C00U 34.52(18) . . ?
 C00W Rh01 C00U 74.97(16) . . ?
 C00W Rh01 C00V 62.93(16) . . ?
 C011 Rh01 C00U 63.09(17) . . ?
 C011 Rh01 C00V 35.01(16) . . ?
 C011 Rh01 C00W 35.35(17) . . ?
 C00A P1 Rh01 124.90(13) . . ?
 C00A P1 C00F 105.54(17) . . ?
 C00E P1 Rh01 103.02(14) . . ?
 C00E P1 C00A 102.23(17) . . ?
 C00E P1 C00F 106.21(18) . . ?
 C00F P1 Rh01 112.99(12) . . ?
 O007 S003 C00Q 102.0(2) . . ?
 O008 S003 O007 114.9(2) . . ?
 O008 S003 O009 115.8(3) . . ?
 O008 S003 C00Q 103.3(2) . . ?
 O009 S003 O007 115.3(2) . . ?
 O009 S003 C00Q 102.8(2) . . ?
 P1 C00A H00A 106.5 . . ?
 C00B C00A P1 111.3(3) . . ?
 C00B C00A H00A 106.5 . . ?
 C00B C00A C00R 110.0(3) . . ?
 C00R C00A P1 115.4(3) . . ?
 C00R C00A H00A 106.5 . . ?
 C00A C00B H00B 109.6 . . ?
 C00A C00B H00C 109.6 . . ?
 C00A C00B C00I 110.1(3) . . ?
 H00B C00B H00C 108.1 . . ?
 C00I C00B H00B 109.6 . . ?
 C00I C00B H00C 109.6 . . ?
 Rh01 C00C H00D 110(3) . . ?
 Rh01 C00C H00E 113(3) . . ?
 C00L C00C Rh01 70.9(3) . . ?
 C00L C00C H00D 120(3) . . ?
 C00L C00C H00E 120(3) . . ?
 H00D C00C H00E 115(4) . . ?
 H00F C00D H00G 108.0 . . ?
 C00F C00D H00F 109.5 . . ?
 C00F C00D H00G 109.5 . . ?
 C00J C00D H00F 109.5 . . ?
 C00J C00D H00G 109.5 . . ?
 C00J C00D C00F 110.9(3) . . ?
 C00K C00E P1 122.2(3) . . ?
 C00O C00E P1 118.2(3) . . ?
 C00O C00E C00K 119.5(4) . . ?
 P1 C00F H00H 105.9 . . ?
 C00D C00F P1 110.6(3) . . ?
 C00D C00F H00H 105.9 . . ?
 C00D C00F C00N 109.6(3) . . ?
 C00N C00F P1 118.1(3) . . ?
 C00N C00F H00H 105.9 . . ?
 C00M C00G Rh01 74.4(2) . . ?
 C00M C00G C00O 116.8(4) . . ?
 C00M C00G C00U 119.2(4) . . ?
 C00O C00G Rh01 114.6(3) . . ?
 C00U C00G Rh01 80.3(3) . . ?
 C00U C00G C00O 124.0(4) . . ?
 C00U N1 C012 124.7(4) . . ?
 C00U N1 C013 118.2(5) . . ?
 C012 N1 C013 116.0(4) . . ?
 C00B C00I H00I 109.2 . . ?
 C00B C00I H00J 109.2 . . ?
 H00I C00I H00J 107.9 . . ?
 C00Y C00I C00B 112.0(4) . . ?
 C00Y C00I H00I 109.2 . . ?
 C00Y C00I H00J 109.2 . . ?
 C00D C00J H00K 109.3 . . ?
 C00D C00J H00L 109.3 . . ?
 H00K C00J H00L 107.9 . . ?
 C00S C00J C00D 111.8(3) . . ?
 C00S C00J H00K 109.3 . . ?
 C00S C00J H00L 109.3 . . ?
 C00E C00K H00M 120.5 . . ?
 C00X C00K C00E 119.0(5) . . ?
 C00X C00K H00M 120.5 . . ?
 Rh01 C00L H00N 110(3) . . ?
 Rh01 C00L H00O 105(4) . . ?
 C00C C00L Rh01 71.1(3) . . ?
 C00C C00L H00N 119(3) . . ?
 C00C C00L H00O 120(4) . . ?
 H00N C00L H00O 118(5) . . ?
 Rh01 C00M H00P 119.2 . . ?
 C00G C00M Rh01 68.0(2) . . ?
 C00G C00M H00P 119.2 . . ?
 C00W C00M Rh01 74.2(3) . . ?
 C00W C00M C00G 120.2(4) . . ?
 C00W C00M H00P 119.2 . . ?
 C00F C00N H00Q 109.8 . . ?
 C00F C00N H00R 109.8 . . ?
 H00Q C00N H00R 108.2 . . ?
 C00T C00N C00F 109.5(3) . . ?
 C00T C00N H00Q 109.8 . . ?
 C00T C00N H00R 109.8 . . ?
 C00E C00O C00G 118.5(4) . . ?
 C00E C00O C010 123.1(5) . . ?
 C010 C00O C00G 118.4(5) . . ?
 H00S C00P H00T 108.0 . . ?
 C00R C00P H00S 109.4 . . ?
 C00R C00P H00T 109.4 . . ?
 C00Y C00P H00S 109.4 . . ?
 C00Y C00P H00T 109.4 . . ?
 C00Y C00P C00R 111.3(4) . . ?
 F004 C00Q S003 111.3(3) . . ?
 F005 C00Q S003 112.0(3) . . ?
 F005 C00Q F004 106.9(4) . . ?
 F006 C00Q S003 112.5(3) . . ?
 F006 C00Q F004 106.1(4) . . ?
 F006 C00Q F005 107.8(4) . . ?
 C00A C00R H00U 109.9 . . ?
 C00A C00R H00V 109.9 . . ?
 C00P C00R C00A 109.1(3) . . ?
 C00P C00R H00U 109.9 . . ?
 C00P C00R H00V 109.9 . . ?
 H00U C00R H00V 108.3 . . ?
 C00J C00S H00W 109.4 . . ?
 C00J C00S H00X 109.4 . . ?
 C00J C00S C00T 111.4(3) . . ?
 H00W C00S H00X 108.0 . . ?
 C00T C00S H00W 109.4 . . ?
 C00T C00S H00X 109.4 . . ?
 C00N C00T C00S 110.7(3) . . ?
 C00N C00T H00Y 109.5 . . ?
 C00N C00T H 109.5 . . ?
 C00S C00T H00Y 109.5 . . ?
 C00S C00T H 109.5 . . ?
 H00Y C00T H 108.1 . . ?
 C00G C00U Rh01 62.6(2) . . ?
 N1 C00U Rh01 134.1(3) . . ?
 N1 C00U C00G 122.0(5) . . ?
 N1 C00U C00V 121.8(4) . . ?
 C00V C00U Rh01 71.3(3) . . ?
 C00V C00U C00G 116.1(4) . . ?
 Rh01 C00V H00Z 118.7 . . ?
 C00U C00V Rh01 74.2(2) . . ?
 C00U C00V H00Z 118.7 . . ?
 C011 C00V Rh01 69.6(2) . . ?
 C011 C00V C00U 121.4(4) . . ?
 C011 C00V H00Z 118.7 . . ?
 Rh01 C00W H00 119.6 . . ?
 C00M C00W Rh01 70.3(2) . . ?
 C00M C00W H00 119.6 . . ?
 C00M C00W C011 119.8(4) . . ?
 C011 C00W Rh01 72.1(2) . . ?
 C011 C00W H00 119.6 . . ?
 C00K C00X H0AA 119.9 . . ?
 C00K C00X C00Z 120.2(5) . . ?
 C00Z C00X H0AA 119.9 . . ?
 C00I C00Y C00P 111.9(4) . . ?
 C00I C00Y H1AA 109.2 . . ?
 C00I C00Y HA 109.2 . . ?
 C00P C00Y H1AA 109.2 . . ?
 C00P C00Y HA 109.2 . . ?
 H1AA C00Y HA 107.9 . . ?
 C00X C00Z H2AA 119.9 . . ?
 C010 C00Z C00X 120.2(4) . . ?
 C010 C00Z H2AA 119.9 . . ?
 C00O C010 H010 121.2 . . ?
 C00Z C010 C00O 117.7(5) . . ?
 C00Z C010 H010 121.2 . . ?
 Rh01 C011 H011 119.3 . . ?
 C00V C011 Rh01 75.4(2) . . ?
 C00V C011 H011 119.3 . . ?
 C00W C011 Rh01 72.6(2) . . ?
 C00W C011 C00V 121.1(5) . . ?
 C00W C011 H011 119.3 . . ?
 N1 C012 H01A 109.5 . . ?
 N1 C012 H01B 109.5 . . ?
 N1 C012 H01C 109.5 . . ?
 H01A C012 H01B 109.5 . . ?
 H01A C012 H01C 109.5 . . ?
 H01B C012 H01C 109.5 . . ?
 N1 C013 H01D 109.5 . . ?
 N1 C013 H01E 109.5 . . ?
 N1 C013 H01F 109.5 . . ?
 H01D C013 H01E 109.5 . . ?
 H01D C013 H01F 109.5 . . ?
 H01E C013 H01F 109.5 . . ?

loop_
  _refln_index_h
  _refln_index_k
  _refln_index_l
  _refln_F_squared_meas
  _refln_F_squared_sigma
 -11 -2 0 29.47 3.16
 -11 -2 1 49.9 3.98
 -11 -2 2 28.38 3.62
 -11 -2 3 66.1 4.8
 -11 -2 4 22.31 3.03
 -11 -1 -2 5.01 2.63
 -11 -1 -1 17.02 3.15
 -11 -1 -1 11.29 2.79
 -11 -1 0 9.2 3.2
 -11 -1 0 5.96 3.13
 -11 -1 1 2.96 3.1
 -11 -1 2 1.98 3.07
 -11 -1 2 2.36 3.47
 -11 -1 3 9.7 3.44
 -11 -1 4 19.27 3.37
 -11 -1 5 10.26 2.64
 -11 0 -3 29.4 3.07
 -11 0 -2 1.55 2.96
 -11 0 -2 1.66 2.48
 -11 0 -1 67.7 5.01
 -11 0 -1 64.29 4.92
 -11 0 0 18.62 4.01
 -11 0 0 23.29 3.71
 -11 0 1 52.95 4.51
 -11 0 2 19.76 4.16
 -11 0 2 18.29 3.38
 -11 0 3 14.18 3.94
 -11 0 4 1.79 3.25
 -11 0 5 7.93 2.84
 -11 1 -3 83.48 5.24
 -11 1 -2 5.47 2.84
 -11 1 -2 6.33 2.89
 -11 1 -1 177.98 9.65
 -11 1 -1 175.96 9.82
 -11 1 0 9.92 3.92
 -11 1 0 3.29 2.92
 -11 1 1 156.07 8.76
 -11 1 2 13.21 4.16
 -11 1 2 11.23 2.93
 -11 1 3 115.67 7.34
 -11 1 4 6.94 3.5
 -11 1 5 76.17 5.05
 -11 2 -2 33.39 3.19
 -11 2 -2 30.43 3.61
 -11 2 -1 96.26 6.3
 -11 2 -1 90.86 5.56
 -11 2 0 19.69 2.81
 -11 2 1 65.2 4.39
 -11 2 4 9.59 3.36
 -11 2 5 125.87 7.02
 -10 -5 0 54.57 3.67
 -10 -5 1 7.59 2.14
 -10 -5 1 12.36 2.76
 -10 -5 2 41.48 2.98
 -10 -5 3 31.69 3.67
 -10 -5 4 20.22 3.23
 -10 -5 5 30.85 3.01
 -10 -4 -3 2.91 2.15
 -10 -4 -2 107.25 6.28
 -10 -4 -1 1.66 2.6
 -10 -4 -1 2.04 3.02
 -10 -4 0 152.59 8.55
 -10 -4 0 143.72 8.26
 -10 -4 0 140.63 8.18
 -10 -4 1 12.29 3.35
 -10 -4 1 4.31 2.95
 -10 -4 1 2.52 3.86
 -10 -4 2 166.9 9.16
 -10 -4 3 15.42 4.12
 -10 -4 3 10.72 2.61
 -10 -4 4 91.16 6.48
 -10 -4 5 13.23 3.65
 -10 -4 6 55.7 4.42
 -10 -4 6 60.68 4.94
 -10 -4 7 24.67 3.55
 -10 -3 -4 14.96 2.52
 -10 -3 -4 9.16 2.56
 -10 -3 -3 8.68 3.04
 -10 -3 -3 8.26 3.21
 -10 -3 -2 27.66 3.83
 -10 -3 -2 32.18 4.04
 -10 -3 -1 8.44 3.96
 -10 -3 -1 -1.31 3.91
 -10 -3 0 112.63 7.58
 -10 -3 0 110.94 7.68
 -10 -3 1 0.11 4.17
 -10 -3 2 135.57 8.82
 -10 -3 2 131.43 8.68
 -10 -3 3 2.48 4.79
 -10 -3 4 76.08 6.52
 -10 -3 5 6.88 4.23
 -10 -3 6 72.84 5.51
 -10 -3 7 2.61 3.81
 -10 -3 7 10.69 2.79
 -10 -3 8 151.59 8.64
 -10 -3 9 37.29 3.47
 -10 -2 -5 21.64 3.16
 -10 -2 -5 19.89 2.68
 -10 -2 -4 0.91 3.45
 -10 -2 -3 55.37 4.67
 -10 -2 -3 59.73 5.45
 -10 -2 -2 5.42 4.46
 -10 -2 -2 7.93 4.14
 -10 -2 -1 104.3 7.59
 -10 -2 0 118.18 8.48
 -10 -2 2 40.59 5.86
 -10 -2 2 46.11 6.33
 -10 -2 3 7.83 5.61
 -10 -2 3 12.07 5
 -10 -2 4 15.39 4.97
 -10 -2 4 12.7 5.22
 -10 -2 5 16.3 4.84
 -10 -2 6 32.19 4.7
 -10 -2 7 5.91 3.15
 -10 -2 7 -2 3.96
 -10 -2 8 75.64 5.75
 -10 -2 9 0.54 2.77
 -10 -1 -6 28.13 2.57
 -10 -1 -6 51.09 4.09
 -10 -1 -5 5.95 3.69
 -10 -1 -3 5.22 3.92
 -10 -1 -2 3.38 4.83
 -10 -1 -2 1.13 4.38
 -10 -1 -1 43.07 5.91
 -10 -1 -1 37.05 5.83
 -10 -1 0 111.74 8.5
 -10 -1 0 108.79 8.32
 -10 -1 1 53.85 6.37
 -10 -1 2 187.63 11.22
 -10 -1 2 161.8 10.97
 -10 -1 3 8.58 5.5
 -10 -1 3 3.64 4.87
 -10 -1 4 22.48 5.22
 -10 -1 4 28.67 5.81
 -10 -1 5 38.02 5.73
 -10 -1 6 31.46 4.82
 -10 -1 7 25.59 3.81
 -10 -1 8 66.38 5.35
 -10 -1 9 4.31 2.88
 -10 0 -5 78.28 6.3
 -10 0 -4 18.11 4.83
 -10 0 -3 1.43 4.87
 -10 0 -3 6.28 4.27
 -10 0 -2 98.16 7.77
 -10 0 -2 91.97 7.56
 -10 0 -1 6.45 5.21
 -10 0 0 75.25 7.22
 -10 0 1 62.96 6.66
 -10 0 2 172.39 10.85
 -10 0 3 47.8 5.99
 -10 0 4 206.55 12.01
 -10 0 5 13.41 5.37
 -10 0 6 109.91 7.59
 -10 0 7 13.63 3.6
 -10 0 8 74.01 5.42
 -10 0 9 2.36 2.31
 -10 1 -7 147.46 8.36
 -10 1 -6 6.42 3.87
 -10 1 -5 122.69 8.14
 -10 1 -4 5.83 4.72
 -10 1 -4 4.24 3.72
 -10 1 -3 182.85 11.11
 -10 1 -2 6.84 4.93
 -10 1 -1 187.9 11.4
 -10 1 0 -2.74 4.98
 -10 1 1 152.92 9.9
 -10 1 2 43.72 5.62
 -10 1 3 131.35 8.67
 -10 1 4 150.12 9.24
 -10 1 6 131.59 8.43
 -10 1 7 18.79 3.72
 -10 1 7 13.07 3.41
 -10 2 -8 16.01 2.64
 -10 2 -7 37.96 3.9
 -10 2 -6 11.38 3.8
 -10 2 -5 58.43 5.49
 -10 2 -4 53.68 5.7
 -10 2 -3 179.52 10.71
 -10 2 -2 105.44 7.64
 -10 2 -1 199 11.62
 -10 2 0 1.61 4.34
 -10 2 1 146.62 9.14
 -10 2 2 3.12 4.14
 -10 2 3 135.86 8.44
 -10 2 7 134.69 7.69
 -10 3 -7 15.67 2.96
 -10 3 -6 10.64 3.39
 -10 3 -5 87.45 6.13
 -10 3 -4 0.2 3.75
 -10 3 -3 29.47 4.43
 -10 3 -2 4.39 3.88
 -10 3 -1 27.85 4.33
 -10 3 0 5.6 3.66
 -10 3 1 114.44 7.28
 -10 3 2 1.1 3.14
 -10 4 -6 17.17 2.57
 -10 4 -5 10.56 2.76
 -10 4 -4 32.98 3.59
 -10 4 -3 33.41 3.69
 -9 -7 0 8.63 1.85
 -9 -7 1 11.28 1.92
 -9 -7 1 15.54 2.76
 -9 -7 3 18.12 2.98
 -9 -7 4 6.95 2.77
 -9 -7 5 29.25 3
 -9 -6 -3 85.2 5.11
 -9 -6 -1 71.09 5.23
 -9 -6 -1 82.46 5.35
 -9 -6 0 18.04 3.99
 -9 -6 0 26.77 3.56
 -9 -6 1 89.74 6.63
 -9 -6 1 96.59 6.08
 -9 -6 2 11.46 3.07
 -9 -6 3 137.78 7.75
 -9 -6 3 103.71 6.54
 -9 -6 4 1.42 3.84
 -9 -6 5 51.55 4.42
 -9 -6 5 60.19 5.12
 -9 -6 6 3.31 2.78
 -9 -6 6 -0.6 3.22
 -9 -6 7 23.36 3.08
 -9 -6 7 16.26 2.82
 -9 -5 -5 13.36 2.24
 -9 -5 -4 27.05 3.33
 -9 -5 -3 55.68 4.79
 -9 -5 -2 60.18 4.91
 -9 -5 -2 37.36 4.55
 -9 -5 -1 39.99 4.93
 -9 -5 0 54.52 5.14
 -9 -5 0 56.39 6.12
 -9 -5 1 153.38 9.33
 -9 -5 1 157.27 10.02
 -9 -5 1 159.93 9.32
 -9 -5 2 69.75 5.97
 -9 -5 2 75.07 5.79
 -9 -5 3 285.95 15.79
 -9 -5 3 340.51 16.74
 -9 -5 4 6.11 4.97
 -9 -5 4 9.28 3.12
 -9 -5 5 158.01 9.72
 -9 -5 6 -0.6 4.41
 -9 -5 6 4.2 4.1
 -9 -5 7 104.79 6.85
 -9 -5 7 113.03 7.44
 -9 -5 8 3.84 3.75
 -9 -5 8 8.87 2.51
 -9 -5 9 140.77 8.25
 -9 -5 10 6.29 2.59
 -9 -4 -6 36.2 3.1
 -9 -4 -5 19.53 3.35
 -9 -4 -4 68.66 5.35
 -9 -4 -4 83.2 5.87
 -9 -4 -3 18.69 4.09
 -9 -4 -3 17.45 3.98
 -9 -4 -2 113.66 7.69
 -9 -4 -2 111.84 7.76
 -9 -4 -1 4.06 5.1
 -9 -4 -1 4.39 4.53
 -9 -4 0 122.55 8.92
 -9 -4 0 116.01 8.36
 -9 -4 1 34.17 5.68
 -9 -4 2 120.46 9.2
 -9 -4 2 112.68 8.44
 -9 -4 3 19.62 6.24
 -9 -4 3 18.88 5.3
 -9 -4 4 107.24 8.78
 -9 -4 4 114.45 8.32
 -9 -4 5 70.36 7.03
 -9 -4 6 101.71 7.74
 -9 -4 7 141.52 8.74
 -9 -4 8 42.05 4.09
 -9 -4 10 8.75 3.79
 -9 -4 11 78.9 5.26
 -9 -3 -7 2.66 1.81
 -9 -3 -6 42.46 3.9
 -9 -3 -6 48.02 5.32
 -9 -3 -6 38.13 4.11
 -9 -3 -5 4.84 4.94
 -9 -3 -5 0.21 3.8
 -9 -3 -4 70.05 6.31
 -9 -3 -3 5.69 4.91
 -9 -3 -3 2.77 4.34
 -9 -3 -2 43.64 5.91
 -9 -3 -2 44.44 6.29
 -9 -3 -1 11.58 5.6
 -9 -3 -1 14.56 5.57
 -9 -3 0 141.64 10.54
 -9 -3 0 144.43 9.99
 -9 -3 1 2.9 5.91
 -9 -3 2 133.65 10.12
 -9 -3 2 150.07 10.63
 -9 -3 3 17.93 6.8
 -9 -3 4 57.47 7.59
 -9 -3 5 11.06 5.63
 -9 -3 6 100.72 7.83
 -9 -3 7 19.65 4.62
 -9 -3 8 162.23 9.68
 -9 -3 8 190.74 11.03
 -9 -3 9 53.24 5.99
 -9 -3 10 82.63 6.41
 -9 -3 11 70.08 5.36
 -9 -2 -9 4.75 2.5
 -9 -2 -8 47.9 4.65
 -9 -2 -8 44.95 3.84
 -9 -2 -7 5.05 3.58
 -9 -2 -7 1.4 2.4
 -9 -2 -7 -2.25 4.3
 -9 -2 -6 47.84 5.47
 -9 -2 -6 50.06 6.03
 -9 -2 -5 5.85 4.85
 -9 -2 -5 6.01 5.34
 -9 -2 -4 63.23 6.83
 -9 -2 -4 65.5 7.03
 -9 -2 -4 62.1 5.83
 -9 -2 -3 6.77 5.08
 -9 -2 -3 -0.15 5.59
 -9 -2 -3 3.94 5.81
 -9 -2 -2 37.09 6.47
 -9 -2 -2 37.89 6.81
 -9 -2 -1 10.73 6.18
 -9 -2 -1 14.01 6.33
 -9 -2 0 57.88 7.62
 -9 -2 2 145.21 11.02
 -9 -2 3 16.47 7.08
 -9 -2 3 7.89 6.23
 -9 -2 4 244.65 14.46
 -9 -2 4 235.52 14.46
 -9 -2 5 20.08 6.42
 -9 -2 5 22.01 6.39
 -9 -2 6 125.73 9.24
 -9 -2 7 5.11 4.67
 -9 -2 8 66.76 5.64
 -9 -2 9 4.51 4.97
 -9 -2 10 64.18 6.03
 -9 -2 11 22.58 3.88
 -9 -2 12 92.38 5.5
 -9 -1 -9 91.85 5.83
 -9 -1 -9 84.89 5.59
 -9 -1 -8 74.91 6.01
 -9 -1 -7 43.08 5.53
 -9 -1 -6 149.2 9.68
 -9 -1 -5 12.59 5.37
 -9 -1 -4 10.79 5.49
 -9 -1 -4 9.65 4.83
 -9 -1 -3 4.33 5.44
 -9 -1 -3 2.56 5.32
 -9 -1 -2 43.6 6.11
 -9 -1 -1 0.18 6.51
 -9 -1 0 86.9 8.92
 -9 -1 1 2.87 6.44
 -9 -1 2 112.49 9.51
 -9 -1 3 7.66 6.45
 -9 -1 4 116.61 9.32
 -9 -1 5 28.93 6.53
 -9 -1 6 53.43 6.82
 -9 -1 6 63.47 7.05
 -9 -1 7 49.18 5.84
 -9 -1 8 21.84 4.38
 -9 -1 9 86.34 7.14
 -9 -1 10 76.15 6.11
 -9 -1 11 31.19 4.02
 -9 0 -9 106.96 6.71
 -9 0 -8 28.64 4.54
 -9 0 -7 145.92 9.32
 -9 0 -6 71.79 6.73
 -9 0 -5 71 6.5
 -9 0 -5 60.47 5.31
 -9 0 -4 116.87 8.45
 -9 0 -3 142.4 9.51
 -9 0 -2 359.13 19.02
 -9 0 -1 162.07 11.53
 -9 0 0 413.71 22.36
 -9 0 1 -0.18 6.11
 -9 0 2 115.72 9.42
 -9 0 3 19.26 6.42
 -9 0 4 31.89 6.25
 -9 0 5 72.85 7.36
 -9 0 6 135.88 9.55
 -9 0 7 7.37 4.82
 -9 0 8 107.61 7.24
 -9 0 9 48.04 5.51
 -9 0 10 92.56 6.47
 -9 0 11 30.45 3.38
 -9 1 -9 23.78 3.56
 -9 1 -8 2.78 3.85
 -9 1 -7 76.32 6.3
 -9 1 -6 4.27 4.47
 -9 1 -5 155.33 9.69
 -9 1 -4 65.83 6.07
 -9 1 -3 287.99 15.5
 -9 1 -1 90.46 8.43
 -9 1 0 372.12 20.28
 -9 1 1 58.78 7.16
 -9 1 2 294.08 16.63
 -9 1 3 140.3 9.83
 -9 1 4 270.62 15.29
 -9 1 5 378.55 20.07
 -9 1 8 254.47 13.99
 -9 1 9 21.42 4.02
 -9 2 -9 28.94 3.45
 -9 2 -8 13.08 3.44
 -9 2 -7 52.79 4.94
 -9 2 -6 31.15 4.42
 -9 2 -1 15.97 5.72
 -9 2 0 4.34 5.3
 -9 2 1 58.22 6.63
 -9 2 2 38.82 5.86
 -9 2 3 142.31 9.47
 -9 2 4 111.24 7.99
 -9 2 5 118.77 8.12
 -9 3 -1 148.89 9.78
 -9 3 0 -0.57 4.58
 -9 3 1 84.94 6.9
 -9 3 2 6.28 4.23
 -9 3 3 57.72 5.56
 -9 4 -2 9.93 4.32
 -9 4 -1 286.51 15.34
 -9 4 0 51.84 5.13
 -8 -8 -1 34.55 3.14
 -8 -8 0 6.61 2.49
 -8 -8 0 7.53 2.92
 -8 -8 1 40.58 3.4
 -8 -8 1 43.25 4.26
 -8 -8 2 5.67 2.11
 -8 -8 3 31.72 4.16
 -8 -8 4 5.53 3.51
 -8 -8 5 62.34 4.82
 -8 -8 6 29.7 3.33
 -8 -7 -5 13.6 1.9
 -8 -7 -4 4.07 2.43
 -8 -7 -3 41.74 3.99
 -8 -7 -2 22.95 3.38
 -8 -7 -1 57.72 4.87
 -8 -7 -1 44.39 4.86
 -8 -7 0 19.6 4.42
 -8 -7 0 15.75 3.92
 -8 -7 1 45.48 4.6
 -8 -7 1 45.37 5.62
 -8 -7 2 27.95 3.88
 -8 -7 3 39.65 3.92
 -8 -7 3 42.39 5.64
 -8 -7 4 55.2 6.02
 -8 -7 5 49.41 5.5
 -8 -7 6 9.45 4.14
 -8 -7 7 65.86 5.12
 -8 -7 8 24.81 2.89
 -8 -6 -6 22.75 2.58
 -8 -6 -5 73.57 5.13
 -8 -6 -4 16.38 3.83
 -8 -6 -3 149.84 9.08
 -8 -6 -2 11.91 4.56
 -8 -6 -2 11.33 4.51
 -8 -6 -1 149.19 9.69
 -8 -6 0 14.69 5.34
 -8 -6 0 10.46 4.67
 -8 -6 1 67.42 5.41
 -8 -6 1 80.94 6.58
 -8 -6 1 91.7 7.74
 -8 -6 2 20.39 4.49
 -8 -6 3 102.07 7.18
 -8 -6 3 114.88 8.67
 -8 -6 4 15.99 5.97
 -8 -6 4 9.69 3.48
 -8 -6 5 135.91 9.3
 -8 -6 6 15.19 4.77
 -8 -6 6 10.58 5.21
 -8 -6 7 61.22 5.88
 -8 -6 7 72.42 6.21
 -8 -6 8 25.33 3.88
 -8 -6 8 27.35 4.67
 -8 -6 9 37.78 4.71
 -8 -6 10 110.15 6.92
 -8 -6 11 12.53 2.69
 -8 -5 -7 2.75 2.23
 -8 -5 -6 78.54 5.45
 -8 -5 -5 36.04 4.53
 -8 -5 -4 166.97 10.15
 -8 -5 -3 127.46 8.5
 -8 -5 -3 132.45 8.92
 -8 -5 -2 73.79 6.84
 -8 -5 -2 58.15 5.73
 -8 -5 -1 193.98 12.2
 -8 -5 -1 196.41 11.43
 -8 -5 0 23.22 5.06
 -8 -5 0 24.73 6.54
 -8 -5 1 167.1 10.54
 -8 -5 2 17.21 5.29
 -8 -5 3 234.03 13.73
 -8 -5 3 237.74 14.62
 -8 -5 4 16.2 5.44
 -8 -5 4 1.77 6.41
 -8 -5 5 266.43 15.45
 -8 -5 5 368.62 17.01
 -8 -5 6 1.13 5.42
 -8 -5 7 189.9 11.39
 -8 -5 8 8.33 5.27
 -8 -5 8 4.07 4.04
 -8 -5 9 164.22 10.43
 -8 -5 10 14.73 4.7
 -8 -5 11 110.78 7.34
 -8 -4 -8 77.53 6.16
 -8 -4 -7 18.36 3.22
 -8 -4 -6 26.2 4.21
 -8 -4 -5 27.82 4.83
 -8 -4 -5 25.19 6.44
 -8 -4 -5 22.63 4.43
 -8 -4 -4 10.04 4.62
 -8 -4 -4 13.56 6.47
 -8 -4 -4 5.35 4.24
 -8 -4 -3 20.67 5.23
 -8 -4 -3 10.56 7.04
 -8 -4 -3 15.63 5.07
 -8 -4 -2 139.37 10.81
 -8 -4 -2 135.78 9.89
 -8 -4 -2 142.7 9.73
 -8 -4 -1 28.15 6.72
 -8 -4 -1 23.42 5.87
 -8 -4 0 190.36 12.4
 -8 -4 0 180.14 11.81
 -8 -4 1 86.02 8.05
 -8 -4 2 53.4 8.43
 -8 -4 2 57.1 7.22
 -8 -4 3 140.66 10.67
 -8 -4 3 135.44 10.16
 -8 -4 4 62.87 8.26
 -8 -4 4 81.84 7.97
 -8 -4 5 177.06 12.03
 -8 -4 5 196.34 12.22
 -8 -4 6 94.8 8.37
 -8 -4 7 351.64 18.82
 -8 -4 8 65.58 6.08
 -8 -4 11 157.4 9.86
 -8 -4 12 0.73 3.87
 -8 -4 13 134.93 7.72
 -8 -3 -8 77.77 5.01
 -8 -3 -8 81.67 5.71
 -8 -3 -8 91.3 7.18
 -8 -3 -7 2.81 3.43
 -8 -3 -7 5.36 5.69
 -8 -3 -6 33.38 6.71
 -8 -3 -5 59.66 7.74
 -8 -3 -4 10.91 4.99
 -8 -3 -4 -5.43 6.75
 -8 -3 -3 -0.19 6.66
 -8 -3 -3 6.13 5.58
 -8 -3 -2 28.38 6.59
 -8 -3 -2 25.04 7.22
 -8 -3 -2 30.64 6.75
 -8 -3 -1 7.57 6.23
 -8 -3 -1 3.35 6.33
 -8 -3 -1 -6.85 6.44
 -8 -3 0 64.76 7.5
 -8 -3 0 46.02 8.02
 -8 -3 1 77.13 8.22
 -8 -3 2 3.67 6.16
 -8 -3 2 12.42 7.52
 -8 -3 3 131.44 10.69
 -8 -3 3 146.43 10.48
 -8 -3 4 2.52 6.51
 -8 -3 5 49.16 7.55
 -8 -3 6 39.02 6.74
 -8 -3 7 95.37 8.01
 -8 -3 8 79.98 6.79
 -8 -3 9 86.89 8.37
 -8 -3 10 2.24 5.57
 -8 -3 11 107.28 8.24
 -8 -3 12 37.61 5.03
 -8 -3 13 205.45 11.19
 -8 -2 -10 83.17 6.24
 -8 -2 -9 -0.98 4.74
 -8 -2 -8 110.42 8.19
 -8 -2 -8 88.2 5.84
 -8 -2 -7 4.03 6.36
 -8 -2 -6 254.82 15.4
 -8 -2 -5 -1.82 6.58
 -8 -2 -5 8.27 4.18
 -8 -2 -4 169.97 11.19
 -8 -2 -4 187.51 12.26
 -8 -2 -3 9.32 6.54
 -8 -2 -3 15.37 5.96
 -8 -2 -2 208.94 13.79
 -8 -2 -2 236.24 13.95
 -8 -2 -1 55.41 7.51
 -8 -2 0 149.58 10.59
 -8 -2 3 33.93 7.12
 -8 -2 4 44.64 7.17
 -8 -2 5 45.36 7.14
 -8 -2 6 47.4 7.1
 -8 -2 6 38.4 6.93
 -8 -2 7 35.24 6.2
 -8 -2 8 12.86 4.91
 -8 -2 10 5.27 5.67
 -8 -2 11 76.09 7.09
 -8 -2 12 24.61 4.8
 -8 -2 13 32.06 4.08
 -8 -1 -11 10.02 3.66
 -8 -1 -10 64.98 6.14
 -8 -1 -9 18.86 5.67
 -8 -1 -8 74.49 7.63
 -8 -1 -7 7.61 6.4
 -8 -1 -6 121.47 9.94
 -8 -1 -5 13.94 5.04
 -8 -1 -5 16.62 6.74
 -8 -1 -4 261.34 15.61
 -8 -1 -3 54.11 7.39
 -8 -1 -2 621.46 31.84
 -8 -1 -1 34.69 6.18
 -8 -1 0 510.08 26.35
 -8 -1 1 177.02 12.02
 -8 -1 2 153.82 11.16
 -8 -1 3 42.64 6.99
 -8 -1 4 117.67 9.59
 -8 -1 5 3.42 6.15
 -8 -1 6 452.16 24.05
 -8 -1 8 96.55 7.47
 -8 -1 10 0.32 5.28
 -8 -1 11 37.34 5.55
 -8 -1 12 9.71 4.14
 -8 -1 13 5.86 3.23
 -8 0 -12 2.2 2.7
 -8 0 -11 113.14 7.46
 -8 0 -10 -1.93 4.8
 -8 0 -9 214.11 12.82
 -8 0 -8 31.22 6.43
 -8 0 -7 127.5 9.8
 -8 0 -6 90.89 8.28
 -8 0 -6 77.09 5.98
 -8 0 -5 43.91 6.97
 -8 0 -4 260.31 15.22
 -8 0 -3 41.47 6.45
 -8 0 -2 121.12 8.97
 -8 0 -1 9.97 5.08
 -8 0 0 183.13 11.11
 -8 0 1 -1.27 6.07
 -8 0 2 423.79 22.73
 -8 0 3 254.21 15.01
 -8 0 4 575.72 29.7
 -8 0 5 164.27 10.97
 -8 0 6 407.58 21.82
 -8 0 9 172 11.22
 -8 0 10 293.97 16.28
 -8 0 11 54.91 5.67
 -8 0 12 87.24 6.23
 -8 1 -12 -1.78 2.88
 -8 1 -11 25.64 4.37
 -8 1 -10 8.45 4.92
 -8 1 -9 78.27 7.37
 -8 1 -8 57.42 6.98
 -8 1 -7 86.17 8.02
 -8 1 -6 46.27 6.68
 -8 1 -5 167.43 11.06
 -8 1 -4 2.56 5.29
 -8 1 -3 537.32 27.49
 -8 1 -2 59.44 6.17
 -8 1 1 136.28 9.88
 -8 1 2 352.33 19.28
 -8 1 3 17.29 5.7
 -8 1 4 265.18 15.18
 -8 1 5 1.46 5.09
 -8 1 6 44.36 6.01
 -8 1 9 4.76 4.7
 -8 1 10 228.68 12.85
 -8 1 11 1.04 3.44
 -8 2 -12 0.82 2.83
 -8 2 -11 22.99 4.18
 -8 2 -10 18.72 4.76
 -8 2 -9 25.8 5.44
 -8 2 -8 26.72 5.59
 -8 2 -7 1.66 5.09
 -8 2 -6 13.18 5.31
 -8 2 -5 9.48 4.92
 -8 2 -4 10.86 4.71
 -8 2 1 67.13 6.91
 -8 2 2 128.48 9.08
 -8 2 3 492.79 25.43
 -8 2 4 93.85 7.58
 -8 2 5 320.97 17.34
 -8 2 6 199.01 11.72
 -8 2 8 189.73 11.18
 -8 3 -11 65.16 4.96
 -8 3 -10 4.79 3.97
 -8 3 -9 28.65 4.82
 -8 3 -8 2.28 4.46
 -8 3 -7 45.91 5.49
 -8 3 -6 40.02 5.22
 -8 3 1 6.23 4.66
 -8 3 2 154.39 9.82
 -8 3 3 5.53 4.14
 -8 3 4 76.08 6.25
 -8 4 0 14.59 4.2
 -7 -9 -3 10.03 1.88
 -7 -9 -1 1.73 2.46
 -7 -9 -1 -0.25 2.46
 -7 -9 0 18.96 3.47
 -7 -9 0 25.3 3.5
 -7 -9 0 18.25 2.94
 -7 -9 1 1.52 2.54
 -7 -9 1 -2.22 3.41
 -7 -9 1 -4.68 3.59
 -7 -9 2 17.73 2.59
 -7 -9 3 1.34 3.79
 -7 -9 4 21.53 4.05
 -7 -9 4 26.89 4.01
 -7 -9 5 5.28 3.54
 -7 -9 5 7.58 3.31
 -7 -9 6 45.24 4.06
 -7 -9 6 37.08 3.78
 -7 -8 -5 17.23 2.47
 -7 -8 -4 13.51 3.05
 -7 -8 -3 38.12 4.19
 -7 -8 -2 34.53 4.11
 -7 -8 -1 30.28 4.4
 -7 -8 -1 20.22 4.51
 -7 -8 0 53.6 5.7
 -7 -8 0 51.3 5.14
 -7 -8 1 10.82 3.91
 -7 -8 1 0.12 4.93
 -7 -8 2 36.93 4.34
 -7 -8 3 6.65 5.28
 -7 -8 3 6.01 3.18
 -7 -8 4 67.33 6.71
 -7 -8 5 11.61 4.77
 -7 -8 6 49.47 5.28
 -7 -8 7 -1.19 3.72
 -7 -8 8 24.68 3.33
 -7 -8 8 30.7 3.5
 -7 -7 -7 62.63 3.99
 -7 -7 -6 9.22 2.71
 -7 -7 -6 5.53 2.79
 -7 -7 -5 121.32 7.5
 -7 -7 -4 49.56 5.18
 -7 -7 -3 190.9 9.78
 -7 -7 -3 127.78 8.86
 -7 -7 -2 49.42 5.75
 -7 -7 -1 145.97 9.79
 -7 -7 0 144.37 9.71
 -7 -7 0 158.58 10.25
 -7 -7 1 70.95 6.39
 -7 -7 1 65.24 7.43
 -7 -7 2 91.59 7.05
 -7 -7 3 36.06 4.75
 -7 -7 3 28.31 6.96
 -7 -7 4 30.56 4.29
 -7 -7 4 48.36 6.71
 -7 -7 5 41.29 4.71
 -7 -7 5 51.26 6.77
 -7 -7 6 67.07 5.91
 -7 -7 6 66.12 6.77
 -7 -7 7 13.14 4.88
 -7 -7 7 17.99 4.4
 -7 -7 8 25.33 4.48
 -7 -7 8 29.69 4.34
 -7 -7 9 3.46 3.71
 -7 -7 10 46.76 4.58
 -7 -7 11 11.99 3.08
 -7 -6 -8 33.39 3.47
 -7 -6 -7 65.84 4.81
 -7 -6 -6 6.86 3.66
 -7 -6 -5 219.65 12.43
 -7 -6 -4 3.34 4.78
 -7 -6 -4 7.58 3.34
 -7 -6 -3 142.09 9.77
 -7 -6 -3 173.57 10.46
 -7 -6 -2 22.46 5.99
 -7 -6 -2 19.22 5.79
 -7 -6 -1 194.12 11.16
 -7 -6 -1 223.47 12.69
 -7 -6 0 76.16 7.91
 -7 -6 0 69.68 6.9
 -7 -6 0 58.82 5.5
 -7 -6 1 393.97 19.7
 -7 -6 1 345.74 19.07
 -7 -6 2 89.57 7.75
 -7 -6 2 117.81 7.78
 -7 -6 3 184.77 11.26
 -7 -6 3 181.05 12.39
 -7 -6 3 195.04 11.32
 -7 -6 4 168.5 11.41
 -7 -6 4 150.25 9.5
 -7 -6 5 218.48 12.11
 -7 -6 5 224.32 13.63
 -7 -6 6 103.25 8.56
 -7 -6 7 148.72 9.88
 -7 -6 7 149.54 10.19
 -7 -6 8 69.52 6.24
 -7 -6 8 71.12 6.99
 -7 -6 9 30.25 4.25
 -7 -6 9 37.06 5.75
 -7 -6 10 70.05 6.67
 -7 -6 11 13.18 4.6
 -7 -6 12 148.4 8.9
 -7 -6 13 7.45 2.93
 -7 -5 -10 38.69 3.21
 -7 -5 -9 8.71 3.6
 -7 -5 -8 38.04 5.15
 -7 -5 -8 36.98 3.54
 -7 -5 -7 23.6 4.04
 -7 -5 -7 16 5.43
 -7 -5 -6 53.81 6.9
 -7 -5 -6 51.64 5.49
 -7 -5 -5 12.27 6.33
 -7 -5 -5 15.01 4.94
 -7 -5 -4 30.6 4.06
 -7 -5 -4 29.97 5.19
 -7 -5 -4 31.5 7.04
 -7 -5 -4 29.95 5.82
 -7 -5 -3 36.4 5.07
 -7 -5 -3 39.79 6.04
 -7 -5 -2 25.75 6.44
 -7 -5 -2 23.22 5.09
 -7 -5 -1 136.33 9.38
 -7 -5 -1 145.38 10.54
 -7 -5 0 38.08 5.71
 -7 -5 0 36.89 9.83
 -7 -5 0 44.02 7.45
 -7 -5 1 235.37 13.71
 -7 -5 2 41.23 7.89
 -7 -5 2 41.87 10.13
 -7 -5 2 42.91 6.22
 -7 -5 3 298.41 16.37
 -7 -5 3 288.89 17.05
 -7 -5 3 258.47 21.24
 -7 -5 4 253.08 13.98
 -7 -5 4 231.06 14.58
 -7 -5 5 269.84 15.49
 -7 -5 5 263.83 15.82
 -7 -5 6 65.68 7.38
 -7 -5 7 399.75 21.15
 -7 -5 8 44.71 5.72
 -7 -5 8 47.61 6.97
 -7 -5 9 193.17 11.24
 -7 -5 9 217.63 12.96
 -7 -5 10 103.16 8.48
 -7 -5 11 98.98 8.04
 -7 -4 -11 15.64 2.25
 -7 -4 -11 13.89 2.63
 -7 -4 -10 13.84 3.9
 -7 -4 -9 41.69 5.56
 -7 -4 -8 26.54 6.15
 -7 -4 -8 37.56 4.06
 -7 -4 -7 40 4.86
 -7 -4 -7 29.91 6.78
 -7 -4 -6 41.86 5.63
 -7 -4 -5 62.03 5.5
 -7 -4 -4 98.58 7.75
 -7 -4 -3 79.08 7.43
 -7 -4 -3 92.58 8.94
 -7 -4 -2 98.92 12.95
 -7 -4 -2 116.38 8.89
 -7 -4 -2 118.14 9.35
 -7 -4 -2 133.03 10.2
 -7 -4 -1 41.19 9.75
 -7 -4 -1 49.93 7.9
 -7 -4 -1 44.8 6.42
 -7 -4 -1 40.28 7.34
 -7 -4 0 80.9 7.8
 -7 -4 0 68.81 11.53
 -7 -4 0 96.13 8.68
 -7 -4 0 80.61 8.68
 -7 -4 1 6.22 5.55
 -7 -4 2 28.7 7.17
 -7 -4 2 18.96 5.88
 -7 -4 3 246.25 14.97
 -7 -4 3 242.53 14.49
 -7 -4 4 11.85 6.11
 -7 -4 4 13.93 8.69
 -7 -4 4 5.94 6.55
 -7 -4 5 444.65 22.84
 -7 -4 5 426.21 22.79
 -7 -4 6 8.84 6.15
 -7 -4 6 10.35 7.75
 -7 -4 6 9.3 6.23
 -7 -4 7 133.79 9.44
 -7 -4 8 37.4 5.69
 -7 -4 9 89.29 6.75
 -7 -4 11 181 11.87
 -7 -4 12 26.52 5.66
 -7 -4 13 149.42 9.41
 -7 -4 14 63.05 5.19
 -7 -3 -11 65.21 5.52
 -7 -3 -10 7.11 4.99
 -7 -3 -9 19.74 5.91
 -7 -3 -8 5.89 3.47
 -7 -3 -6 134.57 10.96
 -7 -3 -5 164.55 10.36
 -7 -3 -5 187.06 12.63
 -7 -3 -4 30.63 5.59
 -7 -3 -4 23.54 7.56
 -7 -3 -4 29.9 8.25
 -7 -3 -3 310.07 18.45
 -7 -3 -3 321.7 17.72
 -7 -3 -2 38.61 7.07
 -7 -3 -2 39.39 7.53
 -7 -3 -1 88.12 8.68
 -7 -3 -1 97.01 8.74
 -7 -3 0 21.46 5.97
 -7 -3 0 18.64 6.76
 -7 -3 0 9.12 6.08
 -7 -3 1 82.26 7.86
 -7 -3 1 77.18 7.97
 -7 -3 2 5.1 5.78
 -7 -3 3 114.89 9.44
 -7 -3 3 127.37 9.8
 -7 -3 4 0.35 6.29
 -7 -3 4 4.27 5.76
 -7 -3 5 137.23 10.25
 -7 -3 6 43.73 6.64
 -7 -3 7 79.55 7.33
 -7 -3 7 57.78 9.72
 -7 -3 8 12.89 5.01
 -7 -3 10 6.73 6.51
 -7 -3 11 77.4 8.18
 -7 -3 12 -2.86 5.45
 -7 -3 13 25.43 5.26
 -7 -3 14 22.96 4.2
 -7 -2 -12 58.03 5.03
 -7 -2 -8 115.48 10.06
 -7 -2 -7 33.24 7.9
 -7 -2 -6 6.33 7.47
 -7 -2 -5 88.37 7.37
 -7 -2 -5 91.3 9.37
 -7 -2 -4 42.99 6.28
 -7 -2 -4 52.19 7.38
 -7 -2 -3 457.49 24.57
 -7 -2 -2 220.82 13.79
 -7 -2 -1 267.82 15.61
 -7 -2 0 33.6 6.54
 -7 -2 1 295.74 16.58
 -7 -2 4 11.14 6.05
 -7 -2 5 569.7 29.43
 -7 -2 6 21.21 6.42
 -7 -2 7 608.94 31.76
 -7 -2 7 652.99 32.3
 -7 -2 8 45.67 5.78
 -7 -2 10 1.55 6.32
 -7 -2 11 205.02 12.95
 -7 -2 12 -1.29 5.56
 -7 -2 13 79.34 6.87
 -7 -2 14 10.96 4.13
 -7 -1 -11 41.13 6.26
 -7 -1 -10 249.03 14.86
 -7 -1 -9 33.11 7.2
 -7 -1 -8 342.83 19.5
 -7 -1 -7 10.97 7.11
 -7 -1 -6 72.49 6.1
 -7 -1 -6 85.96 8.79
 -7 -1 -5 88.31 8.75
 -7 -1 -4 467.54 24.86
 -7 -1 -3 28.43 6.28
 -7 -1 -2 680.82 34.49
 -7 -1 -1 19.45 5.8
 -7 -1 0 565.46 28.82
 -7 -1 1 77.88 7.02
 -7 -1 2 175.28 11.36
 -7 -1 3 127.98 9.34
 -7 -1 4 78.66 7.57
 -7 -1 5 193.03 12.18
 -7 -1 6 23.62 5.92
 -7 -1 7 280.09 16.09
 -7 -1 10 12.44 6.35
 -7 -1 11 265.31 15.48
 -7 -1 12 3.75 5.35
 -7 -1 13 234.23 13.24
 -7 -1 14 75.61 5.66
 -7 0 -13 39.57 4.33
 -7 0 -12 19.74 5
 -7 0 -11 49.52 6.71
 -7 0 -10 69.23 7.93
 -7 0 -9 39.57 7.57
 -7 0 -8 68.86 8.51
 -7 0 -7 6.17 6.52
 -7 0 -6 219.07 13.87
 -7 0 -5 1.83 6.01
 -7 0 -4 332.91 18.54
 -7 0 -3 7.41 5.27
 -7 0 -2 805.45 40.08
 -7 0 -1 52.1 6.11
 -7 0 0 928.01 45.53
 -7 0 1 106.54 7.56
 -7 0 2 658.04 33.23
 -7 0 3 42.54 5.9
 -7 0 4 884.76 43.89
 -7 0 5 63.28 6.74
 -7 0 6 571.84 29.28
 -7 0 7 62.7 6.93
 -7 0 10 143.53 10.12
 -7 0 11 67.27 6.99
 -7 0 12 50.51 5.84
 -7 0 13 139.52 8.63
 -7 1 -14 3.51 2.32
 -7 1 -13 19.82 4.23
 -7 1 -12 -0.62 4.95
 -7 1 -11 55.06 6.88
 -7 1 -10 41.71 6.94
 -7 1 -9 71.17 8.15
 -7 1 -8 15.83 6.87
 -7 1 -7 63.5 7.81
 -7 1 -6 2.88 5.86
 -7 1 -5 97.85 8.54
 -7 1 -4 36.45 6.17
 -7 1 -3 8.71 4.96
 -7 1 -2 83.29 6.97
 -7 1 -1 31.42 4.76
 -7 1 2 260.37 14.8
 -7 1 3 0.61 4.62
 -7 1 4 815.48 40.51
 -7 1 5 36.25 5.5
 -7 1 6 1089.55 53.36
 -7 1 9 40.21 6.05
 -7 1 10 454.09 23.67
 -7 1 11 9.73 4.58
 -7 1 12 213.71 11.9
 -7 2 -14 45.52 3.66
 -7 2 -13 3.9 3.87
 -7 2 -12 47.47 5.81
 -7 2 -11 153.93 10.35
 -7 2 -10 74.11 7.61
 -7 2 -9 182.85 12.1
 -7 2 -8 371.16 20.32
 -7 2 -7 38.56 6.63
 -7 2 -6 207.38 12.72
 -7 2 -5 59.25 6.54
 -7 2 -4 76.48 6.79
 -7 2 -3 78.19 6.56
 -7 2 2 13.2 4.68
 -7 2 3 7.14 4.57
 -7 2 4 106.26 7.76
 -7 2 5 6.8 4.52
 -7 2 6 90.34 7.09
 -7 3 -13 58.48 5.16
 -7 3 -12 8.46 4.61
 -7 3 -11 68.69 6.83
 -7 3 -10 20.26 5.79
 -7 3 -9 41.93 6.46
 -7 3 -8 274.29 15.58
 -7 3 -7 38.27 6.13
 -7 3 -6 264.95 14.96
 -7 3 -5 53.43 5.8
 -7 3 2 143.09 9.07
 -7 3 3 194.11 11.22
 -7 4 -13 83.49 5.55
 -7 4 -12 43.31 4.89
 -7 4 -11 140.12 9.04
 -7 4 -10 8.89 4.92
 -7 4 -9 124.24 8.69
 -7 4 -8 0.57 4.66
 -7 4 -7 99.1 7.5
 -7 5 -12 36.89 3.76
 -7 5 -11 97.51 6.5
 -7 5 -10 65.17 5.46
 -6 -10 -3 7.54 1.83
 -6 -10 -2 33.95 2.97
 -6 -10 -1 -3.59 2.3
 -6 -10 -1 0.43 2.33
 -6 -10 0 40.89 3.43
 -6 -10 0 33.42 3.86
 -6 -10 1 7.22 3.42
 -6 -10 1 7.64 2.59
 -6 -10 2 6.94 2.29
 -6 -10 3 1.17 3.56
 -6 -10 4 36.64 4.29
 -6 -10 5 15.49 3.53
 -6 -10 6 70.04 4.91
 -6 -9 -5 10.66 2.42
 -6 -9 -4 42.97 3.97
 -6 -9 -3 5.43 3.42
 -6 -9 -2 62.36 5.09
 -6 -9 -1 2.63 4.11
 -6 -9 -1 13.88 4
 -6 -9 -1 7.04 4.2
 -6 -9 0 110.79 7.93
 -6 -9 0 114.92 7.51
 -6 -9 1 7.93 4.83
 -6 -9 1 1.56 3.75
 -6 -9 2 23.26 3.93
 -6 -9 3 21.89 5.6
 -6 -9 3 12.32 3.28
 -6 -9 4 7.47 5.21
 -6 -9 5 1.18 4.75
 -6 -9 6 8.67 4.31
 -6 -9 6 13.06 4.49
 -6 -9 7 0.28 3.81
 -6 -9 7 5.19 3.63
 -6 -9 8 27.16 3.41
 -6 -8 -7 3.05 1.99
 -6 -8 -7 2.51 1.86
 -6 -8 -6 13.77 2.64
 -6 -8 -6 17.84 3.12
 -6 -8 -5 11.22 3.78
 -6 -8 -5 14.01 3.01
 -6 -8 -4 97.22 6.45
 -6 -8 -4 118.72 7.51
 -6 -8 -3 18.77 3.18
 -6 -8 -3 18.79 4.27
 -6 -8 -3 24.4 4.94
 -6 -8 -2 249.02 13.88
 -6 -8 -1 -3.25 5
 -6 -8 -1 0.27 5.28
 -6 -8 0 240.12 13.55
 -6 -8 0 239.86 14.08
 -6 -8 1 10.07 4.83
 -6 -8 1 22.69 6.53
 -6 -8 2 193.24 11.31
 -6 -8 3 3.46 6.42
 -6 -8 3 3.83 4.03
 -6 -8 4 220.19 12.38
 -6 -8 4 177.14 10.62
 -6 -8 5 8.26 6.07
 -6 -8 6 246.46 14.18
 -6 -8 7 49.84 5.99
 -6 -8 8 40.31 4.96
 -6 -8 9 23.72 3.62
 -6 -7 -8 18.32 3.19
 -6 -7 -8 10.87 2.38
 -6 -7 -7 47.62 4.48
 -6 -7 -7 53.18 4.68
 -6 -7 -6 22.44 4.33
 -6 -7 -5 79.9 6.82
 -6 -7 -4 33.32 5.71
 -6 -7 -4 28.73 4.35
 -6 -7 -3 101.24 7.86
 -6 -7 -3 68.92 6.88
 -6 -7 -2 121.2 9.06
 -6 -7 -1 -2.75 5.94
 -6 -7 0 181.01 11.46
 -6 -7 0 180.51 12.11
 -6 -7 1 42.64 6.04
 -6 -7 1 22.3 6.98
 -6 -7 2 239.92 13.72
 -6 -7 3 24.97 7.12
 -6 -7 3 37.71 5.21
 -6 -7 4 409.08 21.26
 -6 -7 4 424.06 22.57
 -6 -7 5 1.66 3.28
 -6 -7 5 4 4.49
 -6 -7 5 1.33 5.94
 -6 -7 6 383.31 21.29
 -6 -7 6 439.25 21.78
 -6 -7 7 13.19 5.48
 -6 -7 7 16.8 4.94
 -6 -7 8 306.11 16.89
 -6 -7 8 314.17 16.65
 -6 -7 9 25.93 5.15
 -6 -7 9 26.68 4.34
 -6 -7 10 81.01 6.8
 -6 -7 11 8.18 4.24
 -6 -7 12 157.3 9.19
 -6 -6 -10 18.81 2.91
 -6 -6 -9 151.72 8.81
 -6 -6 -8 2.59 4.19
 -6 -6 -8 6.75 3.01
 -6 -6 -7 154.4 10.23
 -6 -6 -7 172.24 9.81
 -6 -6 -6 10.95 5.64
 -6 -6 -6 5.82 4.55
 -6 -6 -5 90.47 8.22
 -6 -6 -5 86.39 7.5
 -6 -6 -4 11.92 5.64
 -6 -6 -4 8.93 6.35
 -6 -6 -4 -3.34 4.59
 -6 -6 -3 271.81 16.41
 -6 -6 -3 259.68 15.73
 -6 -6 -2 -0.34 5.74
 -6 -6 -2 19.36 8.49
 -6 -6 -2 13.11 6.12
 -6 -6 -1 353.29 24.72
 -6 -6 -1 393.7 20.11
 -6 -6 -1 347.37 18.69
 -6 -6 0 55.48 5.38
 -6 -6 0 53.31 10.83
 -6 -6 0 61.71 7.72
 -6 -6 1 217 12.36
 -6 -6 2 82.78 6.73
 -6 -6 2 57.52 11.5
 -6 -6 2 81.07 8.82
 -6 -6 3 128.67 10.39
 -6 -6 3 117.45 8.44
 -6 -6 3 120.4 14.24
 -6 -6 4 302.94 15.99
 -6 -6 4 250.13 20.24
 -6 -6 4 249.03 14.5
 -6 -6 5 9.83 6.34
 -6 -6 5 25.82 8.85
 -6 -6 5 13.91 3.89
 -6 -6 6 290.07 15.55
 -6 -6 6 259.84 20.58
 -6 -6 6 314.04 16.81
 -6 -6 7 17.21 3.81
 -6 -6 7 22.41 5.79
 -6 -6 7 14.28 5.95
 -6 -6 8 140.91 9.95
 -6 -6 8 128.05 9.01
 -6 -6 9 26.93 6.12
 -6 -6 9 26.5 4.58
 -6 -6 10 155.82 10.55
 -6 -6 11 1.86 5.23
 -6 -6 12 283.2 15.6
 -6 -6 13 3.93 4.29
 -6 -6 14 191.98 10.57
 -6 -5 -11 3.59 2.53
 -6 -5 -10 1.69 3.52
 -6 -5 -9 6.97 4.71
 -6 -5 -8 5.31 3.62
 -6 -5 -8 9.77 5.53
 -6 -5 -7 13.4 4.55
 -6 -5 -7 9.36 6.04
 -6 -5 -6 2.95 4.8
 -6 -5 -6 -1.42 6.07
 -6 -5 -5 161.19 10.06
 -6 -5 -5 186.06 11.84
 -6 -5 -5 153.83 9.76
 -6 -5 -4 2.32 4.91
 -6 -5 -4 6.07 6.76
 -6 -5 -4 4.08 3.72
 -6 -5 -4 -0.6 6.85
 -6 -5 -3 199.02 12.49
 -6 -5 -3 183.08 10.92
 -6 -5 -3 190.93 11.67
 -6 -5 -2 12.68 4.46
 -6 -5 -2 13.66 6.02
 -6 -5 -2 9.89 6.49
 -6 -5 -2 7.32 8.09
 -6 -5 -1 191.87 17.02
 -6 -5 -1 208.55 12.74
 -6 -5 -1 194.53 11.75
 -6 -5 0 7.58 8.61
 -6 -5 0 3.16 6.12
 -6 -5 0 1.19 4.65
 -6 -5 1 146.16 9.6
 -6 -5 2 0.92 4.74
 -6 -5 2 5.53 9.03
 -6 -5 2 3.9 6.79
 -6 -5 3 249.06 14.44
 -6 -5 3 234.02 19.64
 -6 -5 3 262.84 15.18
 -6 -5 4 122.66 9.38
 -6 -5 4 112.27 8.58
 -6 -5 4 97.25 13.08
 -6 -5 5 538.07 26.38
 -6 -5 5 501.03 25.38
 -6 -5 5 504.52 26.49
 -6 -5 5 455.08 31.03
 -6 -5 6 275.3 15.13
 -6 -5 6 217.67 18.77
 -6 -5 7 390.85 27.92
 -6 -5 7 496.08 24.39
 -6 -5 8 21.15 5.16
 -6 -5 9 145.39 10.08
 -6 -5 9 115.79 8.15
 -6 -5 10 104.48 9.15
 -6 -5 11 50.92 7.23
 -6 -5 12 157.75 10.76
 -6 -4 -12 4.22 2.25
 -6 -4 -12 1.46 2.61
 -6 -4 -11 26.21 4.48
 -6 -4 -10 11.65 5.19
 -6 -4 -9 79.11 7.6
 -6 -4 -8 16.94 6.38
 -6 -4 -8 11.93 3.99
 -6 -4 -7 119.67 10.06
 -6 -4 -7 138.25 8.89
 -6 -4 -6 18.78 7.24
 -6 -4 -5 31.97 5.02
 -6 -4 -5 29.54 7.55
 -6 -4 -5 34.49 7.49
 -6 -4 -4 8.57 5.36
 -6 -4 -4 16.01 7.9
 -6 -4 -3 54.74 10.15
 -6 -4 -3 59.71 6.71
 -6 -4 -2 35.66 6.25
 -6 -4 -2 29.95 9.25
 -6 -4 -1 169.35 11.54
 -6 -4 -1 159.7 11.13
 -6 -4 0 65.01 7.76
 -6 -4 0 67.96 6.58
 -6 -4 0 76.06 7.81
 -6 -4 1 12.11 6
 -6 -4 1 14 4.95
 -6 -4 2 59.26 6.54
 -6 -4 2 55.21 7.41
 -6 -4 3 27.56 5.63
 -6 -4 3 29.68 6.68
 -6 -4 4 24.14 5.66
 -6 -4 4 26.59 6.21
 -6 -4 5 701.89 33.82
 -6 -4 5 613.4 38.29
 -6 -4 5 650.26 33.77
 -6 -4 6 86.82 7.65
 -6 -4 6 55.69 9.99
 -6 -4 6 69.13 7.52
 -6 -4 7 444.55 30.5
 -6 -4 7 550.83 26.87
 -6 -4 8 279.51 15.46
 -6 -4 12 45.29 7.2
 -6 -4 13 232.88 13.88
 -6 -4 14 18.97 5.12
 -6 -4 15 138.79 8.49
 -6 -3 -13 30.3 3.31
 -6 -3 -12 73.49 6.07
 -6 -3 -11 144.75 9.64
 -6 -3 -10 120.2 9.31
 -6 -3 -9 172.51 11.95
 -6 -3 -8 129.62 8.26
 -6 -3 -8 116.91 10.15
 -6 -3 -7 226.41 14.57
 -6 -3 -5 99.37 7.35
 -6 -3 -5 78.95 10.36
 -6 -3 -4 16.45 6.49
 -6 -3 -4 13.97 4.9
 -6 -3 -3 448.6 23.88
 -6 -3 -3 470.03 24.4
 -6 -3 -2 25.52 5.92
 -6 -3 -2 23.37 6.7
 -6 -3 -1 263.7 15.39
 -6 -3 0 20.13 5.78
 -6 -3 1 107.99 8.18
 -6 -3 1 95.22 7.77
 -6 -3 2 14.96 4.87
 -6 -3 2 18.4 5.37
 -6 -3 3 24.07 5.23
 -6 -3 4 40.75 6.01
 -6 -3 5 60.84 6.85
 -6 -3 6 10.47 5.37
 -6 -3 7 31.5 5.34
 -6 -3 8 294.24 15.95
 -6 -3 10 148.52 11.13
 -6 -3 11 11.36 6.78
 -6 -3 12 46.29 7.27
 -6 -3 13 109.36 9.08
 -6 -3 14 77 7.05
 -6 -3 15 23.83 4.51
 -6 -2 -13 2.03 1.79
 -6 -2 -13 2.49 3.91
 -6 -2 -12 100.16 7.84
 -6 -2 -11 23.36 6.17
 -6 -2 -10 98.33 9.02
 -6 -2 -7 110.76 9.82
 -6 -2 -6 15.1 6.62
 -6 -2 -5 663.61 34.04
 -6 -2 -5 718.66 35.1
 -6 -2 -4 94.72 8.78
 -6 -2 -3 890.06 44.31
 -6 -2 -2 266 15.19
 -6 -2 -1 689.27 34.6
 -6 -2 0 229.94 13.24
 -6 -2 1 931.09 45.8
 -6 -2 2 10.73 4.4
 -6 -2 4 115.62 8.46
 -6 -2 5 405.82 21.45
 -6 -2 6 5.42 5.3
 -6 -2 7 115.41 8.9
 -6 -2 8 22.59 4.8
 -6 -2 10 45.44 7.47
 -6 -2 11 176.52 12.1
 -6 -2 12 130.78 10.1
 -6 -2 13 25.58 6.11
 -6 -2 14 105.2 8.08
 -6 -2 15 4.33 4
 -6 -1 -14 30.62 4.05
 -6 -1 -13 24.89 5.07
 -6 -1 -9 23.83 7.46
 -6 -1 -8 209.58 13.79
 -6 -1 -7 7.79 6.52
 -6 -1 -6 109.33 9.53
 -6 -1 -5 169.07 11.52
 -6 -1 -4 297.6 16.8
 -6 -1 -3 197.15 12.19
 -6 -1 -2 327.25 17.69
 -6 -1 -1 416.52 21.69
 -6 -1 0 37.27 5.08
 -6 -1 1 632.33 31.47
 -6 -1 2 2.91 3.93
 -6 -1 3 687.92 34.37
 -6 -1 4 408.74 21.39
 -6 -1 5 628.65 31.64
 -6 -1 6 150.89 10
 -6 -1 7 1272.6 62.1
 -6 -1 10 -1.56 5.89
 -6 -1 11 456.72 24.4
 -6 -1 12 -1.09 5.72
 -6 -1 13 228.63 13.63
 -6 -1 14 13.37 4.72
 -6 0 -12 28.37 6.66
 -6 0 -11 38.22 7.7
 -6 0 -10 374.56 20.97
 -6 0 -9 128.62 10.73
 -6 0 -8 292.26 17.34
 -6 0 -7 20.53 6.5
 -6 0 -6 173.44 11.75
 -6 0 -5 5.66 5.48
 -6 0 -4 339.1 18.43
 -6 0 -3 7.58 4.63
 -6 0 -2 241.27 13.51
 -6 0 -1 5.91 4.02
 -6 0 0 122.45 7.85
 -6 0 1 119.58 7.69
 -6 0 2 360.34 18.47
 -6 0 3 76.48 6.48
 -6 0 4 58.19 5.82
 -6 0 5 164.74 10.27
 -6 0 6 84.17 7.01
 -6 0 7 491.54 25.26
 -6 0 10 2.02 5.67
 -6 0 11 369.19 20.1
 -6 0 12 7.7 5.31
 -6 0 13 265.34 14.79
 -6 0 14 8.16 3.97
 -6 1 -14 18.45 4.64
 -6 1 -13 63.93 6.89
 -6 1 -12 34.98 6.82
 -6 1 -11 8.54 7.14
 -6 1 -10 56.6 8.36
 -6 1 -9 15.73 7.17
 -6 1 -8 78.79 8.16
 -6 1 -7 93.68 8.78
 -6 1 -6 181.92 11.88
 -6 1 -5 10.31 5.01
 -6 1 -4 381.63 20.11
 -6 1 -3 1.18 4.19
 -6 1 -2 612.05 30.52
 -6 1 -1 147.39 8.87
 -6 1 3 6.02 4.17
 -6 1 4 380.19 19.78
 -6 1 5 90.32 6.89
 -6 1 6 413.49 21.43
 -6 1 7 40.14 5.35
 -6 1 9 56.66 6.42
 -6 1 10 149.84 9.96
 -6 1 11 37.07 5.61
 -6 1 12 206.8 12.1
 -6 2 -15 30.48 3.67
 -6 2 -14 60.45 5.95
 -6 2 -13 47.18 6.38
 -6 2 -12 242.13 14.52
 -6 2 -11 27.75 6.87
 -6 2 -10 78.56 8.42
 -6 2 -9 7.91 6.74
 -6 2 -8 44.18 7.17
 -6 2 -7 0.34 5.88
 -6 2 -6 120.01 9
 -6 2 -5 8.76 4.93
 -6 2 -4 136.15 8.96
 -6 2 -3 260.31 14.14
 -6 2 3 82.16 6.15
 -6 2 4 398.21 20.47
 -6 2 5 155.28 9.4
 -6 2 6 91.15 6.68
 -6 3 -15 77.22 5.21
 -6 3 -14 38.1 5.04
 -6 3 -13 183.06 11.28
 -6 3 -12 124.36 9.39
 -6 3 -11 140.24 10.26
 -6 3 -10 161.24 11.27
 -6 3 -9 192.25 12.54
 -6 3 -8 208.14 12.93
 -6 3 -7 467.71 24.46
 -6 3 -6 273.62 15.33
 -6 3 -5 97.35 7.27
 -6 3 2 134.46 8.23
 -6 4 -14 14.49 3.99
 -6 4 -13 54.25 5.93
 -6 4 -12 4.7 5.09
 -6 4 -11 169.15 11.17
 -6 4 -10 155.22 10.63
 -6 4 -9 53.27 6.69
 -6 4 -8 175.29 11.18
 -6 4 -7 93.19 7.61
 -6 4 -6 146.12 9.39
 -6 5 -14 -1.03 2.92
 -6 5 -13 49.75 5
 -6 5 -12 5.24 4.58
 -6 5 -11 51.56 6.08
 -6 5 -10 8 5.06
 -6 5 -9 170.16 10.7
 -6 5 -8 6.4 4.7
 -6 6 -13 51.49 4.17
 -6 6 -12 0.18 3.39
 -6 6 -11 97.17 6.8
 -5 -11 -1 3.23 1.9
 -5 -11 -1 2.26 1.73
 -5 -11 0 41.66 3.12
 -5 -11 0 39.82 3.49
 -5 -11 1 14.61 2.21
 -5 -11 1 18.02 3.15
 -5 -11 3 18.87 3.61
 -5 -11 4 8.28 3.18
 -5 -11 5 41.08 3.87
 -5 -11 6 21.42 2.83
 -5 -10 -5 13.77 2.34
 -5 -10 -5 19.31 2.36
 -5 -10 -4 11.7 2.85
 -5 -10 -3 11.33 3.35
 -5 -10 -2 40.88 4.11
 -5 -10 -1 36.92 4.64
 -5 -10 -1 30.44 4.37
 -5 -10 0 52.31 4.9
 -5 -10 0 46.6 5.52
 -5 -10 1 54.6 5.94
 -5 -10 1 51.56 4.82
 -5 -10 2 8.49 3.38
 -5 -10 3 11.26 3.07
 -5 -10 3 11.97 5.26
 -5 -10 3 13.91 4.98
 -5 -10 4 30.66 5.34
 -5 -10 5 20.87 4.85
 -5 -10 6 63.38 5.61
 -5 -10 7 82.35 5.81
 -5 -10 8 25.88 3.01
 -5 -9 -7 1.93 1.79
 -5 -9 -7 3.43 2.15
 -5 -9 -7 2.05 1.82
 -5 -9 -6 55.7 3.91
 -5 -9 -6 59.73 4.48
 -5 -9 -5 13.99 3.77
 -5 -9 -5 10.17 2.67
 -5 -9 -4 84.16 5.69
 -5 -9 -4 112.73 7.02
 -5 -9 -3 47.85 4.99
 -5 -9 -3 52.72 5.6
 -5 -9 -2 52.53 5.78
 -5 -9 -2 47.87 5.68
 -5 -9 -1 62.51 6.72
 -5 -9 -1 63.74 6.37
 -5 -9 0 28.75 5.27
 -5 -9 0 25.88 6.18
 -5 -9 1 24.4 6.48
 -5 -9 1 19.02 4.84
 -5 -9 2 88.32 6.79
 -5 -9 3 65.23 5.61
 -5 -9 3 62.61 7.82
 -5 -9 4 53 7.21
 -5 -9 4 61.72 5.01
 -5 -9 5 186.94 11.66
 -5 -9 6 28.71 5.79
 -5 -9 7 163.01 10.06
 -5 -9 7 167.41 10.26
 -5 -9 8 19.13 4.19
 -5 -9 8 23.93 4.11
 -5 -9 9 39.22 4.16
 -5 -9 10 14.47 3.09
 -5 -8 -9 51.71 3.65
 -5 -8 -8 131.66 7.09
 -5 -8 -8 149.19 7.39
 -5 -8 -7 0.45 3.28
 -5 -8 -7 3.9 3.25
 -5 -8 -6 165.03 9.52
 -5 -8 -6 161.88 9.64
 -5 -8 -5 2.8 4.5
 -5 -8 -5 2.74 3.7
 -5 -8 -4 59.32 5.4
 -5 -8 -4 54.51 5.58
 -5 -8 -4 55.72 5.1
 -5 -8 -3 20.04 5.35
 -5 -8 -3 28.14 5.97
 -5 -8 -3 30.76 4.33
 -5 -8 -2 197.17 10.97
 -5 -8 -2 153.5 9.6
 -5 -8 -1 9.24 5.4
 -5 -8 -1 4.96 6.15
 -5 -8 -1 1.12 2.83
 -5 -8 0 321.08 16.99
 -5 -8 0 285.77 17.34
 -5 -8 1 8.47 6.63
 -5 -8 1 0.76 4.69
 -5 -8 2 167.43 10.5
 -5 -8 3 57.78 7.65
 -5 -8 3 44.03 5.31
 -5 -8 4 104.22 8.86
 -5 -8 4 84.79 6.63
 -5 -8 5 222.15 12.45
 -5 -8 5 239.8 13.56
 -5 -8 5 198.94 11.57
 -5 -8 6 17.35 4.69
 -5 -8 6 21.28 6.2
 -5 -8 7 233.67 12.75
 -5 -8 7 216.01 13.11
 -5 -8 8 48.53 5.77
 -5 -8 8 47.87 5.15
 -5 -8 9 147.14 9.17
 -5 -8 9 142.65 9.02
 -5 -8 10 61.06 5.06
 -5 -8 11 257.5 13.28
 -5 -8 12 11.42 2.38
 -5 -7 -11 36.27 2.66
 -5 -7 -10 9.47 2.83
 -5 -7 -9 50.58 3.89
 -5 -7 -8 53.94 4.63
 -5 -7 -7 75.71 6.24
 -5 -7 -6 116.41 8.14
 -5 -7 -5 16.03 3.32
 -5 -7 -5 25.63 5.52
 -5 -7 -4 200.99 11.68
 -5 -7 -4 168.73 10.92
 -5 -7 -3 17.87 5.62
 -5 -7 -3 21.81 6.03
 -5 -7 -2 582.47 27.94
 -5 -7 -2 530.95 27.71
 -5 -7 -1 48.87 6.95
 -5 -7 -1 31.98 9.83
 -5 -7 0 631.39 38.97
 -5 -7 0 658.54 33.76
 -5 -7 0 670.5 33.5
 -5 -7 1 20.08 5.34
 -5 -7 2 286.21 16.28
 -5 -7 2 258.42 15.08
 -5 -7 2 278.27 21.08
 -5 -7 3 52.35 8.11
 -5 -7 3 69.93 6.19
 -5 -7 3 73.92 11.7
 -5 -7 4 202.62 12.73
 -5 -7 4 264.52 14.44
 -5 -7 4 247.1 13.26
 -5 -7 4 223.23 18.76
 -5 -7 5 31.42 9.15
 -5 -7 5 33.89 4.19
 -5 -7 5 24.22 5.03
 -5 -7 5 16.64 6.43
 -5 -7 6 499.9 25.68
 -5 -7 6 535.7 26.04
 -5 -7 6 491.55 25.32
 -5 -7 7 9.36 5.54
 -5 -7 7 20.42 5.18
 -5 -7 7 5.69 4.32
 -5 -7 8 371.46 20
 -5 -7 8 359.85 19.7
 -5 -7 8 387.21 19.46
 -5 -7 9 16.73 5.37
 -5 -7 9 19.02 4.46
 -5 -7 9 11.27 4.09
 -5 -7 10 150.14 9.05
 -5 -7 10 158.26 10.21
 -5 -7 11 79.9 5.7
 -5 -7 11 87.09 7.24
 -5 -7 12 101.95 7.2
 -5 -7 12 83.83 5.52
 -5 -7 13 122.63 7.94
 -5 -6 -12 1.36 1.69
 -5 -6 -11 24.21 3.37
 -5 -6 -11 14.08 2.76
 -5 -6 -10 4.97 3.77
 -5 -6 -9 34.15 3.63
 -5 -6 -8 31.31 5.25
 -5 -6 -8 30.74 4.42
 -5 -6 -7 95.44 7.27
 -5 -6 -7 91.74 7.83
 -5 -6 -6 1.3 5.47
 -5 -6 -6 1.2 4.9
 -5 -6 -5 200.49 11.41
 -5 -6 -5 182.03 11.57
 -5 -6 -4 192.79 11.73
 -5 -6 -4 200.18 12.19
 -5 -6 -4 182.96 11.28
 -5 -6 -3 30.2 8.83
 -5 -6 -3 12.24 5.41
 -5 -6 -3 18.62 6.31
 -5 -6 -3 12.27 5.65
 -5 -6 -2 183.43 11.94
 -5 -6 -2 187.94 16.61
 -5 -6 -2 179.35 11.89
 -5 -6 -2 199.34 12.38
 -5 -6 -1 7.46 5.96
 -5 -6 -1 1.33 5.8
 -5 -6 -1 -2 7.87
 -5 -6 0 102.38 6.99
 -5 -6 0 111.01 13.21
 -5 -6 0 108.42 9.1
 -5 -6 1 10.67 3.83
 -5 -6 2 241.04 13.19
 -5 -6 2 226.83 19.14
 -5 -6 2 235.49 14.43
 -5 -6 3 22.7 9.5
 -5 -6 3 39.58 4.84
 -5 -6 3 30.33 4.8
 -5 -6 3 18.92 6.89
 -5 -6 4 514.71 25.88
 -5 -6 4 491.23 31.04
 -5 -6 4 454.99 24.96
 -5 -6 4 520.2 25.08
 -5 -6 5 37.67 4.27
 -5 -6 5 23.93 9.08
 -5 -6 5 39.17 4.95
 -5 -6 5 32.16 6.59
 -5 -6 6 989.37 47.14
 -5 -6 6 864.37 52.02
 -5 -6 6 962.86 47.62
 -5 -6 7 73.05 5.65
 -5 -6 7 47.12 6.9
 -5 -6 7 54.4 9.47
 -5 -6 7 55.76 6.52
 -5 -6 8 515.4 25.75
 -5 -6 8 527.5 26.43
 -5 -6 8 479.9 25.35
 -5 -6 9 2.61 5.69
 -5 -6 9 8.97 3.74
 -5 -6 9 5.56 4.3
 -5 -6 10 342.66 18.36
 -5 -6 10 316.97 16.86
 -5 -6 11 11.18 6.03
 -5 -6 11 4.24 3.15
 -5 -6 12 326.12 17.94
 -5 -6 13 2.91 5.08
 -5 -6 14 154.96 9.61
 -5 -5 -12 6.29 2.7
 -5 -5 -11 81.39 6.04
 -5 -5 -10 24.12 4.83
 -5 -5 -9 56.05 4.73
 -5 -5 -9 44.81 6.15
 -5 -5 -8 13.73 4.15
 -5 -5 -8 10.25 5.86
 -5 -5 -7 115.51 7.91
 -5 -5 -7 94.13 8.82
 -5 -5 -6 14.79 5.04
 -5 -5 -6 12.18 6.24
 -5 -5 -5 272.1 15.35
 -5 -5 -5 246.01 13.93
 -5 -5 -5 267.62 14.62
 -5 -5 -4 7.62 4.64
 -5 -5 -4 12 7.42
 -5 -5 -4 -0.89 5.89
 -5 -5 -3 93.61 8.2
 -5 -5 -3 86.84 11.25
 -5 -5 -3 78.8 7.28
 -5 -5 -2 10.88 3.98
 -5 -5 -2 17.65 6.21
 -5 -5 -2 14.34 5.48
 -5 -5 -2 1.82 7.74
 -5 -5 -1 0.17 5.71
 -5 -5 -1 5.17 5.48
 -5 -5 -1 3.67 8.45
 -5 -5 -1 6.18 3.83
 -5 -5 0 24.11 4.37
 -5 -5 0 22.04 9.06
 -5 -5 0 19.93 6.16
 -5 -5 0 21 5.99
 -5 -5 1 85.3 6.57
 -5 -5 2 15.46 5.71
 -5 -5 2 12.79 3.72
 -5 -5 2 18.29 9.5
 -5 -5 2 15.88 4.34
 -5 -5 3 61.8 5.57
 -5 -5 3 79.02 6.28
 -5 -5 3 69.75 11.3
 -5 -5 3 73.31 7.26
 -5 -5 4 233.46 13.21
 -5 -5 4 225.53 13.71
 -5 -5 4 236.9 12.72
 -5 -5 4 238.28 18.46
 -5 -5 5 39.19 4.32
 -5 -5 5 26.04 9.02
 -5 -5 5 36.53 5.52
 -5 -5 5 28.43 6.09
 -5 -5 6 166.24 9.8
 -5 -5 6 183.75 11.13
 -5 -5 6 160.4 14.7
 -5 -5 7 6.74 3.43
 -5 -5 7 11.29 4.97
 -5 -5 7 8.91 7.18
 -5 -5 8 166.76 10.34
 -5 -5 8 183.63 11.53
 -5 -5 8 160.64 9.63
 -5 -5 9 34.81 4.2
 -5 -5 9 27.15 6.57
 -5 -5 10 245.9 15.01
 -5 -5 11 4.69 6.57
 -5 -5 12 369.55 20.44
 -5 -4 -13 33.68 2.94
 -5 -4 -12 13.58 3.47
 -5 -4 -12 10.85 3.82
 -5 -4 -11 147.64 9.54
 -5 -4 -10 81.83 7.69
 -5 -4 -9 195.36 12.49
 -5 -4 -8 141.05 9.1
 -5 -4 -8 154.14 10.85
 -5 -4 -7 140.57 10.72
 -5 -4 -7 157.98 9.71
 -5 -4 -6 71.87 7.75
 -5 -4 -5 77.26 7.91
 -5 -4 -5 76.77 6.39
 -5 -4 -5 68.72 9.55
 -5 -4 -4 176.13 11.75
 -5 -4 -4 165.04 14.43
 -5 -4 -4 179.05 10.68
 -5 -4 -3 389.98 24.48
 -5 -4 -3 366.23 20.16
 -5 -4 -3 372.74 19.71
 -5 -4 -2 339.45 18.12
 -5 -4 -2 330.49 22.75
 -5 -4 -1 231.58 13.46
 -5 -4 0 249.33 14.26
 -5 -4 1 329.35 18.01
 -5 -4 1 363.88 18.62
 -5 -4 2 160.22 9.83
 -5 -4 2 193.87 10.57
 -5 -4 2 191.45 11.16
 -5 -4 3 214.62 12.19
 -5 -4 3 204.98 12.61
 -5 -4 3 216.68 11.53
 -5 -4 4 461.18 21.91
 -5 -4 4 450.64 22.04
 -5 -4 5 2.85 2.87
 -5 -4 5 3.19 7.3
 -5 -4 5 5.62 4.96
 -5 -4 5 4 4.27
 -5 -4 6 3.31 4.94
 -5 -4 6 4.01 4.89
 -5 -4 6 6.81 7.05
 -5 -4 7 38.56 8.18
 -5 -4 7 44.96 5.57
 -5 -4 8 25.81 7.04
 -5 -4 8 19.18 4.52
 -5 -4 12 195.24 13.04
 -5 -4 13 5.52 6.49
 -5 -4 14 17.37 5.99
 -5 -4 15 15.54 5.06
 -5 -3 -13 67.04 4.62
 -5 -3 -13 70.09 5.76
 -5 -3 -12 61.89 6.44
 -5 -3 -11 59.52 7.17
 -5 -3 -10 47.79 7.31
 -5 -3 -9 122.67 9.99
 -5 -3 -8 88.27 8.73
 -5 -3 -8 83.43 6.46
 -5 -3 -7 216.74 13.81
 -5 -3 -6 86.31 8.15
 -5 -3 -6 61.39 8.28
 -5 -3 -5 535.37 27.98
 -5 -3 -5 544.36 31.7
 -5 -3 -5 607.47 29.01
 -5 -3 -4 101.49 7.45
 -5 -3 -3 421.45 21.78
 -5 -3 -2 57.49 6.32
 -5 -3 -1 949.11 46.59
 -5 -3 0 183.49 11.07
 -5 -3 1 324.49 17.34
 -5 -3 2 779.17 37.84
 -5 -3 2 752.01 37.7
 -5 -3 3 26.45 4.37
 -5 -3 4 776.1 38.36
 -5 -3 5 75.74 6.53
 -5 -3 6 355.02 18.65
 -5 -3 7 118.83 7.98
 -5 -3 8 173.97 13.34
 -5 -3 10 478.94 25.56
 -5 -3 11 148.44 11.18
 -5 -3 12 176.35 12.34
 -5 -3 13 32.11 7.03
 -5 -3 14 11.03 6
 -5 -3 15 20.26 5.36
 -5 -2 -14 65.63 5.31
 -5 -2 -13 6.53 2.68
 -5 -2 -13 1.54 4.82
 -5 -2 -12 194.87 12.16
 -5 -2 -11 54.77 7.49
 -5 -2 -10 162.57 11.53
 -5 -2 -9 63.36 7.91
 -5 -2 -8 14.2 6.66
 -5 -2 -5 390.51 20.05
 -5 -2 -4 192.56 11.9
 -5 -2 -3 1271.12 61.83
 -5 -2 -2 4.17 4.63
 -5 -2 -1 705.3 34.96
 -5 -2 0 3.4 4.17
 -5 -2 1 132.44 8.43
 -5 -2 2 2.24 4.1
 -5 -2 5 823.42 40.55
 -5 -2 6 548.85 27.76
 -5 -2 7 31.57 5.45
 -5 -2 10 517.86 27.26
 -5 -2 11 125.94 10.01
 -5 -2 12 632.46 32.66
 -5 -2 13 145.02 10.66
 -5 -2 14 293.19 16.69
 -5 -2 15 74.28 6.84
 -5 -1 -15 5.07 3.32
 -5 -1 -14 27.88 5.08
 -5 -1 -13 19.13 5.91
 -5 -1 -12 18.63 6.45
 -5 -1 -11 36.28 7.36
 -5 -1 -7 152.31 10.58
 -5 -1 -6 176.53 11.54
 -5 -1 -5 237.61 13.86
 -5 -1 -4 31.16 5.3
 -5 -1 -3 716.32 35.55
 -5 -1 -2 193.54 11.22
 -5 -1 3 2413.35 115.26
 -5 -1 4 463.24 23.46
 -5 -1 5 1420.67 68.58
 -5 -1 6 56.82 5.62
 -5 -1 7 530.31 26.94
 -5 -1 10 -4.85 5.53
 -5 -1 11 228.5 14.09
 -5 -1 12 38.36 6.69
 -5 -1 13 294.65 16.84
 -5 -1 14 172.07 11.07
 -5 0 -15 0.1 3.85
 -5 0 -14 12.05 5.15
 -5 0 -13 4.51 5.88
 -5 0 -10 39.4 7.55
 -5 0 -9 -2.67 6.39
 -5 0 -8 45.98 6.96
 -5 0 -7 6.05 5.84
 -5 0 -6 14.04 5.19
 -5 0 -5 82.9 7.01
 -5 0 -4 57.82 5.7
 -5 0 -3 55.41 5.47
 -5 0 5 448.55 22.73
 -5 0 6 87.5 6.52
 -5 0 7 288.63 15.56
 -5 0 9 386.99 20.7
 -5 0 10 -7.05 5.21
 -5 0 11 447.6 23.71
 -5 0 12 35.54 6.16
 -5 0 13 248.11 14.35
 -5 0 14 2.72 4.59
 -5 1 -16 54.8 4.33
 -5 1 -12 275.44 16.51
 -5 1 -11 35.89 7.91
 -5 1 -10 266.38 16.06
 -5 1 -9 68.36 7.94
 -5 1 -8 76.94 7.82
 -5 1 -7 13.45 5.6
 -5 1 -6 195.01 11.8
 -5 1 -5 0.53 4.29
 -5 1 -4 177.69 10.52
 -5 1 5 812.22 39.68
 -5 1 6 9.47 3.64
 -5 1 9 462.27 23.97
 -5 1 10 33.11 5.41
 -5 1 11 291.98 16.26
 -5 1 12 -0.94 4.61
 -5 1 13 91.82 7.12
 -5 2 -15 2.26 4.57
 -5 2 -14 86.93 7.77
 -5 2 -13 4.74 6.38
 -5 2 -12 259.69 15.86
 -5 2 -11 4.25 6.87
 -5 2 -10 1044.6 51.87
 -5 2 -9 330.35 18.64
 -5 2 -8 427.37 22.82
 -5 2 -7 341.44 18.58
 -5 2 -6 178.64 11.07
 -5 2 -5 27.07 4.58
 -5 2 -4 1480.42 71.3
 -5 2 6 263.53 13.94
 -5 3 -16 2.73 3.06
 -5 3 -15 175.89 10.43
 -5 3 -14 -2.12 5.55
 -5 3 -13 88.42 8.45
 -5 3 -12 73.73 8.45
 -5 3 -11 204.09 13.09
 -5 3 -10 115.08 9.7
 -5 3 -9 36.36 6.62
 -5 3 -8 400.17 21.41
 -5 3 -7 29.48 5.46
 -5 3 -6 648.14 32.41
 -5 3 -5 28.44 4.34
 -5 3 -4 1725.02 82.71
 -5 4 -16 0.07 2.56
 -5 4 -15 21.73 4.59
 -5 4 -14 10.13 5.33
 -5 4 -13 137.46 9.87
 -5 4 -12 28.01 6.7
 -5 4 -11 132.8 10.21
 -5 4 -10 7.44 6.03
 -5 4 -9 258.07 15.03
 -5 4 -8 22.58 5.38
 -5 4 -7 257.3 14.48
 -5 4 -6 293.61 15.85
 -5 5 -15 0.26 3.31
 -5 5 -14 29.72 5.07
 -5 5 -13 41.05 5.91
 -5 5 -12 13.5 5.71
 -5 5 -11 203.88 12.66
 -5 5 -10 138.12 9.79
 -5 5 -9 231.52 13.62
 -5 5 -8 107.16 8.04
 -5 5 -7 60.31 5.82
 -5 6 -15 37.37 3.42
 -5 6 -14 0.91 3.69
 -5 6 -13 79.25 6.49
 -5 6 -12 32.04 5.42
 -5 6 -11 54.44 6.18
 -5 6 -10 4.52 4.87
 -5 6 -9 10.97 4.68
 -5 7 -13 90.7 5.93
 -5 7 -12 4.74 3.6
 -5 7 -11 60.27 5.49
 -4 -12 3 30.61 3.07
 -4 -12 4 -1.38 2.16
 -4 -11 -4 4.83 2.13
 -4 -11 -3 28 3.17
 -4 -11 -2 2.64 2.52
 -4 -11 -2 4.11 2.96
 -4 -11 -1 19.83 3.7
 -4 -11 -1 19.99 3.51
 -4 -11 0 19.83 3.53
 -4 -11 0 8.86 3.92
 -4 -11 1 34.31 4.81
 -4 -11 1 24.48 3.59
 -4 -11 2 12.48 3.05
 -4 -11 3 71.38 6.28
 -4 -11 4 1.5 4.25
 -4 -11 5 103.12 7.12
 -4 -11 6 1.16 3.48
 -4 -11 7 91.8 5.91
 -4 -10 -7 23.56 2.28
 -4 -10 -6 2.57 2.44
 -4 -10 -6 1.45 1.37
 -4 -10 -5 34.91 3.95
 -4 -10 -4 13.39 3.95
 -4 -10 -3 48.89 5.16
 -4 -10 -3 37.24 4.43
 -4 -10 -2 14.63 4.43
 -4 -10 -1 97.93 7.27
 -4 -10 -1 96.38 7.57
 -4 -10 0 0.12 4.25
 -4 -10 0 9.82 5.31
 -4 -10 1 62.09 5.75
 -4 -10 1 53 6.65
 -4 -10 2 -3.7 3.93
 -4 -10 3 27.51 4.15
 -4 -10 3 31.63 6.49
 -4 -10 3 32.83 6.32
 -4 -10 4 6.52 3.03
 -4 -10 4 6.3 5.63
 -4 -10 5 75.03 7.18
 -4 -10 6 21.07 4.69
 -4 -10 6 13.2 5.01
 -4 -10 7 73.44 6.45
 -4 -10 7 94.22 6.56
 -4 -10 8 8.73 4.05
 -4 -10 8 9.26 3.53
 -4 -10 9 47.62 4.65
 -4 -10 10 3.13 2.97
 -4 -10 11 50.39 3.79
 -4 -9 -9 3.44 1.72
 -4 -9 -8 104.75 5.61
 -4 -9 -8 115.8 5.67
 -4 -9 -7 38.85 3.88
 -4 -9 -7 43.07 4.27
 -4 -9 -7 35.78 3.88
 -4 -9 -6 152.68 8.79
 -4 -9 -6 154.24 9.16
 -4 -9 -5 65.04 5.35
 -4 -9 -5 76.01 6.37
 -4 -9 -4 179.56 9.62
 -4 -9 -4 206.4 10.81
 -4 -9 -3 66.8 5.59
 -4 -9 -3 84.68 7.25
 -4 -9 -3 84.65 6.8
 -4 -9 -2 205.33 12.02
 -4 -9 -2 189.15 10.67
 -4 -9 -2 202.57 12.04
 -4 -9 -1 335.2 18.6
 -4 -9 -1 347.71 18.52
 -4 -9 0 241.16 13.16
 -4 -9 0 201.53 13.45
 -4 -9 1 311.95 17.69
 -4 -9 1 354.62 18.69
 -4 -9 2 32.55 4.98
 -4 -9 3 118.44 9.25
 -4 -9 3 89.36 7.14
 -4 -9 4 19.11 6.93
 -4 -9 4 29.5 5.75
 -4 -9 4 25.96 4.29
 -4 -9 5 52.3 6.1
 -4 -9 5 47.48 4.24
 -4 -9 5 61.9 7.41
 -4 -9 6 35.25 5.45
 -4 -9 6 22.55 5.87
 -4 -9 6 26.67 6.21
 -4 -9 7 163.18 10.11
 -4 -9 7 159.44 10.22
 -4 -9 7 155.52 10.19
 -4 -9 8 8.92 4.57
 -4 -9 8 2.93 4.15
 -4 -9 9 86.15 6.17
 -4 -9 9 97.19 6.92
 -4 -9 10 5.05 3.77
 -4 -9 11 22.87 3.77
 -4 -9 12 3.98 2.67
 -4 -9 13 20.42 2.33
 -4 -8 -10 38.23 3.47
 -4 -8 -9 1.87 2.55
 -4 -8 -8 34.64 4.44
 -4 -8 -8 29.51 3.8
 -4 -8 -7 34.78 4.82
 -4 -8 -7 27.35 4.55
 -4 -8 -6 70.39 6.18
 -4 -8 -6 62.58 6.35
 -4 -8 -5 39.84 5.25
 -4 -8 -5 34.64 3.99
 -4 -8 -5 48.8 5.84
 -4 -8 -4 281.53 15.15
 -4 -8 -4 260.72 15.19
 -4 -8 -4 313.34 15.83
 -4 -8 -4 264.34 15.06
 -4 -8 -3 159.12 10.42
 -4 -8 -3 161.35 9.81
 -4 -8 -3 131.48 9.02
 -4 -8 -2 245.5 13.45
 -4 -8 -2 205.73 12.16
 -4 -8 -1 373.45 24.87
 -4 -8 -1 396.06 19.68
 -4 -8 -1 319.33 18.24
 -4 -8 -1 388.85 19.49
 -4 -8 0 74.44 7.2
 -4 -8 0 60.78 7.96
 -4 -8 0 67.67 11.4
 -4 -8 1 89.45 12.41
 -4 -8 1 75.49 7.14
 -4 -8 2 150.45 9.64
 -4 -8 2 118.61 14.27
 -4 -8 3 86.41 7.04
 -4 -8 3 80.5 12.37
 -4 -8 3 99.46 9.17
 -4 -8 3 91.9 7.49
 -4 -8 4 329.38 19.27
 -4 -8 4 316.89 23.93
 -4 -8 4 382.23 18.81
 -4 -8 4 340.46 18.17
 -4 -8 5 433.04 29.01
 -4 -8 5 519.98 24.46
 -4 -8 5 410.72 22.92
 -4 -8 5 491.5 23.75
 -4 -8 6 106.83 9.32
 -4 -8 6 134.28 8.78
 -4 -8 6 115.35 12.99
 -4 -8 7 701.15 36.32
 -4 -8 7 796.21 37.01
 -4 -8 7 754.36 37.09
 -4 -8 8 57.62 6.26
 -4 -8 8 46.04 5.12
 -4 -8 8 59.06 5.26
 -4 -8 9 251.56 13.81
 -4 -8 9 268.09 13.83
 -4 -8 9 254.78 13.99
 -4 -8 9 236.47 13.61
 -4 -8 10 103.03 6.9
 -4 -8 10 75.84 6.53
 -4 -8 11 218.53 12.6
 -4 -8 11 235.3 12.51
 -4 -8 12 9.26 3.38
 -4 -8 13 118.8 6.9
 -4 -8 14 9.42 1.89
 -4 -8 14 8.92 2.83
 -4 -7 -12 7.79 1.77
 -4 -7 -11 18.2 2.96
 -4 -7 -11 34.44 3.43
 -4 -7 -10 53.72 3.97
 -4 -7 -10 61.62 5.01
 -4 -7 -9 54.7 5.52
 -4 -7 -9 67.62 5.01
 -4 -7 -8 75.84 5.99
 -4 -7 -7 68.5 6.36
 -4 -7 -6 124.11 8.44
 -4 -7 -6 105.63 7.78
 -4 -7 -5 72.91 6.86
 -4 -7 -5 67.08 5.98
 -4 -7 -4 212.38 12.6
 -4 -7 -4 221.2 12.91
 -4 -7 -4 213.36 12.28
 -4 -7 -3 3.14 7.25
 -4 -7 -3 7.6 5.51
 -4 -7 -3 5.31 5.32
 -4 -7 -2 180.55 11.5
 -4 -7 -2 171.84 11.21
 -4 -7 -2 187.27 16.01
 -4 -7 -1 4.76 5.98
 -4 -7 -1 13.35 8.73
 -4 -7 0 44.08 5.95
 -4 -7 0 64.69 7.06
 -4 -7 0 45.79 10.21
 -4 -7 1 22.79 5.13
 -4 -7 2 246.07 13.88
 -4 -7 2 236.36 19.3
 -4 -7 2 248.86 14.75
 -4 -7 2 248.46 13.89
 -4 -7 3 11.35 4.25
 -4 -7 3 13.43 4.67
 -4 -7 3 9.37 9.36
 -4 -7 3 17.74 6.48
 -4 -7 4 220.68 12.32
 -4 -7 4 197 11.81
 -4 -7 4 224.61 13.22
 -4 -7 4 204.45 17.67
 -4 -7 5 358.55 18.91
 -4 -7 5 346.29 24.53
 -4 -7 5 342.26 19.21
 -4 -7 5 410.31 19.52
 -4 -7 5 379.65 20.07
 -4 -7 6 259.8 15.13
 -4 -7 6 230.53 14.49
 -4 -7 6 261.29 19.72
 -4 -7 7 368.9 19.15
 -4 -7 7 374.11 19.54
 -4 -7 7 358.22 19.34
 -4 -7 7 319.59 23.33
 -4 -7 8 131.28 9.02
 -4 -7 8 133.12 8.51
 -4 -7 8 110.35 8.65
 -4 -7 9 227.95 13
 -4 -7 9 236.09 13.2
 -4 -7 9 242.85 13.89
 -4 -7 10 196.1 13
 -4 -7 10 237.19 12.51
 -4 -7 11 152.75 9.52
 -4 -7 11 164.86 10.54
 -4 -7 12 256.4 14.79
 -4 -7 12 263.11 13.89
 -4 -7 13 358.17 18.32
 -4 -7 13 371.06 19.21
 -4 -7 14 86.88 5.29
 -4 -6 -12 12.58 3.09
 -4 -6 -11 7.72 3.83
 -4 -6 -10 85.41 6.71
 -4 -6 -10 70.46 5.22
 -4 -6 -9 4.17 3.31
 -4 -6 -9 2.59 3.01
 -4 -6 -8 126.12 9.35
 -4 -6 -8 171.92 9.42
 -4 -6 -7 5.43 5.06
 -4 -6 -7 3.88 4.2
 -4 -6 -6 66.06 6.12
 -4 -6 -6 46.62 6.48
 -4 -6 -5 44.53 8.21
 -4 -6 -5 49.56 5.3
 -4 -6 -5 50.91 6.55
 -4 -6 -5 63.73 6.39
 -4 -6 -4 92.23 7.39
 -4 -6 -4 83.9 10.47
 -4 -6 -4 77.82 7.01
 -4 -6 -4 89.97 7.75
 -4 -6 -3 284.52 14.43
 -4 -6 -3 252.18 18.62
 -4 -6 -3 239.91 14.26
 -4 -6 -3 224.12 14.07
 -4 -6 -2 692.33 35.28
 -4 -6 -2 720.81 35.43
 -4 -6 -2 711.93 35.36
 -4 -6 -2 677.78 39.91
 -4 -6 -1 39.32 6.04
 -4 -6 -1 42.49 10.2
 -4 -6 -1 37.73 6.24
 -4 -6 0 608.28 30.91
 -4 -6 0 620.19 31.25
 -4 -6 0 626.97 36.41
 -4 -6 1 20.49 4.25
 -4 -6 2 309.29 21.4
 -4 -6 2 329.96 16.29
 -4 -6 2 293.96 15.33
 -4 -6 2 282 14.95
 -4 -6 3 51.09 4.9
 -4 -6 3 48.16 10.61
 -4 -6 3 40.07 4.58
 -4 -6 3 37.11 6.16
 -4 -6 3 52.78 5.1
 -4 -6 4 280.64 19.74
 -4 -6 4 228.82 13.68
 -4 -6 4 265.89 13.94
 -4 -6 4 289.43 14.87
 -4 -6 5 13.41 8.19
 -4 -6 5 21.24 3.49
 -4 -6 5 22.57 5.55
 -4 -6 5 23.18 4.14
 -4 -6 6 56.02 9.94
 -4 -6 6 45.05 5.03
 -4 -6 6 58.61 6.36
 -4 -6 7 19 5.32
 -4 -6 7 12.94 5.19
 -4 -6 7 21.06 4.38
 -4 -6 7 16.09 7.68
 -4 -6 8 66.71 6.02
 -4 -6 8 80.73 7.4
 -4 -6 8 69.91 6.17
 -4 -6 9 6.51 4.31
 -4 -6 9 8.86 5.61
 -4 -6 10 167.34 10.19
 -4 -6 10 176.43 11.57
 -4 -6 11 52.85 5.24
 -4 -6 11 49.64 7.07
 -4 -6 12 158.45 9.84
 -4 -6 12 191.8 11.55
 -4 -6 13 62.82 7.02
 -4 -6 13 60.43 5
 -4 -6 14 121.22 7.97
 -4 -6 14 84.89 5.69
 -4 -5 -13 41.65 3.53
 -4 -5 -12 35.42 4.26
 -4 -5 -11 61.18 5.95
 -4 -5 -10 91.23 7.2
 -4 -5 -9 3.06 3.42
 -4 -5 -9 2.88 5.1
 -4 -5 -8 82.89 6.4
 -4 -5 -8 77.86 7.4
 -4 -5 -7 27.38 6.13
 -4 -5 -7 32.45 4.87
 -4 -5 -6 9.22 5.47
 -4 -5 -6 1.17 4.6
 -4 -5 -5 26.56 7.18
 -4 -5 -5 39.43 6.14
 -4 -5 -5 40.21 4.87
 -4 -5 -5 39.34 5.59
 -4 -5 -4 91.5 10.39
 -4 -5 -4 76.03 6.57
 -4 -5 -4 93.22 7.56
 -4 -5 -3 1.5 5.07
 -4 -5 -3 5.69 7.29
 -4 -5 -3 6.77 4.55
 -4 -5 -2 232 17.09
 -4 -5 -2 210.24 12.44
 -4 -5 -2 214.98 12.67
 -4 -5 -1 3.94 4.76
 -4 -5 -1 7.1 4.91
 -4 -5 -1 -1.56 7.86
 -4 -5 0 1021.07 48.1
 -4 -5 0 940.43 47.48
 -4 -5 0 990.62 48.08
 -4 -5 0 1025.33 52.78
 -4 -5 1 12.93 3.58
 -4 -5 1 10.05 3.49
 -4 -5 1 14.78 4.85
 -4 -5 2 623.34 30.77
 -4 -5 2 605.68 30.23
 -4 -5 2 603.5 35.49
 -4 -5 2 609.7 30.21
 -4 -5 3 4.6 3.27
 -4 -5 3 7.71 8.16
 -4 -5 3 15.03 5.15
 -4 -5 3 15.57 3.79
 -4 -5 4 382.1 19.56
 -4 -5 4 394.93 24.8
 -4 -5 4 381.09 19.89
 -4 -5 4 394.9 20.31
 -4 -5 5 4.83 4.18
 -4 -5 5 8.89 4.83
 -4 -5 5 17.8 8.16
 -4 -5 5 8.25 3.24
 -4 -5 6 182.38 14.74
 -4 -5 6 182.85 10.73
 -4 -5 6 168.99 10
 -4 -5 7 8.54 4.35
 -4 -5 7 3.74 3.36
 -4 -5 7 6.36 6.62
 -4 -5 8 275.62 15.6
 -4 -5 8 284.2 18.94
 -4 -5 8 291.95 16.52
 -4 -5 8 311.5 15.59
 -4 -5 9 24.57 4.01
 -4 -5 9 8.25 5.99
 -4 -5 10 449.3 23.23
 -4 -5 10 473.72 24.55
 -4 -5 11 16.34 6.76
 -4 -5 11 19.39 4.05
 -4 -5 12 333.46 17.89
 -4 -5 12 378.9 19.73
 -4 -5 13 0.19 6.21
 -4 -5 13 4.28 3.18
 -4 -4 -14 4.6 1.74
 -4 -4 -13 149.82 8.47
 -4 -4 -12 4.55 3.8
 -4 -4 -12 6.73 4.27
 -4 -4 -11 243.98 13.97
 -4 -4 -10 107.93 8.52
 -4 -4 -9 348.24 19.06
 -4 -4 -8 13.98 4.08
 -4 -4 -8 22.72 6.14
 -4 -4 -7 67.4 7.34
 -4 -4 -7 70.83 5.9
 -4 -4 -6 156.93 10.06
 -4 -4 -6 120.22 10.93
 -4 -4 -5 221.25 15.04
 -4 -4 -5 209.22 12.44
 -4 -4 -5 194.92 11.27
 -4 -4 -4 325.9 17.39
 -4 -4 -4 353.32 18.15
 -4 -4 -4 313.13 20.89
 -4 -4 -3 59.97 6.01
 -4 -4 -3 75.38 9.65
 -4 -4 -3 60.73 5.65
 -4 -4 -2 486.13 24.12
 -4 -4 -2 461.55 23.89
 -4 -4 -2 452.61 27.84
 -4 -4 -1 4.7 4.44
 -4 -4 -1 4.12 4.21
 -4 -4 0 269.18 13.96
 -4 -4 0 235 13.77
 -4 -4 2 122.72 8.2
 -4 -4 3 3.86 4.45
 -4 -4 3 0.21 3.58
 -4 -4 4 235.82 13.19
 -4 -4 4 237.77 12.93
 -4 -4 5 5.39 3.93
 -4 -4 5 4.39 6.94
 -4 -4 5 3.04 4.17
 -4 -4 6 760.7 37.44
 -4 -4 6 783.8 38
 -4 -4 6 762.05 37.84
 -4 -4 6 790.23 41.64
 -4 -4 7 223.72 15.53
 -4 -4 7 221.41 11.98
 -4 -4 7 206.82 11.48
 -4 -4 8 268.91 17.64
 -4 -4 8 275.96 14.41
 -4 -4 9 390.05 19.74
 -4 -4 9 381.18 21.02
 -4 -4 11 26.64 3.88
 -4 -4 13 1.38 6.78
 -4 -4 14 185.75 12.41
 -4 -3 -13 130.75 8.98
 -4 -3 -13 145.17 8.19
 -4 -3 -12 9.11 5.26
 -4 -3 -11 220.26 13.42
 -4 -3 -10 4.25 5.84
 -4 -3 -9 351.32 19.4
 -4 -3 -8 20.06 6.04
 -4 -3 -8 12.55 3.6
 -4 -3 -7 707.71 35.63
 -4 -3 -6 228.5 13.05
 -4 -3 -6 198.34 14.27
 -4 -3 -5 1547.21 76.14
 -4 -3 -5 1507.5 73.51
 -4 -3 -4 373.37 19.57
 -4 -3 -3 443.76 22.69
 -4 -3 5 364.64 18.83
 -4 -3 6 483.44 24.45
 -4 -3 7 9.95 5.74
 -4 -3 8 100.68 9.18
 -4 -3 9 150.12 10.46
 -4 -3 10 55.97 7.33
 -4 -3 11 12.7 6.6
 -4 -3 12 173.06 12.11
 -4 -3 13 8 6.77
 -4 -3 14 228.55 14.2
 -4 -3 15 59.11 7.06
 -4 -2 -14 49.89 5.47
 -4 -2 -13 -2.08 5.26
 -4 -2 -12 17.32 6.2
 -4 -2 -11 47.49 7.13
 -4 -2 -10 72.45 7.94
 -4 -2 -9 88.14 8.31
 -4 -2 -9 74.36 8.64
 -4 -2 -8 9.11 5.72
 -4 -2 -8 6.48 6.63
 -4 -2 -7 418.94 22.12
 -4 -2 -6 16.99 5.26
 -4 -2 -5 183.29 11.1
 -4 -2 6 194.63 11.09
 -4 -2 9 528.27 27.3
 -4 -2 10 1057.88 52.31
 -4 -2 11 2.69 6.08
 -4 -2 12 288.65 17.01
 -4 -2 13 15.74 6.54
 -4 -2 14 72.49 7.83
 -4 -1 -16 10.95 2.39
 -4 -1 -15 35.28 4.91
 -4 -1 -14 7.44 5.25
 -4 -1 -13 40.7 6.82
 -4 -1 -12 53.19 8.17
 -4 -1 -12 62.36 7.62
 -4 -1 -11 52.74 8.31
 -4 -1 -11 55.36 7.72
 -4 -1 -10 107.13 9.46
 -4 -1 -10 118.53 9.95
 -4 -1 -9 150.15 11.03
 -4 -1 -9 149.46 10.68
 -4 -1 -8 8.85 5.68
 -4 -1 -8 5.39 5.54
 -4 -1 -7 334.29 18.08
 -4 -1 -6 8.36 4.79
 -4 -1 -5 141.46 9.11
 -4 -1 9 471.51 24.47
 -4 -1 10 676.69 34.28
 -4 -1 11 522.67 27.28
 -4 -1 12 460.51 24.54
 -4 -1 13 364.28 20.08
 -4 -1 14 167.94 11.26
 -4 -1 18 73.13 5.15
 -4 0 -16 5.98 3.52
 -4 0 -15 22.75 5.26
 -4 0 -14 65.24 7.3
 -4 0 -13 204.08 12.82
 -4 0 -13 191.08 12.83
 -4 0 -12 122.52 10.1
 -4 0 -12 122.33 9.98
 -4 0 -11 103.57 9.49
 -4 0 -11 90.31 9.1
 -4 0 -10 3.27 6.38
 -4 0 -9 164.94 11.22
 -4 0 -8 36.94 6.12
 -4 0 -8 34.78 5.98
 -4 0 -7 164.48 10.41
 -4 0 -7 166.96 10.59
 -4 0 -6 198.26 11.65
 -4 0 9 81.45 6.84
 -4 0 10 120.28 8.75
 -4 0 11 67.05 6.89
 -4 0 12 57.74 6.86
 -4 0 13 91.37 7.86
 -4 1 -16 41.93 4.99
 -4 1 -15 9.89 5.26
 -4 1 -14 118.27 9.15
 -4 1 -14 130.03 9.69
 -4 1 -13 10.53 6.3
 -4 1 -12 39.63 6.95
 -4 1 -11 91.01 8.45
 -4 1 -10 116.5 9.47
 -4 1 -10 99.34 8.59
 -4 1 -9 409.74 20.78
 -4 1 -9 361.37 20.17
 -4 1 -8 165.3 10.65
 -4 1 -7 410.41 21.48
 -4 1 -6 8.54 4.45
 -4 1 8 46.73 5.05
 -4 1 9 180.4 10.77
 -4 1 10 4.97 4.38
 -4 1 11 159.07 10.2
 -4 1 12 7.48 4.81
 -4 1 13 78.5 6.85
 -4 2 -17 1.28 2.56
 -4 2 -16 156.38 9.5
 -4 2 -14 149 9.79
 -4 2 -13 10.85 5.75
 -4 2 -13 11.25 7.1
 -4 2 -12 229.98 14.31
 -4 2 -12 261.37 15.15
 -4 2 -11 3.41 6.42
 -4 2 -11 5.95 5.69
 -4 2 -10 481.98 25.5
 -4 2 -9 7.13 5.65
 -4 2 -8 603.58 30.63
 -4 2 -7 311.65 16.84
 -4 2 -6 330.69 17.42
 -4 2 17 18.35 4.28
 -4 3 -16 24.81 4.78
 -4 3 -15 16.32 5.77
 -4 3 -14 29.42 6.8
 -4 3 -13 13.11 6.94
 -4 3 -12 218.5 13.91
 -4 3 -11 53.69 7.35
 -4 3 -10 751.31 37.93
 -4 3 -9 60.59 7.14
 -4 3 -8 914.52 45.17
 -4 3 -7 4.78 4.55
 -4 3 -6 1329.21 64.23
 -4 4 -17 6.9 2.56
 -4 4 -16 5.7 4.11
 -4 4 -15 12.94 5.39
 -4 4 -14 -1.42 5.99
 -4 4 -13 9.1 6.47
 -4 4 -12 123.57 9.96
 -4 4 -11 7.15 6.52
 -4 4 -10 34.29 6.79
 -4 4 -9 19.27 5.88
 -4 4 -8 103.64 7.89
 -4 4 -7 63.53 6.03
 -4 4 -6 499.64 25.23
 -4 5 -16 62 5.13
 -4 5 -15 25.81 5.1
 -4 5 -14 178.19 11.31
 -4 5 -13 9.57 5.91
 -4 5 -12 110.07 9.14
 -4 5 -11 98.11 8.66
 -4 5 -10 12.99 5.97
 -4 5 -9 1.44 5.2
 -4 5 -8 72.46 6.69
 -4 5 -7 -0.13 4.21
 -4 5 -6 168.26 9.86
 -4 5 14 71.8 5.91
 -4 6 -16 17.61 2.9
 -4 6 -15 107.37 7.2
 -4 6 -14 130.79 8.76
 -4 6 -13 187.33 11.62
 -4 6 -12 137.9 9.8
 -4 6 -11 16.2 5.8
 -4 6 -10 105.28 8.29
 -4 6 -9 171.8 10.82
 -4 6 -8 398.81 20.84
 -4 7 -15 39.27 3.52
 -4 7 -14 1.04 3.7
 -4 7 -13 157.31 9.66
 -4 7 -12 103.27 7.69
 -4 7 -11 109.03 8.09
 -4 7 -10 584.86 29.51
 -4 7 -9 91.42 7.14
 -3 -12 -2 -0.2 1.86
 -3 -12 -1 43 3.41
 -3 -12 0 1 2.21
 -3 -12 0 4.17 2.78
 -3 -12 1 38 3.99
 -3 -12 1 27.06 2.94
 -3 -12 3 36.2 4.3
 -3 -12 4 23.86 3.73
 -3 -12 5 21.72 3.43
 -3 -12 6 18.22 2.99
 -3 -11 -6 3.32 1.78
 -3 -11 -5 47.73 3.75
 -3 -11 -4 13.11 3.29
 -3 -11 -4 9.27 3.11
 -3 -11 -3 119.09 7.17
 -3 -11 -3 108.51 7.17
 -3 -11 -2 2.43 3.46
 -3 -11 -1 87.21 6.92
 -3 -11 -1 99.88 6.76
 -3 -11 0 5.11 4.66
 -3 -11 0 1.07 3.93
 -3 -11 1 118.62 7.39
 -3 -11 1 101.84 8.14
 -3 -11 2 2.66 3.47
 -3 -11 3 102.87 6.45
 -3 -11 3 95.64 7.91
 -3 -11 4 12.95 5.07
 -3 -11 5 31.62 5.31
 -3 -11 6 7.65 4.31
 -3 -11 7 34.87 4.45
 -3 -11 7 22.24 4.14
 -3 -11 8 0.6 3.42
 -3 -11 8 2.07 2.67
 -3 -11 9 34.35 3.8
 -3 -11 10 5.2 2.77
 -3 -11 11 2.29 2.05
 -3 -10 -8 7.14 1.8
 -3 -10 -8 9.02 1.99
 -3 -10 -7 75.11 4.71
 -3 -10 -7 77.41 5.2
 -3 -10 -7 71.78 4.8
 -3 -10 -6 1.84 3.33
 -3 -10 -6 1.29 3.7
 -3 -10 -6 4.04 2.83
 -3 -10 -5 93.89 6.21
 -3 -10 -5 111.59 7.02
 -3 -10 -4 3.14 4.42
 -3 -10 -4 3.07 2.91
 -3 -10 -3 136.25 8.98
 -3 -10 -3 134.67 8.13
 -3 -10 -2 14.72 5.09
 -3 -10 -1 312.63 16.82
 -3 -10 -1 299.39 16.9
 -3 -10 0 132.58 9.75
 -3 -10 0 124.96 8.84
 -3 -10 1 158.82 10.04
 -3 -10 2 78.57 7.7
 -3 -10 2 56.02 5.96
 -3 -10 3 70.95 7.81
 -3 -10 3 70.39 5.92
 -3 -10 4 4.89 6.01
 -3 -10 4 12.24 3.61
 -3 -10 5 238.54 14.65
 -3 -10 5 271.04 14.5
 -3 -10 6 52.74 6.29
 -3 -10 6 60.15 6.72
 -3 -10 7 199.26 12.19
 -3 -10 7 223.24 12.34
 -3 -10 8 53.64 5.24
 -3 -10 8 47.76 5.63
 -3 -10 9 71.41 6.09
 -3 -10 10 27.26 4.36
 -3 -10 11 39.95 4.19
 -3 -10 12 26.27 3.25
 -3 -10 13 20.09 2.19
 -3 -9 -9 1.58 2.71
 -3 -9 -9 2.89 2.45
 -3 -9 -8 198.07 9.12
 -3 -9 -8 190.24 9.18
 -3 -9 -7 35.5 4.42
 -3 -9 -7 33.88 4.54
 -3 -9 -7 29.14 3.79
 -3 -9 -6 190.79 10.01
 -3 -9 -6 189.76 9.86
 -3 -9 -5 97.87 7.47
 -3 -9 -5 129.95 8.39
 -3 -9 -4 64.23 6.72
 -3 -9 -4 55.81 5.4
 -3 -9 -4 51.71 5.67
 -3 -9 -3 197.63 11.32
 -3 -9 -3 181.03 10.85
 -3 -9 -2 16.41 5.98
 -3 -9 -2 38.86 4.26
 -3 -9 -1 188.53 11.21
 -3 -9 -1 196.42 11.81
 -3 -9 -1 199.95 11.64
 -3 -9 0 95.27 7.56
 -3 -9 0 67.74 11.42
 -3 -9 0 83.74 8.29
 -3 -9 1 287.71 21.89
 -3 -9 1 295.64 16.25
 -3 -9 2 11.58 8.25
 -3 -9 2 10.27 4.77
 -3 -9 3 391.17 21.75
 -3 -9 3 405.15 20.72
 -3 -9 3 381.5 26.62
 -3 -9 4 50.91 10.27
 -3 -9 4 46.47 6.27
 -3 -9 4 42.19 4.9
 -3 -9 4 63.5 7.33
 -3 -9 5 401.05 20.55
 -3 -9 5 379.17 19.21
 -3 -9 5 336.4 18.97
 -3 -9 5 383.79 20.33
 -3 -9 5 408.24 20.06
 -3 -9 6 124.23 8.31
 -3 -9 6 137.8 9.67
 -3 -9 6 138.44 9.17
 -3 -9 6 127.55 9.72
 -3 -9 7 482.72 22.89
 -3 -9 7 415.65 22.69
 -3 -9 7 417.7 22.25
 -3 -9 8 131.16 8.54
 -3 -9 8 118.91 8.36
 -3 -9 8 121.72 8.75
 -3 -9 9 171.4 10.4
 -3 -9 9 206.77 11.24
 -3 -9 9 178.19 10.85
 -3 -9 10 83.84 6.58
 -3 -9 10 63.91 6.25
 -3 -9 11 147.27 9.72
 -3 -9 11 183.77 9.85
 -3 -9 12 23.52 4.28
 -3 -9 12 19.27 3.93
 -3 -9 13 94.31 5.68
 -3 -9 13 81.37 5.91
 -3 -9 14 29.07 2.71
 -3 -9 14 28.21 3.02
 -3 -8 -11 3.82 2.27
 -3 -8 -11 2.38 2.47
 -3 -8 -10 105.9 6.29
 -3 -8 -10 97.44 5.63
 -3 -8 -9 2.91 2.82
 -3 -8 -9 3.09 3.56
 -3 -8 -9 4.33 3.94
 -3 -8 -8 71.82 6.61
 -3 -8 -8 100.78 6.45
 -3 -8 -7 13.22 4.52
 -3 -8 -7 8.2 4.75
 -3 -8 -7 12.68 4.67
 -3 -8 -6 91.34 7.23
 -3 -8 -6 87.02 7.08
 -3 -8 -5 9.95 4.01
 -3 -8 -5 13.07 4.4
 -3 -8 -5 11.78 4.84
 -3 -8 -5 8.29 5.36
 -3 -8 -4 248.12 14.12
 -3 -8 -4 263.5 14.04
 -3 -8 -4 209.58 17.63
 -3 -8 -4 220.56 13.62
 -3 -8 -4 247.36 13.94
 -3 -8 -3 37.55 8.88
 -3 -8 -3 26.01 4.87
 -3 -8 -3 47.58 6.07
 -3 -8 -3 34.79 6.13
 -3 -8 -2 502.79 31.75
 -3 -8 -2 509.94 26.72
 -3 -8 -2 528.67 26.18
 -3 -8 -1 74.86 7.43
 -3 -8 -1 117.94 8.17
 -3 -8 -1 119.62 12.69
 -3 -8 0 424.3 21.57
 -3 -8 0 398.71 21.83
 -3 -8 0 400.71 27.1
 -3 -8 0 402.51 20.57
 -3 -8 1 73.89 6.65
 -3 -8 2 332.9 16.88
 -3 -8 2 302.29 16.6
 -3 -8 2 277.27 22.02
 -3 -8 2 286.6 17.35
 -3 -8 3 163.13 10.74
 -3 -8 3 182.14 16.39
 -3 -8 3 158.53 10.24
 -3 -8 4 63.45 11.18
 -3 -8 4 61.44 5.69
 -3 -8 4 73.66 5.73
 -3 -8 4 74.5 7.88
 -3 -8 4 72.18 6.6
 -3 -8 5 351.63 19.42
 -3 -8 5 424.77 20.88
 -3 -8 5 410.3 25.99
 -3 -8 5 392.47 19.79
 -3 -8 5 381.21 20.19
 -3 -8 6 31.79 6.45
 -3 -8 6 38.83 9.58
 -3 -8 6 44.76 5.8
 -3 -8 6 32.99 5.23
 -3 -8 7 245.31 19.5
 -3 -8 7 287.21 15.67
 -3 -8 7 276.96 15.32
 -3 -8 8 3.94 4.5
 -3 -8 8 3.93 4.85
 -3 -8 8 3.61 5.09
 -3 -8 8 3.54 3.56
 -3 -8 9 313.85 17.15
 -3 -8 9 336.25 17.58
 -3 -8 10 16.03 5.05
 -3 -8 10 13.65 4.26
 -3 -8 11 217.95 12.48
 -3 -8 12 16.03 4.43
 -3 -8 13 103.21 6.89
 -3 -8 14 75.5 5.14
 -3 -8 15 64.5 4.14
 -3 -8 15 73.66 4.85
 -3 -7 -12 41.51 4.23
 -3 -7 -12 52.43 3.97
 -3 -7 -11 1.61 3.53
 -3 -7 -11 2.38 3.93
 -3 -7 -10 64.78 5.08
 -3 -7 -10 59.67 5.87
 -3 -7 -9 36.55 5.66
 -3 -7 -9 27.43 4.04
 -3 -7 -8 0.13 4.09
 -3 -7 -7 23.7 5.09
 -3 -7 -6 27.33 5.08
 -3 -7 -5 7.4 4.7
 -3 -7 -5 -4.48 3.89
 -3 -7 -5 4.17 4
 -3 -7 -4 64.48 5.99
 -3 -7 -4 57.58 9.62
 -3 -7 -4 63.31 6.23
 -3 -7 -4 65.4 6.66
 -3 -7 -3 41.52 5.87
 -3 -7 -3 31.27 5.67
 -3 -7 -3 38.97 9.01
 -3 -7 -2 321.14 16.32
 -3 -7 -2 286.98 20.91
 -3 -7 -2 270.07 16.14
 -3 -7 -1 272.36 15.46
 -3 -7 -1 276.2 20.32
 -3 -7 0 209.07 12.68
 -3 -7 0 205.21 12.13
 -3 -7 0 222.22 12.19
 -3 -7 0 182.84 16.98
 -3 -7 1 372.62 19.13
 -3 -7 1 354.83 19.06
 -3 -7 2 185.54 10.27
 -3 -7 2 177.82 10.3
 -3 -7 2 146.44 10.93
 -3 -7 2 157.53 15.46
 -3 -7 3 157.05 15.38
 -3 -7 3 157.3 9.65
 -3 -7 3 145.14 9.5
 -3 -7 4 578.32 28.97
 -3 -7 4 579.47 28.92
 -3 -7 4 609.75 34.93
 -3 -7 4 569.74 29.69
 -3 -7 4 598.1 29.23
 -3 -7 5 155.95 9.55
 -3 -7 5 160.71 10.19
 -3 -7 5 186.8 15.82
 -3 -7 6 364.21 24.05
 -3 -7 6 325.58 18.89
 -3 -7 6 382.29 19.45
 -3 -7 6 392.39 19.21
 -3 -7 7 224.64 12.09
 -3 -7 7 182.27 11.81
 -3 -7 7 192.69 16.12
 -3 -7 7 210.83 12.21
 -3 -7 8 105.49 11.28
 -3 -7 8 112.15 8.21
 -3 -7 8 106.35 7.95
 -3 -7 8 113.98 7.99
 -3 -7 9 443.99 23.03
 -3 -7 9 444.88 23.3
 -3 -7 10 280.99 15.24
 -3 -7 10 267.21 15.62
 -3 -7 11 403.63 20.98
 -3 -7 11 379.12 20.34
 -3 -7 12 103.12 8.47
 -3 -7 12 115.5 7.79
 -3 -7 13 369.13 19.08
 -3 -7 14 14.69 3.58
 -3 -7 15 119.35 6.83
 -3 -6 -13 0.9 2.4
 -3 -6 -12 111.36 7.08
 -3 -6 -11 4.72 4.28
 -3 -6 -10 130.74 8.93
 -3 -6 -10 129.17 8.07
 -3 -6 -9 5.6 3.51
 -3 -6 -8 167.02 9.49
 -3 -6 -8 138.68 9.15
 -3 -6 -7 141.81 9.97
 -3 -6 -7 192.63 10.37
 -3 -6 -6 118.38 8.5
 -3 -6 -6 130.57 8.65
 -3 -6 -5 2.1 4.4
 -3 -6 -5 5.23 3.67
 -3 -6 -5 -0.29 4.21
 -3 -6 -5 6.75 6.38
 -3 -6 -4 86.41 7.06
 -3 -6 -4 89.02 6.9
 -3 -6 -4 109.05 11.01
 -3 -6 -4 92.34 7.21
 -3 -6 -3 153.79 9.24
 -3 -6 -3 138.49 9.08
 -3 -6 -3 137.04 13.17
 -3 -6 -3 136.57 9.17
 -3 -6 -2 25.18 4.76
 -3 -6 -2 19.26 4.81
 -3 -6 -2 19.7 4.45
 -3 -6 -2 22.94 8.55
 -3 -6 -1 16.43 4.62
 -3 -6 -1 10.95 8.17
 -3 -6 -1 22.06 4.99
 -3 -6 0 52.1 9.8
 -3 -6 0 48.34 4.67
 -3 -6 0 41.23 5.81
 -3 -6 0 45.1 4.98
 -3 -6 1 18.6 3.77
 -3 -6 1 20.38 4.12
 -3 -6 2 461.3 23.97
 -3 -6 2 478.68 28.85
 -3 -6 2 449.74 23.52
 -3 -6 2 488.13 23.62
 -3 -6 3 148.69 14.26
 -3 -6 3 173.93 10.06
 -3 -6 3 155.35 9.19
 -3 -6 3 146.84 8.99
 -3 -6 4 141.64 9.32
 -3 -6 4 117.79 13.34
 -3 -6 4 146.52 8.58
 -3 -6 4 139.32 8.19
 -3 -6 5 33.86 5.28
 -3 -6 5 28.85 8.47
 -3 -6 5 26.55 4.22
 -3 -6 6 8.69 6.78
 -3 -6 6 1.12 4.05
 -3 -6 6 0.92 4.59
 -3 -6 6 3.83 3.77
 -3 -6 7 172.05 9.54
 -3 -6 7 153.84 13.37
 -3 -6 7 145.93 12.18
 -3 -6 7 141.8 9.57
 -3 -6 7 149.34 9.78
 -3 -6 8 107.13 7.77
 -3 -6 8 129.6 7.96
 -3 -6 8 115.62 11.05
 -3 -6 8 114.82 11.38
 -3 -6 8 106.78 8.35
 -3 -6 9 289.8 15.92
 -3 -6 9 255.12 19
 -3 -6 9 273.13 15.1
 -3 -6 10 156.1 14.47
 -3 -6 10 176.71 11.37
 -3 -6 11 320.09 17.6
 -3 -6 11 279.81 21.12
 -3 -6 12 34.19 6.62
 -3 -6 13 78.5 6.44
 -3 -6 13 96.88 8.13
 -3 -6 14 67.8 5.45
 -3 -6 15 40.77 3.89
 -3 -6 16 75.09 4.47
 -3 -5 -14 43.01 3.1
 -3 -5 -13 29.2 3.65
 -3 -5 -12 157.39 9.44
 -3 -5 -11 11.77 4.76
 -3 -5 -10 394.55 20.42
 -3 -5 -9 23.06 5.01
 -3 -5 -8 290.66 17.07
 -3 -5 -8 339.26 16.88
 -3 -5 -7 4.85 3.83
 -3 -5 -7 3.38 4.68
 -3 -5 -6 542.85 25.93
 -3 -5 -6 457.68 28.13
 -3 -5 -6 499.21 25.94
 -3 -5 -5 21.01 6.33
 -3 -5 -5 13.58 4.62
 -3 -5 -5 9.29 3.57
 -3 -5 -5 7.87 4.07
 -3 -5 -4 812.74 40.53
 -3 -5 -4 849.45 40.87
 -3 -5 -4 825.5 44.14
 -3 -5 -4 832.39 40.83
 -3 -5 -3 59.35 9.09
 -3 -5 -3 69.56 5.82
 -3 -5 -3 75.34 6.15
 -3 -5 -2 236.21 12.99
 -3 -5 -2 233.8 16.92
 -3 -5 -2 233.85 12.92
 -3 -5 -1 3.48 7.29
 -3 -5 -1 -2.02 4.18
 -3 -5 -1 4.34 3.89
 -3 -5 0 205.89 11.74
 -3 -5 0 208.71 11.66
 -3 -5 1 169.21 14.36
 -3 -5 1 167.77 9.94
 -3 -5 2 1039.75 54.35
 -3 -5 2 1033.96 50.34
 -3 -5 3 10.49 4.24
 -3 -5 3 0.86 7.7
 -3 -5 4 499.89 24.96
 -3 -5 4 472.37 28.91
 -3 -5 5 235.94 12.57
 -3 -5 5 248.44 16.7
 -3 -5 5 211.84 11.94
 -3 -5 6 15.49 3.48
 -3 -5 6 16.26 6.72
 -3 -5 6 15.26 4.2
 -3 -5 7 239.57 13.15
 -3 -5 7 222.44 12.55
 -3 -5 7 222.96 15.91
 -3 -5 8 14.95 5.25
 -3 -5 8 17.03 6.4
 -3 -5 9 52.87 6.57
 -3 -5 10 16.06 6.06
 -3 -5 11 137.03 10.43
 -3 -5 12 30.28 7.16
 -3 -5 13 175.91 12.09
 -3 -5 15 91.66 6.01
 -3 -4 -14 2.38 2.28
 -3 -4 -13 153.45 8.88
 -3 -4 -12 12.72 4.1
 -3 -4 -12 13.31 3.76
 -3 -4 -11 94.37 7.57
 -3 -4 -10 45.13 6.08
 -3 -4 -9 49.18 6.2
 -3 -4 -8 194.4 11
 -3 -4 -8 198.6 11.97
 -3 -4 -7 20.79 5.23
 -3 -4 -7 32.8 4.24
 -3 -4 -6 716.08 38.14
 -3 -4 -6 710.34 35.85
 -3 -4 -6 757.04 36.22
 -3 -4 -5 74.92 8.34
 -3 -4 -5 65.96 6.1
 -3 -4 -4 991.13 49.8
 -3 -4 -4 953.37 46.91
 -3 -4 -3 14.89 6.84
 -3 -4 -2 940.11 48.84
 -3 -4 -1 304.7 19.42
 -3 -4 1 86.99 10.64
 -3 -4 2 1926.1 95.44
 -3 -4 3 9.26 7.55
 -3 -4 4 1885.83 93.42
 -3 -4 5 289.78 18.45
 -3 -4 6 616.7 33.56
 -3 -4 7 4.88 5.53
 -3 -4 8 510.68 28.65
 -3 -4 8 535.59 27.01
 -3 -4 9 38.7 5.77
 -3 -4 10 330 18.34
 -3 -4 13 71.43 8.42
 -3 -4 14 17.62 6.89
 -3 -3 -13 124.29 8.93
 -3 -3 -13 148.22 8.3
 -3 -3 -12 -1.07 5.07
 -3 -3 -11 188.14 11.86
 -3 -3 -10 8.26 5.57
 -3 -3 -10 -5.43 8.23
 -3 -3 -9 329.65 17.88
 -3 -3 -9 317.39 18.91
 -3 -3 -8 50.12 6.27
 -3 -3 -8 51.8 8.25
 -3 -3 -7 778.53 39.39
 -3 -3 -7 842.89 40.08
 -3 -3 -7 827.95 40.7
 -3 -3 -6 253.56 14.07
 -3 -3 -6 276.16 14.9
 -3 -3 -6 232.44 15.15
 -3 -3 -5 637.42 31.99
 -3 -3 -5 661.27 34.01
 -3 -3 -4 82.27 8.47
 -3 -3 6 1425.76 70.8
 -3 -3 7 10.29 5.3
 -3 -3 8 894.92 45.37
 -3 -3 10 1295.69 63.41
 -3 -3 11 162.13 11.19
 -3 -3 12 541.01 28.42
 -3 -3 13 55.74 7.79
 -3 -3 14 172.23 12.06
 -3 -3 17 65.07 5.79
 -3 -2 -14 10.35 4.77
 -3 -2 -13 121.99 9.18
 -3 -2 -13 109.88 11.13
 -3 -2 -13 136.56 7.8
 -3 -2 -12 6.28 5.76
 -3 -2 -12 10.98 8.35
 -3 -2 -11 134.84 12.06
 -3 -2 -11 149.86 10.26
 -3 -2 -10 15.39 8.08
 -3 -2 -10 26.44 6.04
 -3 -2 -9 5.47 7.27
 -3 -2 -9 7.11 5.31
 -3 -2 -8 101.02 8.85
 -3 -2 -8 81.77 7.21
 -3 -2 -7 333.09 17.47
 -3 -2 -7 321.6 18.05
 -3 -2 -6 33.44 4.99
 -3 -2 -6 33.45 5.01
 -3 -2 -6 32.41 5.87
 -3 -2 8 125.6 8.55
 -3 -2 9 10.37 4.89
 -3 -2 10 1056.39 51.97
 -3 -2 11 20.89 6.02
 -3 -2 12 851.17 42.79
 -3 -2 13 78.5 8.12
 -3 -2 14 321.25 18.25
 -3 -2 17 14.57 5.39
 -3 -2 18 144.07 8.34
 -3 -1 -15 35.01 5.31
 -3 -1 -14 -0.36 7.59
 -3 -1 -14 5.8 5.56
 -3 -1 -13 147.14 10.72
 -3 -1 -13 163.52 12.32
 -3 -1 -12 5.76 6.22
 -3 -1 -12 8.12 7.71
 -3 -1 -11 28.22 8
 -3 -1 -11 30.53 6.33
 -3 -1 -10 16.74 5.44
 -3 -1 -10 14.53 7.19
 -3 -1 -9 80.15 8.02
 -3 -1 -9 75.86 7.03
 -3 -1 -8 144.74 9.54
 -3 -1 -8 147.42 10.22
 -3 -1 -7 456.69 24.21
 -3 -1 -7 486.78 24.08
 -3 -1 8 158.04 9.66
 -3 -1 9 463.27 23.88
 -3 -1 10 158.25 10.36
 -3 -1 11 206.88 12.8
 -3 -1 12 386.32 20.96
 -3 -1 13 91.45 8.44
 -3 -1 14 161.2 10.98
 -3 -1 18 88.92 6.36
 -3 0 -16 9.66 4.21
 -3 0 -15 122.83 8.74
 -3 0 -15 111.54 9.68
 -3 0 -14 43.7 7.91
 -3 0 -14 51.03 7.03
 -3 0 -13 81.21 9.46
 -3 0 -13 82.58 8.52
 -3 0 -12 59.61 8.7
 -3 0 -12 50.99 7.58
 -3 0 -11 117.76 9.43
 -3 0 -11 126.46 10.65
 -3 0 -10 -2.4 6.13
 -3 0 -10 3.79 5.73
 -3 0 -9 515.99 27.3
 -3 0 -9 545.2 27.3
 -3 0 -8 17.27 5.42
 -3 0 9 130.3 8.58
 -3 0 10 56.45 5.8
 -3 0 11 50.26 6.18
 -3 0 12 5.87 5.24
 -3 0 13 165.03 10.89
 -3 1 -17 63.38 5.02
 -3 1 -16 97.89 7.29
 -3 1 -16 90.83 7.75
 -3 1 -15 91.79 8.73
 -3 1 -15 99.16 8.32
 -3 1 -14 100.68 9.55
 -3 1 -14 102.85 9.12
 -3 1 -13 104.81 9.21
 -3 1 -13 89.98 9.34
 -3 1 -12 232.71 15.08
 -3 1 -12 250.93 14.91
 -3 1 -11 291.39 16.97
 -3 1 -10 80.47 8
 -3 1 -9 621.68 31.35
 -3 1 -8 13.44 4.78
 -3 1 -8 11.86 4.56
 -3 1 -7 522.95 26.28
 -3 1 9 104.02 7.24
 -3 1 10 441.24 22.77
 -3 1 11 53.81 5.78
 -3 1 12 469.22 24.31
 -3 1 17 22.44 5.59
 -3 1 18 33.97 4.02
 -3 2 -17 23.43 4.02
 -3 2 -16 97.42 7.38
 -3 2 -16 74.58 7.07
 -3 2 -15 17.13 6.28
 -3 2 -15 7.86 5.92
 -3 2 -14 152.62 11.14
 -3 2 -13 20.44 7.15
 -3 2 -12 111.32 9.52
 -3 2 -11 162.77 11.59
 -3 2 -11 175.75 11.61
 -3 2 -10 161.34 10.75
 -3 2 -10 161.38 10.78
 -3 2 -9 349.54 18.41
 -3 2 -9 329 18.03
 -3 2 -8 89.5 7.23
 -3 2 -7 644.19 32
 -3 2 17 0.79 4.56
 -3 3 -17 22.43 4.2
 -3 3 -16 32.07 5
 -3 3 -15 27.78 5.98
 -3 3 -14 184.73 12.18
 -3 3 -14 162.52 11.49
 -3 3 -13 6.39 6.22
 -3 3 -13 11.48 6.78
 -3 3 -12 58.97 8.03
 -3 3 -12 53 7.23
 -3 3 -11 9.02 6.56
 -3 3 -11 9.55 6.02
 -3 3 -10 140.78 9.96
 -3 3 -10 130.01 9.5
 -3 3 -9 99.83 7.74
 -3 3 -9 112.99 8.32
 -3 3 16 12.61 5.18
 -3 3 17 71.77 5.29
 -3 4 -16 97.22 7.55
 -3 4 -15 3.31 4.79
 -3 4 -15 9.38 5.96
 -3 4 -14 90.45 8.1
 -3 4 -14 113.2 9.2
 -3 4 -13 17.04 7.13
 -3 4 -13 12.55 5.85
 -3 4 -12 417.12 21.92
 -3 4 -12 384.9 21.31
 -3 4 -11 101.69 8.48
 -3 4 -11 114.32 9.13
 -3 4 -10 76.43 7.79
 -3 4 15 213.94 12.49
 -3 4 16 5.27 3.57
 -3 5 -17 0.61 3.04
 -3 5 -16 65.14 6.1
 -3 5 -15 12.96 5.63
 -3 5 -14 92.59 8.38
 -3 5 -13 8.68 6.49
 -3 5 -12 425.32 22.9
 -3 5 -11 100.59 8.86
 -3 5 14 7.06 4.55
 -3 6 -16 11.25 3.85
 -3 6 -15 138.81 9.12
 -3 6 -14 168.88 10.9
 -3 6 -13 112.52 8.96
 -3 6 -12 173.64 11.5
 -3 6 -11 5 5.8
 -3 7 -16 18.04 2.88
 -3 7 -15 75.87 5.79
 -3 7 -14 54.68 5.88
 -3 7 -13 109.93 8.35
 -3 7 -12 142.21 9.75
 -3 7 -11 320.44 17.58
 -3 7 -10 206.89 12.46
 -3 8 -15 64.39 4.39
 -3 8 -14 8.53 3.37
 -3 8 -13 18.66 4.38
 -3 8 -12 18.53 4.7
 -3 8 -11 93.18 7.22
 -3 8 -10 23.37 4.82
 -2 -12 -4 50.97 3.42
 -2 -12 -3 9.48 2.15
 -2 -12 -2 39.45 3.65
 -2 -12 -2 34.82 3.08
 -2 -12 -1 21.79 3.42
 -2 -12 -1 23.2 3.62
 -2 -12 -1 23.33 2.83
 -2 -12 0 53.15 5.03
 -2 -12 0 54.29 4.48
 -2 -12 1 22.88 3.22
 -2 -12 1 15.71 4.33
 -2 -12 2 66.1 4.61
 -2 -12 3 28.07 4.77
 -2 -12 4 65.98 5.71
 -2 -12 5 44.98 4.87
 -2 -12 6 63.18 5.06
 -2 -12 7 6.28 2.78
 -2 -11 -7 33.83 2.81
 -2 -11 -6 7.9 2.55
 -2 -11 -6 12.79 2.8
 -2 -11 -5 79.81 5.61
 -2 -11 -4 44.89 4.86
 -2 -11 -4 51.5 4.87
 -2 -11 -3 48.71 5.31
 -2 -11 -3 40.25 4.48
 -2 -11 -3 55.61 5.07
 -2 -11 -2 62.18 5.59
 -2 -11 -2 64.88 5.87
 -2 -11 -1 32.32 4.52
 -2 -11 -1 29.83 5.1
 -2 -11 -1 30.47 5.44
 -2 -11 0 58.77 5.84
 -2 -11 0 57.17 6.55
 -2 -11 1 31.46 4.87
 -2 -11 2 103.59 6.94
 -2 -11 2 91.97 6.01
 -2 -11 3 33.93 6.45
 -2 -11 3 38.98 4.45
 -2 -11 4 39.64 3.66
 -2 -11 4 49.44 6.31
 -2 -11 5 73.31 6.03
 -2 -11 5 61.94 6.8
 -2 -11 6 104.86 7.23
 -2 -11 6 100.13 7.69
 -2 -11 7 18.52 4.4
 -2 -11 7 13.18 4.28
 -2 -11 8 144.26 8.15
 -2 -11 8 131 8.08
 -2 -11 9 22.59 3.47
 -2 -11 10 124.98 7.04
 -2 -11 10 108.9 6.7
 -2 -11 11 6.82 2.72
 -2 -11 11 7.8 2.52
 -2 -11 12 98.95 5.5
 -2 -10 -9 105.33 5.66
 -2 -10 -9 102.28 5.73
 -2 -10 -8 12.05 2.27
 -2 -10 -8 7.98 2.3
 -2 -10 -8 21.18 2.9
 -2 -10 -8 22.51 3.2
 -2 -10 -7 179.94 9.89
 -2 -10 -7 188.43 10.19
 -2 -10 -7 174.08 9.85
 -2 -10 -6 4.74 4.36
 -2 -10 -6 7.15 3.47
 -2 -10 -6 5.82 3.98
 -2 -10 -5 201.61 11.15
 -2 -10 -5 177.67 10.46
 -2 -10 -4 7.63 3.64
 -2 -10 -4 10.6 4.93
 -2 -10 -4 13.36 4.02
 -2 -10 -3 251.7 14.17
 -2 -10 -3 287.63 14.68
 -2 -10 -3 239.22 13.49
 -2 -10 -2 31.25 3.98
 -2 -10 -2 64.73 6.31
 -2 -10 -1 115.85 9.44
 -2 -10 -1 136.12 9.23
 -2 -10 0 49.68 6.91
 -2 -10 0 26.01 5.65
 -2 -10 1 149.29 9.8
 -2 -10 2 36.42 6.9
 -2 -10 2 28.16 4.8
 -2 -10 2 34.12 4.76
 -2 -10 3 342.39 17.43
 -2 -10 3 282.18 17.85
 -2 -10 3 321.95 16.94
 -2 -10 4 82.82 7.26
 -2 -10 4 95.56 8.34
 -2 -10 4 72.68 6.05
 -2 -10 5 102.4 7.86
 -2 -10 5 96.31 6.33
 -2 -10 5 107.99 8.96
 -2 -10 5 109.87 7.46
 -2 -10 6 142.75 9.09
 -2 -10 6 135.64 9.65
 -2 -10 7 17.87 5.15
 -2 -10 7 26.49 4.9
 -2 -10 8 76.71 6.68
 -2 -10 8 82.37 6.5
 -2 -10 9 3.2 4.58
 -2 -10 9 6.89 4.75
 -2 -10 10 62.41 5.91
 -2 -10 10 65.95 5.8
 -2 -10 11 -2.84 3.96
 -2 -10 11 -1.24 3.8
 -2 -10 12 118.28 6.96
 -2 -10 12 106.64 7
 -2 -10 13 1.82 2.79
 -2 -10 13 3.55 2.51
 -2 -10 14 97.66 5.28
 -2 -9 -11 32.3 2.59
 -2 -9 -10 36.22 3.46
 -2 -9 -10 29.52 2.81
 -2 -9 -9 34.43 3.32
 -2 -9 -9 38.98 4.44
 -2 -9 -8 21.56 4.33
 -2 -9 -8 12.68 4.16
 -2 -9 -8 11.16 3.59
 -2 -9 -8 25.19 4.52
 -2 -9 -7 50.26 5.88
 -2 -9 -7 53.24 5.37
 -2 -9 -7 55.71 5.25
 -2 -9 -6 31.69 4.91
 -2 -9 -6 24.64 5.08
 -2 -9 -6 18.53 4.82
 -2 -9 -5 140.73 8.65
 -2 -9 -5 159.21 9.73
 -2 -9 -5 131.96 9.27
 -2 -9 -5 153.7 9.36
 -2 -9 -4 47.24 5.2
 -2 -9 -4 39.17 5.59
 -2 -9 -4 53.5 6.4
 -2 -9 -4 41.92 5.41
 -2 -9 -3 405.06 22.58
 -2 -9 -3 440.22 22.61
 -2 -9 -3 443.91 23.16
 -2 -9 -2 26.82 6.07
 -2 -9 -2 30.13 9.02
 -2 -9 -2 35.76 4.54
 -2 -9 -1 519.55 32.64
 -2 -9 -1 497.67 26.5
 -2 -9 -1 570.84 27.82
 -2 -9 -1 568.84 27.57
 -2 -9 0 66.74 6.9
 -2 -9 0 71.15 7.58
 -2 -9 0 73.08 7.79
 -2 -9 0 62.22 10.85
 -2 -9 1 589.63 29.76
 -2 -9 1 584.32 29.78
 -2 -9 2 118.29 9.27
 -2 -9 2 90.24 7.64
 -2 -9 2 111.16 8.87
 -2 -9 2 101.07 13.03
 -2 -9 2 82.28 7.39
 -2 -9 3 418.57 21.99
 -2 -9 3 434.99 22.95
 -2 -9 3 436.45 22.24
 -2 -9 3 419.66 22.82
 -2 -9 3 428.79 21.84
 -2 -9 3 394.15 27.71
 -2 -9 4 174.23 15.85
 -2 -9 4 162.27 10.63
 -2 -9 4 182.61 11.41
 -2 -9 4 173.46 11.18
 -2 -9 4 163.1 10
 -2 -9 4 142.8 9.55
 -2 -9 5 838.89 40.99
 -2 -9 5 809.55 40.98
 -2 -9 5 772.48 39.97
 -2 -9 5 853.69 40.52
 -2 -9 5 771.7 45.98
 -2 -9 5 861.02 40.69
 -2 -9 6 67.24 7.09
 -2 -9 6 61.61 10.03
 -2 -9 6 60.6 6.47
 -2 -9 6 51.52 5.93
 -2 -9 7 651.62 33.33
 -2 -9 7 644.39 33.71
 -2 -9 7 708.97 33.77
 -2 -9 7 684.18 33.7
 -2 -9 8 56.67 5.81
 -2 -9 8 43.04 6.33
 -2 -9 8 53.08 6.41
 -2 -9 9 388.15 19.2
 -2 -9 9 358.08 19.16
 -2 -9 9 336.77 18.44
 -2 -9 10 106.26 7.82
 -2 -9 10 96.9 8.02
 -2 -9 11 161.41 10.57
 -2 -9 11 177.6 10.44
 -2 -9 12 78.46 6.84
 -2 -9 12 80.85 6.39
 -2 -9 13 74.01 6.42
 -2 -9 13 89.62 5.95
 -2 -9 14 93.7 6.35
 -2 -9 14 103 6.06
 -2 -9 15 0.82 1.69
 -2 -9 15 0.93 2.41
 -2 -8 -12 68.35 3.99
 -2 -8 -12 45.28 4.14
 -2 -8 -11 4.67 3.6
 -2 -8 -11 7.16 3.26
 -2 -8 -11 1.24 2.21
 -2 -8 -10 83.83 7.14
 -2 -8 -10 95.13 6.38
 -2 -8 -9 20.69 3.67
 -2 -8 -9 21.19 4.97
 -2 -8 -9 18.37 5.18
 -2 -8 -9 21.52 4.51
 -2 -8 -8 26.06 4.37
 -2 -8 -8 15 5.43
 -2 -8 -7 8.9 5.4
 -2 -8 -7 11.35 4.63
 -2 -8 -7 8.95 5.04
 -2 -8 -6 158.85 9.74
 -2 -8 -6 154.21 9.84
 -2 -8 -6 128.9 9.83
 -2 -8 -5 32.37 5.6
 -2 -8 -5 41.93 5.82
 -2 -8 -5 36.66 5.31
 -2 -8 -5 29.53 4.77
 -2 -8 -4 290.63 15.26
 -2 -8 -4 302.63 15.77
 -2 -8 -4 257.31 15.21
 -2 -8 -4 276.84 15.3
 -2 -8 -3 68.42 10.59
 -2 -8 -3 69.06 6.45
 -2 -8 -3 75.69 7.22
 -2 -8 -3 92.03 7.4
 -2 -8 -3 88.53 6.79
 -2 -8 -3 85.86 7.18
 -2 -8 -2 22.31 4.42
 -2 -8 -2 22.54 5.58
 -2 -8 -2 32.42 4.3
 -2 -8 -2 35.74 8.93
 -2 -8 -1 10.95 4.86
 -2 -8 -1 16.14 3.71
 -2 -8 -1 3.84 7.91
 -2 -8 -1 25.95 5.68
 -2 -8 0 25.45 5.09
 -2 -8 0 26.21 6.19
 -2 -8 0 24.88 3.47
 -2 -8 0 29.82 5.06
 -2 -8 0 20.08 9.18
 -2 -8 1 7.69 4.44
 -2 -8 1 16.93 3.97
 -2 -8 1 11.77 4.6
 -2 -8 1 20.97 5.22
 -2 -8 2 36.43 4.95
 -2 -8 2 38.46 5.32
 -2 -8 2 31.95 9.77
 -2 -8 2 44.45 5.7
 -2 -8 2 41.17 4.78
 -2 -8 2 28.81 6.3
 -2 -8 3 434.95 22.07
 -2 -8 3 445.67 21.81
 -2 -8 3 416.14 22.52
 -2 -8 3 406.29 21.72
 -2 -8 3 392.94 27.44
 -2 -8 4 5.29 5.76
 -2 -8 4 6.36 3.49
 -2 -8 4 1.38 4.57
 -2 -8 4 2.65 4.44
 -2 -8 4 2.58 8.49
 -2 -8 5 675.48 33.5
 -2 -8 5 688.8 33.5
 -2 -8 5 647.72 32.95
 -2 -8 5 679.61 33.94
 -2 -8 5 678.99 38.99
 -2 -8 6 3.09 5.31
 -2 -8 6 12.4 8.08
 -2 -8 6 0.57 4.8
 -2 -8 6 3.03 4.12
 -2 -8 6 6.28 5.15
 -2 -8 7 265.74 14.95
 -2 -8 7 277.74 14.94
 -2 -8 7 269.44 14.81
 -2 -8 7 250.57 14.25
 -2 -8 7 240.85 18.88
 -2 -8 8 0.56 4.22
 -2 -8 8 2.06 4.84
 -2 -8 8 5.03 3.84
 -2 -8 9 551.51 28.89
 -2 -8 9 609.24 29.34
 -2 -8 10 66.24 6.73
 -2 -8 11 733.16 36.52
 -2 -8 12 199.76 11.76
 -2 -8 13 139.29 8.81
 -2 -8 14 62.36 5.26
 -2 -8 15 97.72 5.99
 -2 -8 16 25.35 2.22
 -2 -7 -13 20.53 2.63
 -2 -7 -13 21.77 3.42
 -2 -7 -12 21.59 3.6
 -2 -7 -12 8.2 4.28
 -2 -7 -11 1.89 4.95
 -2 -7 -11 4.49 3.99
 -2 -7 -11 4.72 2.94
 -2 -7 -10 83.38 6.87
 -2 -7 -10 78.91 6.19
 -2 -7 -9 122.33 8.91
 -2 -7 -9 117.48 7.78
 -2 -7 -9 134.59 8.52
 -2 -7 -8 244.02 13.43
 -2 -7 -8 240.55 14.07
 -2 -7 -7 139.73 9.21
 -2 -7 -6 56.9 6.14
 -2 -7 -6 51.53 6.06
 -2 -7 -5 128.75 8.61
 -2 -7 -5 101.94 11.04
 -2 -7 -5 122.71 8
 -2 -7 -4 75.72 10.19
 -2 -7 -4 75.6 6.61
 -2 -7 -3 57.03 9.19
 -2 -7 -3 56.07 5.9
 -2 -7 -3 56.43 5.41
 -2 -7 -3 47.41 5.5
 -2 -7 -2 124.36 7.83
 -2 -7 -2 115.79 12.15
 -2 -7 -2 95.01 7.15
 -2 -7 -2 100.34 7.84
 -2 -7 -1 114.6 8.17
 -2 -7 -1 108.32 7.46
 -2 -7 -1 113.86 12.62
 -2 -7 0 122.27 7.98
 -2 -7 0 110.01 7.13
 -2 -7 0 109.12 12.61
 -2 -7 0 119.68 8.52
 -2 -7 0 129.2 7.94
 -2 -7 1 65.6 5.87
 -2 -7 1 58.45 5.57
 -2 -7 1 54.73 5.51
 -2 -7 2 24.67 4.03
 -2 -7 2 20.07 8.72
 -2 -7 2 21.59 5.16
 -2 -7 2 21.1 4
 -2 -7 2 25.06 4.53
 -2 -7 3 102.01 7.24
 -2 -7 3 108.61 7.22
 -2 -7 3 116.79 8.08
 -2 -7 3 93.69 6.82
 -2 -7 3 117.09 12.5
 -2 -7 4 115.84 7.45
 -2 -7 4 113.55 12.91
 -2 -7 4 136.09 8.13
 -2 -7 4 112.2 8.62
 -2 -7 4 124.06 8.06
 -2 -7 5 56.71 5.99
 -2 -7 5 42.85 5.1
 -2 -7 5 42.42 4.92
 -2 -7 5 52 9.48
 -2 -7 6 9.27 6.98
 -2 -7 6 7.28 4.71
 -2 -7 6 7.06 3.74
 -2 -7 6 6.88 4.35
 -2 -7 7 161.61 10
 -2 -7 7 160.84 10.09
 -2 -7 7 168.7 14.19
 -2 -7 7 177.57 10.26
 -2 -7 7 164.56 9.66
 -2 -7 8 15.12 4.57
 -2 -7 8 12.44 4.58
 -2 -7 8 12.82 4.41
 -2 -7 8 5.51 6.29
 -2 -7 8 11.86 4.24
 -2 -7 9 242.63 13.36
 -2 -7 9 194.35 16.05
 -2 -7 10 7.09 5.15
 -2 -7 10 13.78 7.32
 -2 -7 11 447.32 23.55
 -2 -7 14 56.01 5.47
 -2 -7 15 201.17 10.97
 -2 -7 16 12.9 2.65
 -2 -6 -14 25.96 2.41
 -2 -6 -14 30.49 3.77
 -2 -6 -13 2.64 2.9
 -2 -6 -12 66.63 5.68
 -2 -6 -11 30.08 3.84
 -2 -6 -11 25.89 4.99
 -2 -6 -10 145.17 9.04
 -2 -6 -10 147.57 9.77
 -2 -6 -9 14.13 3.71
 -2 -6 -9 7.46 5.15
 -2 -6 -8 13.92 4.01
 -2 -6 -7 115.37 7.95
 -2 -6 -6 71.07 6.11
 -2 -6 -5 278.87 14.65
 -2 -6 -5 277.61 18.24
 -2 -6 -5 276.43 15.07
 -2 -6 -4 320.25 15.62
 -2 -6 -4 324.2 19.61
 -2 -6 -4 265.78 15.17
 -2 -6 -4 276.31 15.11
 -2 -6 -3 962.58 49.58
 -2 -6 -3 954.92 45.49
 -2 -6 -3 888.55 45.54
 -2 -6 -3 943.42 45.39
 -2 -6 -2 357.45 21.83
 -2 -6 -2 318.12 17.17
 -2 -6 -2 306 17.34
 -2 -6 -2 376.41 17.58
 -2 -6 -1 633.44 33.2
 -2 -6 -1 704.81 37.67
 -2 -6 -1 726.19 33.58
 -2 -6 0 87.66 11.06
 -2 -6 0 79.55 5.91
 -2 -6 0 73.33 5.76
 -2 -6 0 76.93 6.72
 -2 -6 2 402.62 20.86
 -2 -6 2 407.83 25.22
 -2 -6 3 123.24 8.24
 -2 -6 3 144.06 13.4
 -2 -6 4 355.8 18.8
 -2 -6 4 376.45 22.93
 -2 -6 4 360.7 18.46
 -2 -6 5 387.55 18.84
 -2 -6 5 325.96 20.19
 -2 -6 5 344.22 18.32
 -2 -6 5 363.61 18.47
 -2 -6 5 393.65 23.12
 -2 -6 6 3.85 3.93
 -2 -6 6 0.7 5.03
 -2 -6 6 -1.45 2.83
 -2 -6 6 2.75 5.94
 -2 -6 6 3.09 3.61
 -2 -6 7 194.93 11
 -2 -6 7 208.44 14.86
 -2 -6 7 178.89 14.16
 -2 -6 7 192.49 11.27
 -2 -6 8 42.88 7.28
 -2 -6 8 40.5 5.53
 -2 -6 8 37.75 8.04
 -2 -6 9 74.82 6.88
 -2 -6 9 71 10.01
 -2 -6 10 50.28 9.92
 -2 -6 10 66.39 7.02
 -2 -6 11 10.76 8.24
 -2 -6 11 22.59 6.38
 -2 -6 12 94.77 8.41
 -2 -6 12 62.23 11.24
 -2 -6 16 0.96 2.81
 -2 -6 17 15.84 2.01
 -2 -5 -14 133.08 7.37
 -2 -5 -13 80.8 5.77
 -2 -5 -12 390.9 20.15
 -2 -5 -11 25.62 5
 -2 -5 -10 175.89 10.84
 -2 -5 -8 50.78 4.82
 -2 -5 -8 50.47 5.15
 -2 -5 -7 8.6 3.87
 -2 -5 -7 4.63 3.58
 -2 -5 -6 461.01 22.62
 -2 -5 -6 433.02 24.81
 -2 -5 -6 433.02 22.58
 -2 -5 -5 38.68 4.59
 -2 -5 -5 48.04 7.14
 -2 -5 -4 367.52 19.26
 -2 -5 -4 416.69 22.76
 -2 -5 -3 374.36 22.36
 -2 -5 -2 375.32 22.64
 -2 -5 -1 452.53 26.1
 -2 -5 1 1490.82 74.83
 -2 -5 2 371.1 22.71
 -2 -5 3 594.54 31.94
 -2 -5 3 561.65 29.04
 -2 -5 4 533.68 29.9
 -2 -5 5 354.75 21.74
 -2 -5 6 11.48 6.3
 -2 -5 7 517.23 26.56
 -2 -5 7 547.81 29.31
 -2 -5 8 48.55 5.7
 -2 -5 8 55.78 7.01
 -2 -5 9 358.24 19.29
 -2 -5 10 23.6 5.98
 -2 -5 11 336.17 18.83
 -2 -5 12 49.67 7.35
 -2 -5 12 40.3 10.44
 -2 -5 13 217.78 19.32
 -2 -5 13 266.51 15.41
 -2 -5 17 45.35 3.32
 -2 -4 -14 17.77 2.91
 -2 -4 -13 64.04 5.26
 -2 -4 -12 153.43 9.41
 -2 -4 -11 147.4 9.7
 -2 -4 -11 178.91 10.2
 -2 -4 -10 283.51 16.02
 -2 -4 -10 333.76 18.74
 -2 -4 -9 25.07 8.59
 -2 -4 -9 31.75 4.98
 -2 -4 -8 587.62 29.76
 -2 -4 -8 606.16 31.07
 -2 -4 -7 274.32 15.85
 -2 -4 -7 328.69 15.71
 -2 -4 -7 295.23 17.32
 -2 -4 -6 632.73 30.71
 -2 -4 -6 590.06 32.29
 -2 -4 -5 138.74 10.4
 -2 -4 -4 1070.11 54.04
 -2 -4 -3 133.35 10.78
 -2 -4 -2 128.9 10.94
 -2 -4 -1 259.68 16.76
 -2 -4 1 1056.42 49.12
 -2 -4 1 938.87 45.71
 -2 -4 2 1428.26 71.05
 -2 -4 3 388.75 22.56
 -2 -4 4 357.14 20.95
 -2 -4 5 159.21 11.88
 -2 -4 6 530.86 28.68
 -2 -4 7 653.74 32.03
 -2 -4 7 623.86 33.77
 -2 -4 8 611.74 30.18
 -2 -4 8 579.17 31.34
 -2 -4 9 307.06 16.89
 -2 -4 10 74.6 7.17
 -2 -4 13 402.58 27.1
 -2 -3 -13 28.62 9.05
 -2 -3 -13 19.48 3.71
 -2 -3 -13 18.99 4.17
 -2 -3 -12 64.79 5.58
 -2 -3 -12 70.04 10.42
 -2 -3 -12 64.98 6.43
 -2 -3 -11 5.79 8.8
 -2 -3 -11 7.83 4.9
 -2 -3 -10 47.9 9.1
 -2 -3 -10 42.84 5.64
 -2 -3 -9 24.04 7.81
 -2 -3 -9 27.01 5.06
 -2 -3 -8 80.42 6.42
 -2 -3 -8 77.8 8.46
 -2 -3 -7 182.44 11.85
 -2 -3 -7 185.66 10.59
 -2 -3 -6 580.32 30.69
 -2 -3 -6 613.4 30.28
 -2 -3 -5 620.03 31.99
 -2 -3 -4 878.43 44.26
 -2 -3 -3 103.85 8.82
 -2 -3 -2 559.16 29.65
 -2 -3 4 706.66 36.34
 -2 -3 5 160.62 11.23
 -2 -3 6 1406.39 69.11
 -2 -3 7 75.61 6.83
 -2 -3 10 491.03 25.54
 -2 -3 11 149.91 10.48
 -2 -3 12 112.89 9.55
 -2 -3 13 225.1 14.33
 -2 -3 16 29.81 6.34
 -2 -3 17 229.45 12.93
 -2 -2 -15 40.21 8.07
 -2 -2 -14 16.13 4.77
 -2 -2 -14 15.86 8.66
 -2 -2 -13 123.7 12.09
 -2 -2 -13 130.99 9.2
 -2 -2 -12 7.09 5.28
 -2 -2 -12 3.43 8.39
 -2 -2 -11 26.69 7.39
 -2 -2 -11 37.32 6
 -2 -2 -11 24.89 8.67
 -2 -2 -10 14.72 4.98
 -2 -2 -10 16.91 7.41
 -2 -2 -10 12.01 6.74
 -2 -2 -9 33.73 6.59
 -2 -2 -9 34.99 7.31
 -2 -2 -9 44.37 5.57
 -2 -2 -8 208.5 12.86
 -2 -2 -8 204.97 11.94
 -2 -2 -8 220.17 12.97
 -2 -2 -7 83.87 7.38
 -2 -2 -6 140.96 8.8
 -2 -2 -5 369.15 19.68
 -2 -2 6 1394.85 67.96
 -2 -2 7 28.93 4.3
 -2 -2 9 35.09 5.1
 -2 -2 10 592.92 30.1
 -2 -2 11 3.62 5.24
 -2 -2 12 294.2 16.96
 -2 -2 13 130.7 10.22
 -2 -2 17 108.68 8.51
 -2 -2 18 14.35 4.22
 -2 -1 -16 24.2 6.92
 -2 -1 -15 198.32 13.65
 -2 -1 -15 200 11.74
 -2 -1 -14 12.68 8.28
 -2 -1 -14 12.28 5.42
 -2 -1 -13 154.58 12.26
 -2 -1 -13 143.01 10.27
 -2 -1 -12 25.27 6.19
 -2 -1 -12 32.47 8.26
 -2 -1 -12 23.68 6.91
 -2 -1 -11 124.03 10.72
 -2 -1 -11 130.38 9.23
 -2 -1 -11 119.35 9.87
 -2 -1 -10 204.9 12.16
 -2 -1 -10 195.42 12.78
 -2 -1 -10 211.84 13.49
 -2 -1 -9 150.3 9.22
 -2 -1 -9 145.09 9.88
 -2 -1 -9 132.47 10.18
 -2 -1 -8 737.08 36.68
 -2 -1 -8 752.69 37.05
 -2 -1 -6 653.97 32.28
 -2 -1 7 507.68 25.29
 -2 -1 9 11.05 4.03
 -2 -1 10 889.28 43.89
 -2 -1 11 15.93 5.15
 -2 -1 12 630.89 32.22
 -2 -1 13 10.4 6.07
 -2 -1 17 5.55 6.06
 -2 -1 18 66.12 6.03
 -2 0 -17 58.03 6.41
 -2 0 -16 36.52 5.08
 -2 0 -16 33.89 7.18
 -2 0 -15 347.84 19
 -2 0 -15 361.82 20.17
 -2 0 -14 7.84 8.45
 -2 0 -14 7.4 5.99
 -2 0 -13 444.17 23.19
 -2 0 -13 426.35 23.09
 -2 0 -13 432.27 24.22
 -2 0 -12 49.8 6.86
 -2 0 -12 52.59 8.86
 -2 0 -12 50.89 7.23
 -2 0 -11 204.19 12.39
 -2 0 -11 195.91 13.48
 -2 0 -11 201.65 12.62
 -2 0 -10 0.16 6.39
 -2 0 -10 5.29 5
 -2 0 -10 7.64 5.05
 -2 0 -9 388.8 20.17
 -2 0 -9 383.03 20.15
 -2 0 -9 380.91 20.45
 -2 0 -8 25.89 4.52
 -2 0 9 88.47 6.65
 -2 0 10 73.96 6.32
 -2 0 11 68.18 6.45
 -2 0 12 2.67 4.83
 -2 1 -17 12.73 3.75
 -2 1 -17 10.77 5.33
 -2 1 -16 184.65 11.22
 -2 1 -16 180.82 12.22
 -2 1 -15 110.58 10.6
 -2 1 -15 126.55 9.23
 -2 1 -14 113.47 9.32
 -2 1 -14 109.41 10.8
 -2 1 -13 251.41 16.33
 -2 1 -13 264.11 15.51
 -2 1 -12 74.79 8.83
 -2 1 -12 76.44 7.84
 -2 1 -11 136.75 9.97
 -2 1 -11 146.8 10.92
 -2 1 -10 7.86 4.93
 -2 1 -10 12.34 5.97
 -2 1 -9 281.45 15.73
 -2 1 -6 11.57 3.09
 -2 1 9 24.83 4.11
 -2 1 10 488.03 24.76
 -2 1 11 25.94 4.79
 -2 1 17 35.91 6.36
 -2 1 18 38.85 4.78
 -2 2 -18 29.19 3.04
 -2 2 -17 5.13 4.99
 -2 2 -17 3.77 4.09
 -2 2 -16 26.21 5.7
 -2 2 -16 24.07 6.92
 -2 2 -15 43.59 7.88
 -2 2 -15 57.89 7.18
 -2 2 -14 208.17 13.03
 -2 2 -14 194.96 13.9
 -2 2 -13 75.19 8.2
 -2 2 -13 79.64 9.23
 -2 2 -12 244.2 15.28
 -2 2 -11 182.39 11.85
 -2 2 -10 595.55 30.36
 -2 2 -9 307.63 16.64
 -2 2 16 195.49 12.63
 -2 2 17 19.6 5.36
 -2 2 18 70.05 5.06
 -2 3 -18 13.44 2.83
 -2 3 -17 13.52 4.48
 -2 3 -17 10.95 4.73
 -2 3 -16 7.11 5.99
 -2 3 -16 9.57 5.42
 -2 3 -15 51.68 7.17
 -2 3 -15 43.85 7.52
 -2 3 -14 14.92 7.25
 -2 3 -13 70.64 8.73
 -2 3 -12 206.2 14.03
 -2 3 -12 236.05 13.81
 -2 3 -11 99.93 8.53
 -2 3 -10 92.91 8.01
 -2 3 -9 507.69 25.89
 -2 3 16 185.71 11.52
 -2 3 17 5.61 3.73
 -2 4 -18 20.08 2.97
 -2 4 -17 10.97 3.89
 -2 4 -16 81.53 7.29
 -2 4 -15 -0.76 6.04
 -2 4 -14 174.04 12.03
 -2 4 -14 165.5 11.71
 -2 4 -13 7.91 7.04
 -2 4 -13 8.99 6.91
 -2 4 -12 24.87 6.72
 -2 4 -11 71.44 7.67
 -2 4 -10 74.28 7.42
 -2 4 -9 230.45 13.22
 -2 4 -8 18.62 4.43
 -2 4 14 4.95 6.24
 -2 4 15 13.41 5.57
 -2 4 16 1.06 3.95
 -2 5 -17 3.27 3.84
 -2 5 -16 285.87 14.54
 -2 5 -16 236.87 14
 -2 5 -15 14.15 6.11
 -2 5 -15 7.11 5.72
 -2 5 -14 303.18 17.41
 -2 5 -14 321.59 17.86
 -2 5 -13 13.29 7.15
 -2 5 -13 17.84 6.49
 -2 5 -12 171.33 11.61
 -2 5 -11 56.03 7.22
 -2 5 -10 757.26 37.8
 -2 5 -9 32.72 5.61
 -2 5 -8 351.05 18.32
 -2 5 13 58.68 6.86
 -2 5 14 2.86 4.69
 -2 6 -17 5 3.21
 -2 6 -16 67.9 6.02
 -2 6 -15 -0.65 4.6
 -2 6 -15 -0.69 5.28
 -2 6 -14 225.17 12.67
 -2 6 -14 178.57 11.8
 -2 6 -13 14.4 5.72
 -2 6 -13 14.15 6.27
 -2 6 -12 457.22 23.98
 -2 6 -11 4.14 5.51
 -2 6 -10 1063.24 52.08
 -2 6 -9 90.63 7.53
 -2 7 -16 5.33 3.58
 -2 7 -15 115.54 8
 -2 7 -14 9.12 5.26
 -2 7 -13 53.72 6.95
 -2 7 -11 -3.37 6.46
 -2 8 -15 75.71 5.46
 -2 8 -14 25.97 4.73
 -2 8 -13 42.2 5.66
 -2 8 -10 101.05 12.12
 -2 9 -14 47.66 3.91
 -2 9 -13 7.14 3.4
 -2 9 -12 109.32 7.26
 -2 9 -11 11.96 4.17
 -2 9 -8 122.88 13.67
 -2 9 -1 100.49 11.51
 -2 9 0 88.58 10.33
 -2 10 -4 61.54 10.42
 -2 10 -3 23.4 8.53
 -2 10 -2 233.79 17.79
 -1 -13 1 5.22 2.45
 -1 -13 3 1.75 2.73
 -1 -13 4 5.45 2.66
 -1 -12 -5 19.48 2.32
 -1 -12 -5 21.68 2.27
 -1 -12 -4 64.12 4.37
 -1 -12 -4 67.73 4.53
 -1 -12 -3 7.11 2.63
 -1 -12 -2 80.88 5.76
 -1 -12 -2 90.93 5.98
 -1 -12 -2 90.8 5.49
 -1 -12 -1 -0.37 3.5
 -1 -12 -1 -2.1 3.84
 -1 -12 -1 1.93 2.7
 -1 -12 0 50.36 4.68
 -1 -12 0 49.5 5.28
 -1 -12 1 13.74 4.75
 -1 -12 1 14.95 3.53
 -1 -12 2 90.45 5.93
 -1 -12 3 4.98 4.71
 -1 -12 4 112.65 7.9
 -1 -12 5 2.79 4.29
 -1 -12 6 14.62 3.98
 -1 -12 6 12.24 3.99
 -1 -12 7 0.16 3.34
 -1 -12 8 -3.06 2.28
 -1 -12 8 6.35 2.62
 -1 -12 9 40.08 3.34
 -1 -12 10 10.35 2.08
 -1 -11 -7 81.09 4.97
 -1 -11 -7 79.16 4.89
 -1 -11 -6 52.45 4.26
 -1 -11 -6 64.03 4.42
 -1 -11 -5 49.74 4.13
 -1 -11 -5 66.14 5.15
 -1 -11 -5 63.82 5.15
 -1 -11 -5 39.66 4.12
 -1 -11 -4 127.13 7.55
 -1 -11 -4 163.94 8.72
 -1 -11 -4 159.14 8.56
 -1 -11 -4 112.81 7.68
 -1 -11 -3 57.15 5.41
 -1 -11 -3 54.2 5.98
 -1 -11 -3 63.87 5.74
 -1 -11 -2 242.85 14.39
 -1 -11 -2 280.47 14.28
 -1 -11 -1 90.13 7.09
 -1 -11 -1 88.43 6.44
 -1 -11 0 294.22 15.7
 -1 -11 0 268.33 14.66
 -1 -11 0 268.29 15.03
 -1 -11 1 18.19 4.72
 -1 -11 1 19.04 3.76
 -1 -11 2 488.1 24.95
 -1 -11 2 511.94 24.26
 -1 -11 2 446.8 24.35
 -1 -11 2 465.69 23.56
 -1 -11 3 17.65 4.11
 -1 -11 3 11.69 6.2
 -1 -11 4 339.4 18.01
 -1 -11 4 359.42 18.47
 -1 -11 4 375.75 19.36
 -1 -11 5 7.5 4.21
 -1 -11 5 7.65 5.63
 -1 -11 6 68.29 6.35
 -1 -11 6 77.13 6.9
 -1 -11 6 78.39 6.26
 -1 -11 7 47.29 5.46
 -1 -11 7 41.67 5.46
 -1 -11 7 56.72 5.43
 -1 -11 8 69.14 5.59
 -1 -11 8 58.87 5.75
 -1 -11 8 53.33 5.13
 -1 -11 9 2.75 3.76
 -1 -11 9 8.61 4.14
 -1 -11 10 190.66 10.77
 -1 -11 10 200.33 10.7
 -1 -11 11 22.68 3.56
 -1 -11 12 70.44 4.6
 -1 -10 -9 161.67 8.66
 -1 -10 -9 160.12 8.67
 -1 -10 -8 4.23 2.63
 -1 -10 -8 5.38 3.33
 -1 -10 -8 6.54 3.38
 -1 -10 -7 114.95 7.38
 -1 -10 -7 129.22 7.89
 -1 -10 -7 126.92 7.52
 -1 -10 -6 2.23 4.22
 -1 -10 -6 -0.12 4.67
 -1 -10 -6 6.78 4.21
 -1 -10 -6 -1.52 3.78
 -1 -10 -5 90.11 6.7
 -1 -10 -5 83.1 6.98
 -1 -10 -4 6.63 5.23
 -1 -10 -4 6.12 3.95
 -1 -10 -4 8.11 5.12
 -1 -10 -4 3.69 4.18
 -1 -10 -3 350.59 18.76
 -1 -10 -3 344.09 19.22
 -1 -10 -2 20.07 4.55
 -1 -10 -2 30.61 6.09
 -1 -10 -2 19.66 3.95
 -1 -10 -1 195.93 11.98
 -1 -10 -1 165.56 10.66
 -1 -10 -1 181.3 11.09
 -1 -10 -1 192.82 11.66
 -1 -10 -1 189.12 10.17
 -1 -10 0 268.17 15.33
 -1 -10 0 243.94 14.54
 -1 -10 0 260.97 14.66
 -1 -10 1 3.03 4.8
 -1 -10 1 -1.78 5.58
 -1 -10 2 298.61 16.08
 -1 -10 2 303.19 16.54
 -1 -10 2 287.42 16.05
 -1 -10 2 293.65 17.14
 -1 -10 3 -5.7 6.29
 -1 -10 3 5.96 4.25
 -1 -10 3 5.92 4.57
 -1 -10 3 6.16 5.53
 -1 -10 4 385.19 19.62
 -1 -10 4 362.5 19.47
 -1 -10 4 364.57 20.24
 -1 -10 4 390.13 19.86
 -1 -10 4 349.84 19.02
 -1 -10 5 100.65 8.1
 -1 -10 5 124.93 8.11
 -1 -10 5 109.9 8.79
 -1 -10 5 101.5 6.72
 -1 -10 5 109.5 8.25
 -1 -10 6 352.36 18.64
 -1 -10 6 343.34 18.77
 -1 -10 6 351.83 18.63
 -1 -10 6 355.14 19.05
 -1 -10 7 41.07 6.16
 -1 -10 7 39.31 5.94
 -1 -10 7 45.72 5.86
 -1 -10 7 46.2 5.51
 -1 -10 8 258.39 14.88
 -1 -10 8 258.73 14.23
 -1 -10 8 277.19 14.81
 -1 -10 8 262.7 14.47
 -1 -10 9 16.12 5.61
 -1 -10 10 335.03 17.88
 -1 -10 11 3.66 4.73
 -1 -10 12 261.95 13.7
 -1 -10 12 257.35 13.9
 -1 -10 13 5.22 2.93
 -1 -10 13 9.03 3.55
 -1 -10 14 93.83 5.35
 -1 -9 -11 26.76 2.83
 -1 -9 -11 12.26 3.02
 -1 -9 -10 30.52 3.84
 -1 -9 -10 25.07 3.41
 -1 -9 -9 25.57 4.84
 -1 -9 -9 32.36 3.48
 -1 -9 -8 23.88 4.76
 -1 -9 -8 22.49 4.06
 -1 -9 -7 202.28 11.06
 -1 -9 -7 170.69 10.51
 -1 -9 -7 183.84 10.65
 -1 -9 -7 149.41 10.82
 -1 -9 -6 -1.56 5.27
 -1 -9 -6 2.53 5.35
 -1 -9 -6 4.95 4.67
 -1 -9 -6 2.85 4.51
 -1 -9 -5 321.95 16.18
 -1 -9 -5 260.17 15.22
 -1 -9 -5 277.27 16.03
 -1 -9 -5 307.02 15.84
 -1 -9 -4 4.02 4.47
 -1 -9 -4 2.23 5.12
 -1 -9 -4 0.63 4.88
 -1 -9 -4 -1.56 4.66
 -1 -9 -3 311.72 17.48
 -1 -9 -3 332.94 17.72
 -1 -9 -3 375.38 18.05
 -1 -9 -3 348.18 17.2
 -1 -9 -3 275.02 17.1
 -1 -9 -3 291.36 21.73
 -1 -9 -2 64.79 7.32
 -1 -9 -2 67.62 6.55
 -1 -9 -2 79.52 11.25
 -1 -9 -2 51.4 6.68
 -1 -9 -1 274.46 20.57
 -1 -9 -1 290.58 15.64
 -1 -9 -1 282.67 15.72
 -1 -9 -1 306.18 15.99
 -1 -9 -1 254.79 14.63
 -1 -9 0 10.97 4.88
 -1 -9 0 11.04 4.09
 -1 -9 0 5.77 3.01
 -1 -9 0 5.7 5.58
 -1 -9 0 -4.77 8.47
 -1 -9 0 12.59 5.4
 -1 -9 1 271.09 15.09
 -1 -9 1 267.78 14.87
 -1 -9 2 324.63 16.34
 -1 -9 2 307.35 16.4
 -1 -9 2 267.99 16
 -1 -9 2 311.15 17.15
 -1 -9 2 302.7 22.04
 -1 -9 2 286.55 16.2
 -1 -9 3 182.48 10.81
 -1 -9 3 175.65 12
 -1 -9 3 189.38 11.31
 -1 -9 3 181 11.1
 -1 -9 3 185.87 11.47
 -1 -9 3 174.81 16.61
 -1 -9 4 151.89 9.8
 -1 -9 4 153.41 10.09
 -1 -9 4 136.33 9.04
 -1 -9 4 155.07 9.83
 -1 -9 4 156.57 15.14
 -1 -9 4 170.89 10.91
 -1 -9 5 482.85 25.52
 -1 -9 5 492.25 25.11
 -1 -9 5 512.48 25.11
 -1 -9 5 467.42 30.44
 -1 -9 5 521.15 25.28
 -1 -9 5 454.29 24.36
 -1 -9 6 78.86 11.04
 -1 -9 6 60.67 6.56
 -1 -9 6 77.33 7.35
 -1 -9 6 73.32 7.43
 -1 -9 6 65.54 6.62
 -1 -9 7 184.16 16.01
 -1 -9 7 208.37 12.49
 -1 -9 7 215.13 12.21
 -1 -9 7 194.34 11.98
 -1 -9 7 190.25 11.69
 -1 -9 8 322.83 17.95
 -1 -9 8 325.91 17.37
 -1 -9 8 322.47 17.14
 -1 -9 9 33.53 6.73
 -1 -9 9 38.59 4.66
 -1 -9 10 229.81 13.78
 -1 -9 11 14.65 6.14
 -1 -9 11 10.68 5.11
 -1 -9 12 316.12 16.84
 -1 -9 13 28.75 4.48
 -1 -9 14 214.24 11.43
 -1 -9 15 1.29 2.84
 -1 -9 15 1.72 2.26
 -1 -8 -12 2.43 2.62
 -1 -8 -12 0.35 3.32
 -1 -8 -11 26.36 3.38
 -1 -8 -11 32.14 4.21
 -1 -8 -10 -2.31 4.34
 -1 -8 -10 -3.48 5.14
 -1 -8 -10 0.1 3.74
 -1 -8 -9 96.12 6.69
 -1 -8 -9 113.83 7.53
 -1 -8 -9 107.56 7.8
 -1 -8 -9 87.68 8.23
 -1 -8 -8 10.09 4.24
 -1 -8 -8 11.98 5.68
 -1 -8 -8 14.02 5.19
 -1 -8 -7 55.22 7.4
 -1 -8 -7 83.35 6.53
 -1 -8 -6 3.89 4.91
 -1 -8 -6 2.11 4.74
 -1 -8 -6 2.26 5.51
 -1 -8 -5 246.85 12.85
 -1 -8 -5 205.32 12.9
 -1 -8 -5 196.92 11.95
 -1 -8 -5 228.56 12.57
 -1 -8 -5 161.32 14.96
 -1 -8 -4 13.3 7.03
 -1 -8 -4 17.99 4.84
 -1 -8 -4 17.46 4.52
 -1 -8 -4 13.66 5.12
 -1 -8 -4 6.01 5.07
 -1 -8 -4 10.58 4.54
 -1 -8 -3 201.43 11.43
 -1 -8 -3 185.66 11.29
 -1 -8 -3 166.43 15.08
 -1 -8 -3 177.6 11.21
 -1 -8 -3 179.29 11.25
 -1 -8 -3 183.78 10.85
 -1 -8 -2 24.42 4.08
 -1 -8 -2 19.42 5.12
 -1 -8 -2 0.88 4.76
 -1 -8 -2 9.88 4.55
 -1 -8 -2 13.67 5.27
 -1 -8 -2 14.29 8.3
 -1 -8 -1 122.44 8.69
 -1 -8 -1 123.92 12.89
 -1 -8 -1 125.25 8.06
 -1 -8 -1 119.85 8.64
 -1 -8 -1 109.68 8.26
 -1 -8 -1 116.75 8.23
 -1 -8 -1 112.82 7.37
 -1 -8 0 40.47 4.7
 -1 -8 0 40.17 6
 -1 -8 0 54.87 10.27
 -1 -8 0 32.81 6.01
 -1 -8 0 46.41 4.21
 -1 -8 0 42.54 5.39
 -1 -8 0 46.29 5.16
 -1 -8 0 49.26 5.42
 -1 -8 1 375.99 19.97
 -1 -8 1 400.76 19.89
 -1 -8 1 371.51 19.82
 -1 -8 2 4.92 4.43
 -1 -8 2 9.49 4.02
 -1 -8 2 -0.91 5.34
 -1 -8 2 7.61 4.05
 -1 -8 2 3.69 8.59
 -1 -8 2 2.19 5.37
 -1 -8 2 8.57 4.44
 -1 -8 3 972.98 47.72
 -1 -8 3 997.79 47.66
 -1 -8 3 984.18 47.83
 -1 -8 3 984.86 48.21
 -1 -8 3 972.2 53.27
 -1 -8 3 976.86 47.86
 -1 -8 3 942.29 48.09
 -1 -8 4 5.62 4.83
 -1 -8 4 4.15 3.32
 -1 -8 4 8.51 5.44
 -1 -8 4 10.3 5.26
 -1 -8 4 -1.22 8.36
 -1 -8 4 3 4.25
 -1 -8 4 6.17 4.52
 -1 -8 5 308.49 21.89
 -1 -8 5 330.02 17.18
 -1 -8 5 304.58 16.9
 -1 -8 5 305.44 16.68
 -1 -8 5 340.65 17.17
 -1 -8 5 283.55 16.49
 -1 -8 6 27.71 5.5
 -1 -8 6 29.1 8.74
 -1 -8 6 22.76 4.7
 -1 -8 6 31.86 5.3
 -1 -8 7 260.96 19.54
 -1 -8 7 286.72 15.5
 -1 -8 7 276.35 15.07
 -1 -8 8 14.63 4.59
 -1 -8 8 13.58 4.18
 -1 -8 9 147.56 8.88
 -1 -8 13 236.28 13.34
 -1 -8 14 95.93 6.82
 -1 -8 15 40.98 4.21
 -1 -8 16 103.72 5.98
 -1 -8 16 103.1 6.27
 -1 -7 -13 47.35 3.69
 -1 -7 -13 36.54 4.67
 -1 -7 -12 39.09 4.22
 -1 -7 -12 22.54 5.27
 -1 -7 -11 143.61 10.21
 -1 -7 -11 145.57 8.67
 -1 -7 -11 151.97 9.24
 -1 -7 -10 32.03 4.85
 -1 -7 -10 28.88 5.32
 -1 -7 -9 4.41 3.56
 -1 -7 -9 6.3 5.14
 -1 -7 -9 -0.98 4.47
 -1 -7 -8 4.87 4.06
 -1 -7 -8 3.78 4.85
 -1 -7 -7 10.75 4.51
 -1 -7 -6 4.83 4.33
 -1 -7 -6 7.49 4.75
 -1 -7 -5 392.31 20.17
 -1 -7 -5 357.79 23.17
 -1 -7 -5 363.52 19.71
 -1 -7 -5 412.04 20.27
 -1 -7 -4 8.95 4.21
 -1 -7 -4 14.61 4.4
 -1 -7 -4 15.72 7.07
 -1 -7 -4 0.28 4.17
 -1 -7 -4 4.99 3.75
 -1 -7 -3 368.08 18.8
 -1 -7 -3 337.71 18.55
 -1 -7 -3 367.91 18.85
 -1 -7 -3 355.53 18.74
 -1 -7 -3 347 18.7
 -1 -7 -3 361.27 22.83
 -1 -7 -3 373.55 18.95
 -1 -7 -2 94.98 7.39
 -1 -7 -2 85.92 6.9
 -1 -7 -2 145.05 8.13
 -1 -7 -2 130.2 7.87
 -1 -7 -2 114.71 7.59
 -1 -7 -2 98.27 7.34
 -1 -7 -2 116.81 11.76
 -1 -7 -2 112.62 8.11
 -1 -7 -1 164.03 9.63
 -1 -7 -1 173.34 10.01
 -1 -7 -1 180.13 9.91
 -1 -7 -1 186.88 15.29
 -1 -7 -1 169.08 10.4
 -1 -7 -1 170.65 10.12
 -1 -7 -1 173.75 10.59
 -1 -7 0 22.06 4.03
 -1 -7 0 32.61 4.3
 -1 -7 0 25.57 4.41
 -1 -7 0 39.23 5.29
 -1 -7 0 40.92 9
 -1 -7 0 36.53 3.97
 -1 -7 1 65.58 5.42
 -1 -7 1 65.9 5.29
 -1 -7 1 68.48 5.77
 -1 -7 1 67.1 5.4
 -1 -7 2 -3.6 8.35
 -1 -7 2 3.18 3.91
 -1 -7 2 0.55 3.19
 -1 -7 2 1.8 4.48
 -1 -7 2 2.46 3.43
 -1 -7 2 -0.79 3.66
 -1 -7 3 291.38 14.43
 -1 -7 3 266.93 19.14
 -1 -7 3 267.77 14.72
 -1 -7 3 267.33 14.3
 -1 -7 3 252.17 14.15
 -1 -7 3 259.51 14.02
 -1 -7 4 115.76 7.91
 -1 -7 4 104.64 7.17
 -1 -7 4 103.99 6.61
 -1 -7 4 122.37 12.39
 -1 -7 4 102.53 7.14
 -1 -7 5 257.16 14.17
 -1 -7 5 275.4 19.06
 -1 -7 5 269.89 14.56
 -1 -7 6 224.74 12.18
 -1 -7 6 206.59 12.12
 -1 -7 6 209.43 14.36
 -1 -7 6 204.77 11.74
 -1 -7 6 196.6 15.98
 -1 -7 7 69.09 5.5
 -1 -7 7 56.61 9.02
 -1 -7 7 68.47 5.96
 -1 -7 7 52.68 8.19
 -1 -7 7 70.17 5.66
 -1 -7 8 26.37 4.57
 -1 -7 8 26.04 4.34
 -1 -7 8 16.58 7
 -1 -7 8 16.73 3.79
 -1 -7 8 24.52 6.99
 -1 -7 9 119.76 12.76
 -1 -7 9 147.96 9.35
 -1 -7 10 24.65 8.41
 -1 -7 11 297.96 21.19
 -1 -7 16 13.08 3.16
 -1 -7 17 75.36 4.39
 -1 -6 -15 10.22 2.44
 -1 -6 -14 105.68 5.93
 -1 -6 -13 57.23 4.74
 -1 -6 -12 294.79 15.65
 -1 -6 -11 87.09 7.15
 -1 -6 -11 94.93 6.49
 -1 -6 -10 309.38 16.88
 -1 -6 -10 311.92 16.56
 -1 -6 -9 33.1 4.14
 -1 -6 -9 26.92 5.27
 -1 -6 -8 52.87 5.92
 -1 -6 -8 49.95 5.03
 -1 -6 -7 411.28 21.36
 -1 -6 -7 410.87 21.08
 -1 -6 -6 260.58 13.34
 -1 -6 -6 202.51 15.17
 -1 -6 -5 422.23 22.53
 -1 -6 -5 492.5 22.98
 -1 -6 -5 430.59 25.42
 -1 -6 -5 431.47 22.26
 -1 -6 -4 57.58 5.58
 -1 -6 -4 51.87 4.89
 -1 -6 -4 41.25 5.5
 -1 -6 -4 39.78 5
 -1 -6 -4 51.48 7.89
 -1 -6 -3 379.16 19.13
 -1 -6 -3 372.98 22.6
 -1 -6 -3 350.88 18.89
 -1 -6 -3 356.28 18.82
 -1 -6 -3 397.35 19.42
 -1 -6 -2 250.75 12.67
 -1 -6 -2 210.26 12.56
 -1 -6 -2 240.19 12.89
 -1 -6 -2 233.45 16.62
 -1 -6 -1 196.48 14.97
 -1 -6 -1 185.75 11.19
 -1 -6 -1 215.04 11.3
 -1 -6 0 126.71 8.3
 -1 -6 1 1419.62 69.6
 -1 -6 1 1582.16 73.73
 -1 -6 2 118.6 12.54
 -1 -6 2 127.7 8.03
 -1 -6 3 1060.05 50.23
 -1 -6 3 1087.09 54.1
 -1 -6 3 976.8 50.92
 -1 -6 4 293.76 17.88
 -1 -6 4 323.93 16.58
 -1 -6 4 331.28 20.85
 -1 -6 5 243.83 13.13
 -1 -6 5 221.92 15.18
 -1 -6 5 268.17 17.35
 -1 -6 6 11.59 6.16
 -1 -6 6 7.68 3.86
 -1 -6 6 12.96 7.12
 -1 -6 7 175.4 9.88
 -1 -6 7 193.22 10.55
 -1 -6 7 183.94 13.7
 -1 -6 7 177.43 10.19
 -1 -6 7 180.02 10.21
 -1 -6 7 157.7 13.67
 -1 -6 8 15.88 4.53
 -1 -6 8 14.07 5.37
 -1 -6 8 19.51 7.76
 -1 -6 9 492.21 29.89
 -1 -6 9 498.83 25.64
 -1 -6 10 161.31 15.11
 -1 -6 10 172.33 11.08
 -1 -6 11 26.39 6.02
 -1 -6 11 13.66 9.11
 -1 -6 12 125.66 14.01
 -1 -6 17 145.89 7.91
 -1 -5 -15 19.51 3.83
 -1 -5 -14 110.08 6.47
 -1 -5 -13 2.56 3.39
 -1 -5 -12 279.83 15.04
 -1 -5 -11 10.49 4.45
 -1 -5 -11 15.82 3.71
 -1 -5 -10 178.14 10.98
 -1 -5 -10 184.27 10.65
 -1 -5 -9 219.79 12.61
 -1 -5 -8 164.43 9.42
 -1 -5 -7 163.12 9.42
 -1 -5 -6 537.26 30.05
 -1 -5 -6 576.14 28.05
 -1 -5 -5 136.91 8.36
 -1 -5 -5 151.39 10.74
 -1 -5 -4 1301.53 65.23
 -1 -5 -3 584.05 31.6
 -1 -5 -2 747.6 39.44
 -1 -5 -1 713.96 37.81
 -1 -5 1 794.54 35.85
 -1 -5 1 637.84 31.67
 -1 -5 2 254.41 16.62
 -1 -5 2 233.6 13.06
 -1 -5 3 1009.32 51.65
 -1 -5 3 1126.23 53.72
 -1 -5 4 94.83 8.37
 -1 -5 4 86.98 9.82
 -1 -5 5 873.96 44.02
 -1 -5 5 838.04 44.47
 -1 -5 6 10.23 6.82
 -1 -5 6 8.91 6.02
 -1 -5 7 804.2 40.03
 -1 -5 7 792.39 43.24
 -1 -5 7 866.64 42.52
 -1 -5 8 2.93 3.46
 -1 -5 8 3.56 4.17
 -1 -5 8 -5.82 4.59
 -1 -5 8 3.7 8.15
 -1 -5 9 667.76 33.74
 -1 -5 9 686.74 38.28
 -1 -5 10 14.8 8.62
 -1 -5 10 13.42 5.42
 -1 -5 11 188.83 12.29
 -1 -5 11 193.28 16.89
 -1 -5 12 315.27 23.48
 -1 -5 12 329.96 18.56
 -1 -5 13 25.6 9.96
 -1 -4 -16 4.88 2.91
 -1 -4 -14 68.46 4.83
 -1 -4 -13 64.46 5.31
 -1 -4 -12 226.99 12.58
 -1 -4 -11 49.68 5.28
 -1 -4 -10 49.36 4.61
 -1 -4 -10 39.26 4.99
 -1 -4 -9 46.41 8.14
 -1 -4 -8 224.32 14.32
 -1 -4 -7 15.5 6.58
 -1 -4 -6 495.17 28.07
 -1 -4 -6 582.02 27.86
 -1 -4 -5 253.4 15.14
 -1 -4 -4 697.82 36.01
 -1 -4 -3 599.54 31.51
 -1 -4 -2 148.83 11.2
 -1 -4 -1 432.31 23.94
 -1 -4 1 107.63 6.42
 -1 -4 1 98.4 9.96
 -1 -4 2 2909.63 136.86
 -1 -4 2 2797.19 135.22
 -1 -4 3 2099.55 102.13
 -1 -4 4 1398.67 69.15
 -1 -4 5 1633.85 80.18
 -1 -4 6 193.8 12.68
 -1 -4 7 870.98 44
 -1 -4 8 515.5 26.04
 -1 -4 9 542.64 26.84
 -1 -4 9 514.78 26.03
 -1 -4 10 393.17 21.04
 -1 -4 11 279.4 16.21
 -1 -4 15 303.57 16.99
 -1 -4 16 11.43 4.45
 -1 -3 -13 46.75 4.45
 -1 -3 -12 149.1 8.27
 -1 -3 -12 113.01 8.25
 -1 -3 -12 135.83 11.62
 -1 -3 -11 23.64 8.48
 -1 -3 -11 37.97 4.46
 -1 -3 -11 35.69 4.88
 -1 -3 -10 72.31 6.17
 -1 -3 -10 75.51 9.37
 -1 -3 -9 68.72 8.45
 -1 -3 -9 77.41 5.99
 -1 -3 -8 388.56 20.12
 -1 -3 -8 356.64 18.8
 -1 -3 -7 139.9 9.83
 -1 -3 -6 398.89 20.81
 -1 -3 -5 26.92 4.65
 -1 -3 -4 85.27 7.21
 -1 -3 -3 30.06 5.46
 -1 -3 -2 139.35 10.04
 -1 -3 -1 22.08 5.87
 -1 -3 1 264.99 15.62
 -1 -3 2 1208.84 59.37
 -1 -3 3 154.04 10.65
 -1 -3 4 838.19 41.92
 -1 -3 5 1284.15 62.88
 -1 -3 6 118.28 8.48
 -1 -3 7 1688.86 81.69
 -1 -3 11 304.62 17.15
 -1 -3 12 255.79 15.29
 -1 -3 13 221.51 19
 -1 -3 14 83.52 12.29
 -1 -3 15 209.23 13.49
 -1 -3 16 23.81 6.43
 -1 -3 17 168.8 10.55
 -1 -2 -16 54.18 7.9
 -1 -2 -15 10.31 8.29
 -1 -2 -14 84.56 6.3
 -1 -2 -14 81.92 11.09
 -1 -2 -13 70.75 6.43
 -1 -2 -13 63.19 10.19
 -1 -2 -13 63.23 8.98
 -1 -2 -12 244.48 15.82
 -1 -2 -12 225.88 15.32
 -1 -2 -12 233.58 13.4
 -1 -2 -11 18.01 4.86
 -1 -2 -11 6.7 3.11
 -1 -2 -11 10.05 7.4
 -1 -2 -11 19.33 7.84
 -1 -2 -10 537.67 27.82
 -1 -2 -10 521.21 26.65
 -1 -2 -10 526.46 27.64
 -1 -2 -9 1.51 3.7
 -1 -2 -9 2.1 6.15
 -1 -2 -9 4.62 6.39
 -1 -2 -8 261.62 14.5
 -1 -2 -8 240.62 14.4
 -1 -2 -6 1547.41 74.21
 -1 -2 -5 87.11 6.15
 -1 -2 -4 861.92 42.25
 -1 -2 -3 24.4 4.72
 -1 -2 -2 129.8 8.65
 -1 -2 3 223.46 12.86
 -1 -2 4 991.02 48.4
 -1 -2 5 222.94 12.44
 -1 -2 6 59.4 4.97
 -1 -2 7 1.17 2.31
 -1 -2 9 57.81 5.78
 -1 -2 10 487.68 25.08
 -1 -2 11 264.66 15.16
 -1 -2 12 39.66 6.52
 -1 -2 14 9.16 8.7
 -1 -2 16 85 8.84
 -1 -2 17 124.22 9.34
 -1 -2 18 26.61 4.54
 -1 -1 -17 138.55 9.7
 -1 -1 -16 12.59 7.29
 -1 -1 -15 249.43 16.04
 -1 -1 -15 238.34 13.42
 -1 -1 -14 85.32 7.15
 -1 -1 -14 67.08 8.62
 -1 -1 -14 70.79 10.45
 -1 -1 -13 46.27 9.59
 -1 -1 -13 47.32 6.21
 -1 -1 -13 39.7 8.33
 -1 -1 -12 105.81 10.02
 -1 -1 -12 94.16 8.13
 -1 -1 -12 120.65 10.8
 -1 -1 -11 62.59 8.04
 -1 -1 -11 62.76 6.31
 -1 -1 -11 61.55 8.4
 -1 -1 -10 106.63 9.19
 -1 -1 -10 108.68 7.69
 -1 -1 -10 109.94 9.19
 -1 -1 -9 57.05 7.18
 -1 -1 -9 71.39 5.73
 -1 -1 -9 68.96 7.08
 -1 -1 -5 16.76 2.5
 -1 -1 -4 1158.99 55.7
 -1 -1 5 73.94 4.95
 -1 -1 6 1503.06 71.53
 -1 -1 9 101.63 7.28
 -1 -1 10 150.93 9.6
 -1 -1 11 8.25 5.09
 -1 -1 14 41.97 10.51
 -1 -1 16 69.5 8.88
 -1 -1 17 20.75 6.53
 -1 -1 18 5.87 4.64
 -1 0 -18 0.45 4.2
 -1 0 -17 98.95 8.55
 -1 0 -16 -0.17 7.54
 -1 0 -16 4.65 4.36
 -1 0 -15 257.62 16.13
 -1 0 -15 255.52 14.18
 -1 0 -15 228.53 14.62
 -1 0 -14 0.84 9.09
 -1 0 -14 6.19 5.43
 -1 0 -14 7.52 6.86
 -1 0 -13 518.39 27.95
 -1 0 -13 522.23 26.62
 -1 0 -13 497.31 27.24
 -1 0 -12 77.71 9.66
 -1 0 -12 69.15 6.96
 -1 0 -12 63.02 8.17
 -1 0 -11 530.35 26.91
 -1 0 -11 517.92 26.15
 -1 0 -11 480.67 26.47
 -1 0 -10 24.36 4.75
 -1 0 -10 24.66 6.23
 -1 0 -10 25.41 5.86
 -1 0 -9 488.09 24.79
 -1 0 -9 480.9 24.98
 -1 0 -8 516.7 27.61
 -1 0 -7 2801.45 134.78
 -1 0 -6 657.6 32.27
 -1 0 -6 595.21 33.38
 -1 0 -5 2468.82 119.24
 -1 0 -5 2532.59 120.45
 -1 0 -4 1135.52 57.66
 -1 0 -4 1198.99 56.79
 -1 0 -3 207.17 10.87
 -1 0 -2 2531.16 119.8
 -1 0 10 279.88 15.23
 -1 0 11 8.88 4.69
 -1 0 14 303.87 21.65
 -1 1 -18 18.08 4.6
 -1 1 -17 17.19 6.45
 -1 1 -17 20.69 4.11
 -1 1 -16 3.77 4.95
 -1 1 -16 -1.04 7.62
 -1 1 -15 95.42 10.4
 -1 1 -15 80.92 7.99
 -1 1 -15 96.58 8.07
 -1 1 -14 5.36 5.78
 -1 1 -14 3.31 8.5
 -1 1 -14 21.98 6.39
 -1 1 -13 218.03 14.22
 -1 1 -13 188.33 12.94
 -1 1 -13 211.16 12.78
 -1 1 -12 14.11 5.59
 -1 1 -12 10.56 6.26
 -1 1 -12 6.27 7.24
 -1 1 -11 370.56 19.68
 -1 1 -11 334.85 18.86
 -1 1 -10 5.29 5.05
 -1 1 -10 2.98 5.87
 -1 1 -9 578.35 28.62
 -1 1 -9 541.32 30.3
 -1 1 -8 118.17 11.68
 -1 1 -8 129.95 10.1
 -1 1 -7 2079.28 101.92
 -1 1 -6 36.88 7.18
 -1 1 -5 906.85 45.52
 -1 1 -4 53.06 6.3
 -1 1 -3 884.96 43.35
 -1 1 16 131.38 10.82
 -1 1 17 149.46 10.26
 -1 1 18 35.47 4.84
 -1 2 -18 5.8 4.46
 -1 2 -18 4.38 2.69
 -1 2 -17 5.86 4.37
 -1 2 -17 5.69 6.09
 -1 2 -16 5.26 7.23
 -1 2 -16 13.36 5.54
 -1 2 -15 19.59 6.23
 -1 2 -15 13.84 8.52
 -1 2 -14 -1.08 6.15
 -1 2 -14 3.84 8.21
 -1 2 -13 76.99 7.74
 -1 2 -13 69.44 9.56
 -1 2 -13 79.84 7.92
 -1 2 -12 198.24 12.27
 -1 2 -12 197.85 13.16
 -1 2 -11 23.35 5.25
 -1 2 -11 21.13 6.88
 -1 2 -10 6.41 5.73
 -1 2 -9 517.41 26.8
 -1 2 -9 559.51 30.39
 -1 2 -8 170.57 13.19
 -1 2 -7 365.43 21.19
 -1 2 -6 182.45 12.5
 -1 2 -5 9.27 4.95
 -1 2 -4 37.88 5.18
 -1 2 -3 977.66 47.39
 -1 2 15 7.76 7.55
 -1 2 16 26.96 7.1
 -1 2 17 31.42 5.78
 -1 2 18 45.7 4.21
 -1 3 -18 3.02 3.13
 -1 3 -18 2.07 3.9
 -1 3 -17 120.61 8.81
 -1 3 -17 107.69 7.84
 -1 3 -16 4.7 5.55
 -1 3 -16 9.2 6.91
 -1 3 -15 318.56 17.6
 -1 3 -15 297.71 18.16
 -1 3 -14 63.89 7.97
 -1 3 -14 59.28 9.08
 -1 3 -13 82.82 9.5
 -1 3 -12 23.35 7.22
 -1 3 -11 0.33 6.21
 -1 3 -10 5.99 5.78
 -1 3 -9 236.35 16.34
 -1 3 -9 239.51 13.61
 -1 3 -8 252.49 16.35
 -1 3 -7 283.56 17.19
 -1 3 -6 328.62 18.58
 -1 3 -5 321.1 17.52
 -1 3 -4 72.04 5.87
 -1 3 -3 881.76 42.63
 -1 3 14 52.06 8.42
 -1 3 15 57.79 7.69
 -1 3 16 46.72 6.34
 -1 3 17 22.96 4.11
 -1 4 -18 54.31 4.84
 -1 4 -18 67.39 4.73
 -1 4 -17 191.26 10.98
 -1 4 -17 182.63 11.28
 -1 4 -16 19.88 5.77
 -1 4 -16 16.98 6.62
 -1 4 -15 255.88 15.55
 -1 4 -14 96.39 9.73
 -1 4 -13 158.34 11.94
 -1 4 -12 3.43 6.85
 -1 4 -11 831.02 41.51
 -1 4 -10 71.67 7.36
 -1 4 -9 1107.99 54.32
 -1 4 -9 1132.29 57.08
 -1 4 -8 137.43 10.37
 -1 4 -8 118.83 8.29
 -1 4 -7 1085.07 54.34
 -1 4 -6 80.06 6.94
 -1 4 -5 335.96 17.88
 -1 4 -4 61.35 4.77
 -1 4 4 49.93 4.15
 -1 4 13 109.3 9.75
 -1 4 14 136.38 10.17
 -1 4 15 50.01 6.41
 -1 4 16 66.61 5.63
 -1 5 -18 89.04 5.58
 -1 5 -17 5.56 4.39
 -1 5 -16 169.36 10.96
 -1 5 -15 5.06 6.61
 -1 5 -15 10.19 6.36
 -1 5 -14 74.26 8.47
 -1 5 -13 51.06 7.78
 -1 5 -12 171.08 12.02
 -1 5 -11 424.61 22.37
 -1 5 -11 392.68 24.35
 -1 5 -10 83.72 8.08
 -1 5 -9 566.31 28.83
 -1 5 11 84.8 8.06
 -1 5 12 34.62 6.55
 -1 5 13 32.33 6
 -1 5 14 38.55 5.43
 -1 6 -17 20.32 3.56
 -1 6 -17 16.17 3.89
 -1 6 -16 417.81 20.5
 -1 6 -16 371.1 20.2
 -1 6 -15 14.63 5.84
 -1 6 -15 13.09 5.83
 -1 6 -14 346.77 19.16
 -1 6 -13 -0.34 6.5
 -1 6 -12 259.77 15.64
 -1 6 -11 8.64 6.3
 -1 6 -11 17.71 6.61
 -1 6 -10 626.49 31.23
 -1 6 -10 576.54 34.93
 -1 6 -9 9.12 5.77
 -1 6 3 588.41 30.68
 -1 7 -17 6.63 2.66
 -1 7 -16 51.2 4.95
 -1 7 -16 34.68 4.23
 -1 7 -15 15.4 4.99
 -1 7 -15 22.1 5.33
 -1 7 -14 80.53 7.52
 -1 7 -13 3.47 5.85
 -1 7 -12 244.67 14.57
 -1 7 -11 -1.13 6.95
 -1 7 -11 2.29 6.12
 -1 7 -10 398.06 26.03
 -1 7 -10 414.91 21.89
 -1 7 -9 0.92 5.79
 -1 7 2 91.63 8.32
 -1 8 -16 6.62 2.88
 -1 8 -15 3.4 3.86
 -1 8 -14 24.8 5.06
 -1 8 -14 15.96 4.48
 -1 8 -13 9.01 5.08
 -1 8 -12 77.09 7.37
 -1 8 -11 -1.93 5.56
 -1 8 -10 242.72 19.22
 -1 8 -10 264.52 14.93
 -1 8 -9 35.21 9.54
 -1 8 -9 37.69 6.45
 -1 8 -8 502.06 31.3
 -1 8 -1 21.22 8.05
 -1 8 0 381.33 23.67
 -1 8 1 26.36 6.81
 -1 9 -14 98.55 6.41
 -1 9 -13 4.8 4.01
 -1 9 -11 2.19 4.73
 -1 9 -10 119.38 8.58
 -1 9 -9 73.73 6.99
 -1 9 -8 203.78 17.43
 -1 9 -6 213.51 18.19
 -1 9 -5 117.17 13.31
 -1 9 -4 28.53 9.26
 -1 9 -3 7.48 7.51
 -1 9 -2 92.59 11.59
 -1 9 -1 36.57 8.67
 -1 9 0 168.48 14.05
 -1 10 -5 9.48 8.31
 -1 10 -4 209.19 17.38
 -1 10 -3 30.63 8.78
 -1 10 -2 104.43 11.83
 -1 10 -1 15.87 7.15
 0 -13 -1 16 2.13
 0 -13 0 54.78 4.14
 0 -13 0 60.98 3.82
 0 -13 1 14.16 3.17
 0 -13 1 13.63 2.05
 0 -13 3 23.83 3.62
 0 -13 4 12.85 3.18
 0 -13 5 21.24 2.98
 0 -12 -5 4.8 2.34
 0 -12 -5 -0.06 2.15
 0 -12 -4 52.85 4.33
 0 -12 -4 53.02 4.11
 0 -12 -3 7.6 2.93
 0 -12 -2 109.7 7.34
 0 -12 -2 126.2 6.98
 0 -12 -1 8.09 2.88
 0 -12 -1 9.68 3.88
 0 -12 -1 6.3 4.24
 0 -12 0 280.63 14.29
 0 -12 0 252.94 14.59
 0 -12 1 91.08 6.48
 0 -12 1 78.77 6.04
 0 -12 2 147.67 9.69
 0 -12 2 168.58 8.74
 0 -12 3 132.73 7.87
 0 -12 3 154.63 9.3
 0 -12 3 134.83 8.97
 0 -12 4 61.07 6.03
 0 -12 4 44.41 5.98
 0 -12 5 78.86 6.79
 0 -12 5 75.25 6.5
 0 -12 6 32.29 4.64
 0 -12 7 22.84 3.77
 0 -12 7 24.3 3.28
 0 -12 8 35.68 3.27
 0 -12 8 21.55 3.07
 0 -12 9 81.09 4.97
 0 -12 10 38.84 2.93
 0 -11 -8 34.02 3.06
 0 -11 -7 57.84 4.1
 0 -11 -7 65.17 4.11
 0 -11 -7 70.39 4.62
 0 -11 -6 44.79 4.46
 0 -11 -6 52.79 4.55
 0 -11 -6 49.38 4.11
 0 -11 -5 64.89 4.95
 0 -11 -5 73.85 5.67
 0 -11 -5 82.86 5.8
 0 -11 -4 226.79 11.94
 0 -11 -4 191.47 11.04
 0 -11 -4 180.23 11.47
 0 -11 -4 244.54 11.86
 0 -11 -3 20.08 4.35
 0 -11 -3 24.77 3.54
 0 -11 -3 14.66 5.02
 0 -11 -3 14.57 4.59
 0 -11 -2 199.68 11.62
 0 -11 -2 207.77 11.82
 0 -11 -2 206.39 11.68
 0 -11 -2 208.75 12.07
 0 -11 -1 16.91 5.41
 0 -11 -1 24.18 5.21
 0 -11 -1 11.24 5.53
 0 -11 -1 22.63 4.36
 0 -11 -1 13.77 4.27
 0 -11 0 221.47 12.28
 0 -11 0 190.06 11.49
 0 -11 0 235.22 12.85
 0 -11 0 201.67 11.5
 0 -11 0 200.89 12.6
 0 -11 1 9.24 4.49
 0 -11 1 12.57 3.5
 0 -11 2 190.98 11.46
 0 -11 2 180.68 12.31
 0 -11 3 13.56 4.07
 0 -11 3 20.14 6.31
 0 -11 3 15.3 5.72
 0 -11 3 5.78 3.96
 0 -11 4 349.59 18.55
 0 -11 4 363.24 18.76
 0 -11 4 361.38 19.78
 0 -11 4 386.04 19.43
 0 -11 5 2.87 5.69
 0 -11 5 3.78 4.97
 0 -11 5 6.66 4
 0 -11 6 336.26 18.04
 0 -11 6 333.74 18.01
 0 -11 6 347.22 17.83
 0 -11 6 331.78 17.52
 0 -11 7 69.43 6.66
 0 -11 7 71.03 6.1
 0 -11 7 59.1 6.09
 0 -11 7 67.49 5.71
 0 -11 8 68.74 5.58
 0 -11 8 56.03 5.4
 0 -11 8 63.38 6.32
 0 -11 8 62.36 5.45
 0 -11 9 180.08 10.65
 0 -11 9 175.54 10.05
 0 -11 9 180.54 9.82
 0 -11 10 36.6 4.92
 0 -11 10 37.5 4.22
 0 -11 11 101.06 6.17
 0 -11 12 52.65 3.76
 0 -11 13 55.56 3.39
 0 -10 -10 1.61 1.93
 0 -10 -10 -1.96 2.32
 0 -10 -9 115.5 6.86
 0 -10 -8 38.43 4.28
 0 -10 -8 32.99 3.7
 0 -10 -8 31.17 4.44
 0 -10 -7 143.09 8.63
 0 -10 -7 155.47 8.88
 0 -10 -7 163.88 9.22
 0 -10 -6 60.58 5.94
 0 -10 -6 70.7 6.58
 0 -10 -6 70.85 5.92
 0 -10 -5 176.84 9.93
 0 -10 -5 159.34 10.26
 0 -10 -5 144.49 10.13
 0 -10 -4 103.25 7.9
 0 -10 -4 86.28 7.03
 0 -10 -4 96.85 7.7
 0 -10 -4 91.4 6.84
 0 -10 -3 143.34 9.45
 0 -10 -3 123.14 8.97
 0 -10 -3 138.14 9.04
 0 -10 -3 137.53 8.46
 0 -10 -3 112.07 9.21
 0 -10 -2 80.68 7.38
 0 -10 -2 105.15 8.28
 0 -10 -2 80.84 6.36
 0 -10 -2 100.9 8.1
 0 -10 -2 88.38 7.27
 0 -10 -1 150.98 8.9
 0 -10 -1 123.09 9.57
 0 -10 -1 178.38 10.37
 0 -10 -1 152.14 10.45
 0 -10 -1 182.39 9.96
 0 -10 -1 126.12 10.39
 0 -10 0 73.96 7.55
 0 -10 0 73.61 6.73
 0 -10 0 72.76 6.35
 0 -10 0 59.41 6.1
 0 -10 0 56.67 11
 0 -10 0 81.53 8.07
 0 -10 0 63.89 6.9
 0 -10 1 133.68 8.46
 0 -10 1 141.25 9.21
 0 -10 1 120.31 8.54
 0 -10 1 137.45 9.24
 0 -10 2 747.38 36.69
 0 -10 2 725.25 36.37
 0 -10 2 715.49 36.13
 0 -10 2 718.13 42.58
 0 -10 2 748.34 36.4
 0 -10 2 765.02 37.38
 0 -10 3 26.22 9.09
 0 -10 3 36.03 6.23
 0 -10 3 31.25 4.87
 0 -10 3 32.45 4.97
 0 -10 3 24.96 6.77
 0 -10 3 28.64 6.02
 0 -10 4 1129.07 53.94
 0 -10 4 1134.14 54.01
 0 -10 4 1093.5 53.49
 0 -10 4 1067.89 53.55
 0 -10 4 1117.92 54.29
 0 -10 4 1009 59.16
 0 -10 5 58.62 6.93
 0 -10 5 69.09 6.05
 0 -10 5 59.82 4.79
 0 -10 5 42.93 7.14
 0 -10 5 61.87 6.63
 0 -10 6 199.49 12.49
 0 -10 6 197.17 11.91
 0 -10 6 196.53 11.65
 0 -10 6 204.98 12.29
 0 -10 7 42.94 6.76
 0 -10 7 51.3 5.77
 0 -10 7 40.37 5.97
 0 -10 7 45.59 5.76
 0 -10 8 134.09 9.43
 0 -10 8 115.25 8.07
 0 -10 8 111.75 8.16
 0 -10 8 117.81 8.12
 0 -10 9 5.1 3.77
 0 -10 9 4.85 4.66
 0 -10 9 1.69 5.78
 0 -10 10 149.38 9.17
 0 -10 10 143.7 8.43
 0 -10 11 8.09 4.22
 0 -10 12 157.1 9.87
 0 -10 12 171.27 9.51
 0 -10 13 34.43 4.29
 0 -10 14 85.75 5.37
 0 -9 -11 -3.85 3.37
 0 -9 -11 -3.25 2.8
 0 -9 -11 3.26 2.38
 0 -9 -10 2.33 3.5
 0 -9 -10 0.17 3.32
 0 -9 -10 5.99 4.19
 0 -9 -9 50.04 4.33
 0 -9 -9 45.42 6.09
 0 -9 -9 60.17 5.55
 0 -9 -9 63.33 5.47
 0 -9 -8 -1.98 3.73
 0 -9 -8 -3.3 5.56
 0 -9 -8 -1.15 4.62
 0 -9 -7 111.95 7.73
 0 -9 -7 116.66 8.39
 0 -9 -7 115.92 8.11
 0 -9 -6 12.05 5.72
 0 -9 -6 8.01 4.85
 0 -9 -6 6.53 4.79
 0 -9 -6 15.87 5.75
 0 -9 -5 49.47 5.82
 0 -9 -5 40.73 6.73
 0 -9 -5 51.83 5.32
 0 -9 -5 58.27 6.33
 0 -9 -4 13.79 4.68
 0 -9 -4 2.08 5.26
 0 -9 -4 13.67 7.04
 0 -9 -4 6.89 4.79
 0 -9 -4 4.26 5.58
 0 -9 -4 15.73 6.01
 0 -9 -3 107.47 7.53
 0 -9 -3 102.94 8.08
 0 -9 -3 100.78 7.81
 0 -9 -3 85.61 8.48
 0 -9 -3 84.23 11.18
 0 -9 -3 116.89 8.4
 0 -9 -2 3.12 3.79
 0 -9 -2 -3.82 7.51
 0 -9 -2 9.05 5.48
 0 -9 -2 10.14 5.23
 0 -9 -2 2.64 6.12
 0 -9 -2 12.17 4.74
 0 -9 -1 80.7 7.49
 0 -9 -1 50.01 7.14
 0 -9 -1 56.59 6.29
 0 -9 -1 45.42 6.62
 0 -9 -1 57.86 6.3
 0 -9 -1 57.82 5.11
 0 -9 -1 56.41 10.27
 0 -9 0 28.68 3.85
 0 -9 0 37.21 9.55
 0 -9 0 27.15 5.44
 0 -9 0 29.84 5.23
 0 -9 0 38.51 6.3
 0 -9 0 31.6 4.47
 0 -9 0 34.45 5.16
 0 -9 1 5.76 4.36
 0 -9 1 6.3 4.78
 0 -9 1 4.98 3.86
 0 -9 2 425.27 21.53
 0 -9 2 373.3 20.92
 0 -9 2 414.23 21.93
 0 -9 2 423.79 21.3
 0 -9 2 414.93 21.02
 0 -9 2 378.1 26.54
 0 -9 3 262.09 14.51
 0 -9 3 253.38 13.93
 0 -9 3 255.59 19.67
 0 -9 3 241.15 14.7
 0 -9 3 236.37 14.19
 0 -9 3 258.63 13.95
 0 -9 4 544.08 29.1
 0 -9 4 626.64 29.88
 0 -9 4 572.86 35.13
 0 -9 4 595.79 29.56
 0 -9 4 573.11 29.32
 0 -9 4 611.99 30.1
 0 -9 5 129.27 13.71
 0 -9 5 115.7 7.72
 0 -9 5 130.99 8.64
 0 -9 5 127.64 8.97
 0 -9 5 125.68 9.36
 0 -9 5 141.33 9.56
 0 -9 6 458.45 23.56
 0 -9 6 432.93 23.46
 0 -9 6 481.96 24.11
 0 -9 6 464.24 23.92
 0 -9 6 443.49 28.69
 0 -9 7 30.41 5.25
 0 -9 7 34.46 6.87
 0 -9 7 38.1 5.41
 0 -9 7 23.55 8.25
 0 -9 7 24.84 5.53
 0 -9 8 434.37 22.31
 0 -9 8 427.52 22.46
 0 -9 8 432.7 22.27
 0 -9 9 27.99 5.54
 0 -9 9 25.3 4.62
 0 -9 10 357.32 18.68
 0 -9 10 342.9 17.93
 0 -9 11 38.03 6.69
 0 -9 12 233.64 13.6
 0 -9 13 34.61 5.36
 0 -9 14 154.13 9.09
 0 -9 14 150.99 8.76
 0 -9 15 -0.39 3
 0 -9 15 0.25 2.54
 0 -8 -13 43.41 3.04
 0 -8 -12 6.74 3.91
 0 -8 -12 5.84 3.01
 0 -8 -12 0.71 2.11
 0 -8 -11 233.22 14.31
 0 -8 -11 252.66 13.62
 0 -8 -10 15.09 4.31
 0 -8 -10 15.79 4.63
 0 -8 -10 17.05 5.83
 0 -8 -9 118.55 7.71
 0 -8 -9 136.62 8.87
 0 -8 -9 136.62 8.7
 0 -8 -8 14.22 6.43
 0 -8 -8 12.54 4.96
 0 -8 -8 10.38 4.28
 0 -8 -8 12.28 5.49
 0 -8 -7 21.65 4.77
 0 -8 -7 14.03 6.41
 0 -8 -7 22.38 5.66
 0 -8 -6 46.22 6.69
 0 -8 -6 50.53 5.99
 0 -8 -6 49.68 5.79
 0 -8 -5 186.55 12.55
 0 -8 -5 226.12 12.72
 0 -8 -5 189.1 11.77
 0 -8 -5 223.64 12.34
 0 -8 -5 164.12 14.78
 0 -8 -5 233.25 12.36
 0 -8 -4 44.48 6.16
 0 -8 -4 67.17 6.96
 0 -8 -4 60.41 5.85
 0 -8 -4 54.21 8.93
 0 -8 -4 44.64 5.54
 0 -8 -4 76.51 7.03
 0 -8 -4 62.68 6.59
 0 -8 -3 435.54 20.79
 0 -8 -3 383.32 20.53
 0 -8 -3 341 24.24
 0 -8 -3 416.41 20.61
 0 -8 -3 410.15 20.23
 0 -8 -3 332.03 20.5
 0 -8 -3 371.67 20.37
 0 -8 -3 384.6 20.02
 0 -8 -2 1.81 5.39
 0 -8 -2 3.07 3.61
 0 -8 -2 4.68 4.68
 0 -8 -2 -0.49 5.47
 0 -8 -2 0.3 4.74
 0 -8 -2 7.6 4.12
 0 -8 -2 -4.71 4.78
 0 -8 -2 9.76 7.44
 0 -8 -2 2.03 4.18
 0 -8 -1 91.29 11.33
 0 -8 -1 106.47 7.23
 0 -8 -1 78.93 6.28
 0 -8 -1 90.72 6.96
 0 -8 -1 95.91 7.43
 0 -8 -1 86.85 6.63
 0 -8 -1 85.83 6.23
 0 -8 -1 102.19 7.88
 0 -8 0 1.8 4.07
 0 -8 0 3.19 2.68
 0 -8 0 1.76 8.31
 0 -8 0 6.32 4.29
 0 -8 0 3.78 4.29
 0 -8 0 5.73 3.98
 0 -8 0 4.21 5.15
 0 -8 0 1.89 3.27
 0 -8 1 57.91 5.89
 0 -8 1 57.38 5.67
 0 -8 1 60.99 5.75
 0 -8 1 70.36 6.52
 0 -8 1 63.15 5.36
 0 -8 2 14.57 5.16
 0 -8 2 7.46 4.43
 0 -8 2 6.86 3.82
 0 -8 2 9.07 3.73
 0 -8 2 9.86 5.1
 0 -8 2 7.58 3.46
 0 -8 2 10.94 4.42
 0 -8 2 4.14 8.24
 0 -8 2 9.45 4.29
 0 -8 3 170.42 10.56
 0 -8 3 190.04 10.9
 0 -8 3 187.07 10.33
 0 -8 3 179.04 10.54
 0 -8 3 197.04 11.3
 0 -8 3 176.62 10.41
 0 -8 3 173.71 15.56
 0 -8 3 161.46 10.16
 0 -8 4 58.81 5.6
 0 -8 4 64.72 6.61
 0 -8 4 63.93 10.84
 0 -8 4 72.29 6.85
 0 -8 4 60.66 5.17
 0 -8 4 69.08 5.98
 0 -8 4 63.65 5.72
 0 -8 5 84.8 7.26
 0 -8 5 58.16 10.3
 0 -8 5 75.31 7.1
 0 -8 5 81.27 6.3
 0 -8 5 76.08 6.41
 0 -8 5 73.17 6.15
 0 -8 6 169.36 10.21
 0 -8 6 152.05 9.94
 0 -8 6 156.92 14.19
 0 -8 6 165.66 10
 0 -8 7 56.75 9.38
 0 -8 7 71.56 6.06
 0 -8 7 60.87 6.29
 0 -8 8 173.33 10.5
 0 -8 8 164.89 14.04
 0 -8 8 183.47 10.47
 0 -8 9 153.63 8.83
 0 -8 9 102.14 12.12
 0 -8 10 327.9 24.23
 0 -8 10 408.04 20.06
 0 -8 15 58.6 5.38
 0 -8 15 59.26 5.01
 0 -8 16 112.63 6.86
 0 -8 16 127.16 6.79
 0 -7 -14 8.87 2.78
 0 -7 -13 95.49 5.72
 0 -7 -13 76.97 6.42
 0 -7 -12 39.17 4.52
 0 -7 -12 38.81 3.87
 0 -7 -11 208.05 12.04
 0 -7 -11 234.89 12.52
 0 -7 -10 75.87 6.5
 0 -7 -10 69.51 6.17
 0 -7 -9 146.67 9.15
 0 -7 -9 158.59 10.22
 0 -7 -9 166.48 9.92
 0 -7 -8 105.37 8.44
 0 -7 -8 124.35 8.6
 0 -7 -8 113.13 7.64
 0 -7 -8 117.9 8.53
 0 -7 -7 214.36 12.14
 0 -7 -7 196.23 11.65
 0 -7 -7 194.12 12.39
 0 -7 -6 220.61 12.91
 0 -7 -6 221.92 12.76
 0 -7 -6 242.69 13.78
 0 -7 -5 531.57 24.98
 0 -7 -5 455.38 25.18
 0 -7 -5 479.38 25.33
 0 -7 -5 538.52 25.1
 0 -7 -5 458.75 24.53
 0 -7 -5 521.7 24.94
 0 -7 -5 458.07 28
 0 -7 -5 439.15 25.37
 0 -7 -4 11.56 4.91
 0 -7 -4 3.1 4.79
 0 -7 -4 0.13 3.78
 0 -7 -4 7.06 6.15
 0 -7 -4 2.66 4.01
 0 -7 -4 19.48 5.78
 0 -7 -4 5.24 3.73
 0 -7 -4 12.76 5.14
 0 -7 -3 1141.13 53.75
 0 -7 -3 1102.65 53.2
 0 -7 -3 1084.21 53.37
 0 -7 -3 1114.44 53.59
 0 -7 -3 1134.61 57.65
 0 -7 -3 1103.85 53.54
 0 -7 -3 1097.07 53.31
 0 -7 -3 1108.12 53.75
 0 -7 -3 1053.85 53.77
 0 -7 -3 1085.41 54.05
 0 -7 -2 4.11 4.52
 0 -7 -2 -1.45 6.85
 0 -7 -2 5.16 3.14
 0 -7 -2 -1.49 3.75
 0 -7 -2 2 3.94
 0 -7 -2 7.97 5.44
 0 -7 -2 8.34 3.38
 0 -7 -2 -0.11 3.49
 0 -7 -2 -0.39 4.09
 0 -7 -1 456.51 22.51
 0 -7 -1 471.33 22.4
 0 -7 -1 464.2 22.47
 0 -7 -1 495.32 27.05
 0 -7 -1 424.31 22.05
 0 -7 -1 406.41 21.77
 0 -7 -1 421.1 21.87
 0 -7 -1 429.11 21.98
 0 -7 0 409.99 22.27
 0 -7 0 444.25 22.32
 0 -7 0 495.93 22.72
 0 -7 0 490.94 22.74
 0 -7 0 487.3 22.45
 0 -7 0 418.91 22.22
 0 -7 0 407.81 21.99
 0 -7 0 411.8 22.12
 0 -7 1 7.76 4.28
 0 -7 1 8.28 4.17
 0 -7 1 5.4 3.32
 0 -7 1 7.53 3.47
 0 -7 1 6.58 3.11
 0 -7 1 7.8 8.04
 0 -7 2 93.48 11.46
 0 -7 2 72.16 5.92
 0 -7 2 96.1 6.39
 0 -7 2 99.72 6.87
 0 -7 2 101.42 7.05
 0 -7 2 107.81 6.34
 0 -7 2 101.16 7.01
 0 -7 2 76.96 5.79
 0 -7 2 73 6.06
 0 -7 2 90.92 6.73
 0 -7 3 5.94 3.72
 0 -7 3 12.33 3.88
 0 -7 3 7.69 4.41
 0 -7 3 8.36 4.49
 0 -7 3 6.62 3.42
 0 -7 3 8.11 4.48
 0 -7 3 1.96 3.37
 0 -7 3 14.75 8.31
 0 -7 3 5.39 3.1
 0 -7 4 23.67 4.11
 0 -7 4 24.18 8.57
 0 -7 4 22.16 4.75
 0 -7 4 26.03 4.16
 0 -7 4 25.42 4.01
 0 -7 4 32.05 4.16
 0 -7 4 28.75 5.6
 0 -7 4 27.28 4.09
 0 -7 5 254.57 13.86
 0 -7 5 265.47 18.22
 0 -7 5 241.09 16.1
 0 -7 5 254.81 13.63
 0 -7 5 242.36 13.35
 0 -7 5 250.73 13.56
 0 -7 6 220.42 15.3
 0 -7 6 222.88 12.51
 0 -7 6 215.58 11.99
 0 -7 6 223.6 16.5
 0 -7 6 224.4 12.22
 0 -7 7 72.86 9.68
 0 -7 7 87.63 6.39
 0 -7 7 78.44 9.55
 0 -7 7 79.53 6.06
 0 -7 7 82.49 6.66
 0 -7 8 278.21 20.22
 0 -7 8 305.92 15.95
 0 -7 8 267.09 19.04
 0 -7 8 320.39 16.51
 0 -7 9 11.54 3.56
 0 -7 9 8 7.43
 0 -7 9 17.09 4.88
 0 -7 10 60.42 10.29
 0 -7 11 7.11 8.01
 0 -7 17 7.37 2.28
 0 -7 17 5.27 2.22
 0 -6 -15 1.86 2.43
 0 -6 -14 110.01 6.02
 0 -6 -14 93.16 7
 0 -6 -13 65.17 6.49
 0 -6 -13 66.53 5.16
 0 -6 -12 229.89 11.76
 0 -6 -12 191.61 11.19
 0 -6 -11 64.14 6.03
 0 -6 -11 61.6 5.53
 0 -6 -10 55.67 5.55
 0 -6 -10 45.36 5.65
 0 -6 -9 49.96 5.84
 0 -6 -9 47.74 5.73
 0 -6 -8 7.72 3.52
 0 -6 -8 8.51 4.39
 0 -6 -8 6.62 5.12
 0 -6 -8 11.15 4.68
 0 -6 -7 243.46 13.16
 0 -6 -7 242.51 13.45
 0 -6 -7 233.71 13.05
 0 -6 -7 242.98 14.1
 0 -6 -6 3.76 3.96
 0 -6 -6 2.51 3.54
 0 -6 -6 0.13 3.85
 0 -6 -6 0.32 4.81
 0 -6 -6 4.68 4.98
 0 -6 -5 1512.85 71.28
 0 -6 -5 1440.23 71.47
 0 -6 -5 1430.64 71.02
 0 -6 -5 1545.77 71.33
 0 -6 -5 1430 74.07
 0 -6 -5 1500.53 71.79
 0 -6 -4 1.9 4.31
 0 -6 -4 3.27 4
 0 -6 -4 3.77 3.38
 0 -6 -4 6.31 3.28
 0 -6 -4 0.39 5.73
 0 -6 -4 3.13 3.24
 0 -6 -4 6.36 4.79
 0 -6 -3 1281.69 63.52
 0 -6 -3 1390.5 64.05
 0 -6 -3 1383.06 67.04
 0 -6 -3 1365.39 63.77
 0 -6 -3 1263.87 63.47
 0 -6 -3 1305.53 63.63
 0 -6 -2 267.44 14.1
 0 -6 -2 254.35 13.97
 0 -6 -2 299.17 14.75
 0 -6 -2 257.7 17.64
 0 -6 -2 246.98 14.06
 0 -6 -1 1120.15 54.56
 0 -6 -1 1035.74 50.95
 0 -6 1 2058.94 93.34
 0 -6 1 1814.31 89.66
 0 -6 2 12.52 7.61
 0 -6 2 4.77 3.99
 0 -6 3 1655.67 82.52
 0 -6 3 1644.47 80.6
 0 -6 4 268.13 16.51
 0 -6 4 274.25 18.08
 0 -6 5 768.57 37.94
 0 -6 5 685.48 34.99
 0 -6 5 713.64 35.04
 0 -6 5 768.42 38.84
 0 -6 6 285.85 18.25
 0 -6 6 289.67 14.81
 0 -6 6 265.06 14.77
 0 -6 6 301.7 18.46
 0 -6 7 358.68 21.34
 0 -6 7 357.08 18.26
 0 -6 7 356.55 18.02
 0 -6 7 341.09 18.25
 0 -6 7 353.64 22.33
 0 -6 8 193.48 10.97
 0 -6 8 202 15.71
 0 -6 8 216.12 11.7
 0 -6 8 192.67 13.85
 0 -6 8 204.4 11.5
 0 -6 9 162.03 14.91
 0 -6 9 163.2 9.79
 0 -6 10 118.8 8.23
 0 -6 10 130.98 13.72
 0 -6 11 169.24 10.31
 0 -6 11 176.11 15.93
 0 -6 12 125.39 14.19
 0 -5 -15 1.5 3.39
 0 -5 -15 6.51 2.7
 0 -5 -14 101.89 6.17
 0 -5 -13 31.54 4.13
 0 -5 -12 380.24 19.64
 0 -5 -11 8.04 4.37
 0 -5 -11 7.03 3.68
 0 -5 -10 603.07 29.6
 0 -5 -10 541.79 30.75
 0 -5 -10 597.04 29.39
 0 -5 -9 17.05 4.2
 0 -5 -9 22.93 4.51
 0 -5 -8 477.46 26.25
 0 -5 -8 534.48 26.01
 0 -5 -8 535.51 27.19
 0 -5 -7 225.08 12.39
 0 -5 -7 163.86 10.21
 0 -5 -7 162.32 10.56
 0 -5 -7 240.2 12.93
 0 -5 -7 217.59 11.57
 0 -5 -6 299.81 15.92
 0 -5 -6 302.68 15.85
 0 -5 -6 315.55 15.75
 0 -5 -6 287.64 16.43
 0 -5 -6 327.59 17.31
 0 -5 -6 296.12 17.67
 0 -5 -5 272.55 16.69
 0 -5 -4 16.15 6.2
 0 -5 -3 91.65 8.88
 0 -5 -2 53.4 7.93
 0 -5 -1 694.37 36.62
 0 -5 0 318.76 16.3
 0 -5 1 1533.1 77.59
 0 -5 1 1578.84 75.56
 0 -5 2 170.18 10.81
 0 -5 2 182.46 13.37
 0 -5 3 2343.41 115.41
 0 -5 3 2470.8 116.74
 0 -5 4 157.19 12.17
 0 -5 4 172.2 11.58
 0 -5 5 1723.95 87.4
 0 -5 5 1834.67 87.69
 0 -5 6 5.57 5.51
 0 -5 6 13.74 7.32
 0 -5 7 434.12 24.62
 0 -5 7 461.18 26.48
 0 -5 8 42.27 5.23
 0 -5 8 50.35 9.61
 0 -5 8 50.14 4.68
 0 -5 8 40.84 5.99
 0 -5 9 973.97 47.42
 0 -5 9 967.68 51.88
 0 -5 9 956.06 46.95
 0 -5 10 132.28 14.18
 0 -5 10 136.54 8.42
 0 -5 11 320.4 22.07
 0 -5 11 290.36 15.69
 0 -5 12 367.33 25.41
 0 -5 13 125.06 8.58
 0 -5 13 124.85 14.09
 0 -5 14 283.59 15.35
 0 -4 -16 5.9 2.97
 0 -4 -13 2.46 3.3
 0 -4 -13 -6.49 8.4
 0 -4 -12 297.66 19.06
 0 -4 -12 331.68 16.74
 0 -4 -12 300.6 19.53
 0 -4 -11 5.44 3.7
 0 -4 -11 3.56 8.45
 0 -4 -11 -1.34 8.98
 0 -4 -10 515.09 24.95
 0 -4 -10 468.37 26.49
 0 -4 -10 495.68 24.73
 0 -4 -10 457.37 26.71
 0 -4 -9 239.97 14.04
 0 -4 -9 282.46 16.55
 0 -4 -9 283.66 16.15
 0 -4 -9 268.79 14.03
 0 -4 -8 408.68 22.78
 0 -4 -8 435.98 21.66
 0 -4 -7 144.03 9.81
 0 -4 -6 555.15 28.76
 0 -4 -5 20.22 5.1
 0 -4 -4 506.24 26.85
 0 -4 -3 57.79 7.27
 0 -4 -2 1579.51 77.35
 0 -4 -1 342.31 19.49
 0 -4 0 661.08 32.36
 0 -4 1 653.66 32.98
 0 -4 1 696.23 34.68
 0 -4 2 244.45 15.56
 0 -4 2 247.85 13.97
 0 -4 3 891.84 45.34
 0 -4 3 898.01 44.63
 0 -4 4 268.4 16.23
 0 -4 4 266.21 16.22
 0 -4 5 217.36 14.62
 0 -4 5 216.75 13.71
 0 -4 6 58.12 9.19
 0 -4 6 69.52 6.97
 0 -4 7 948.87 49.11
 0 -4 7 934.16 46.91
 0 -4 8 71.65 6.1
 0 -4 8 73.87 10.46
 0 -4 9 916.77 48.67
 0 -4 9 867.53 43.56
 0 -4 9 942.39 44.29
 0 -4 10 41.97 5.95
 0 -4 10 32.14 3.94
 0 -4 11 396.12 20.11
 0 -4 13 292.64 16.48
 0 -4 13 256.63 21.42
 0 -4 14 148.31 10.65
 0 -4 15 370.12 20.05
 0 -4 16 195.62 11.56
 0 -3 -15 4.16 7.5
 0 -3 -14 46.16 9.04
 0 -3 -14 45.58 8.79
 0 -3 -13 56.46 9.9
 0 -3 -13 58.28 9.96
 0 -3 -12 4.37 3.15
 0 -3 -12 6.39 8.41
 0 -3 -12 9.75 8.5
 0 -3 -11 37.73 8.28
 0 -3 -11 29.67 4.06
 0 -3 -11 30.39 8.51
 0 -3 -10 4.76 3.25
 0 -3 -10 3.33 7.29
 0 -3 -10 13.14 7.09
 0 -3 -9 64.73 4.97
 0 -3 -9 61.59 7.77
 0 -3 -9 61.09 8.23
 0 -3 -8 147.56 10.47
 0 -3 -8 160.26 10.63
 0 -3 -7 11 5.55
 0 -3 -6 137.91 8.56
 0 -3 -5 740.47 36.9
 0 -3 -4 1063.35 52.25
 0 -3 -3 1015.74 50.09
 0 -3 -2 719.3 36.21
 0 -3 -1 843.82 42.06
 0 -3 0 862.45 41.62
 0 -3 1 786.06 38.82
 0 -3 1 815.66 39.92
 0 -3 2 227.31 13.11
 0 -3 2 242.03 13.97
 0 -3 3 437.12 22.96
 0 -3 4 286.42 16
 0 -3 5 12.46 4.12
 0 -3 6 112.56 7.89
 0 -3 7 1442.2 69.72
 0 -3 11 81.19 12.46
 0 -3 12 114.69 13.98
 0 -3 13 16.27 9.94
 0 -3 14 -13.54 9.32
 0 -3 14 0.4 6.65
 0 -3 15 196.97 13.04
 0 -3 16 6.71 5.97
 0 -3 17 123.78 8.6
 0 -2 -15 33.93 8.11
 0 -2 -14 474.29 26.02
 0 -2 -13 4.78 8.61
 0 -2 -12 325.73 17.26
 0 -2 -12 329.3 19.55
 0 -2 -11 25.94 4.34
 0 -2 -11 29.73 8.1
 0 -2 -10 209.74 11.96
 0 -2 -10 243.54 12.51
 0 -2 -10 241.53 14.25
 0 -2 -9 101.48 8.52
 0 -2 -9 93.28 8.63
 0 -2 -8 194.11 11.84
 0 -2 -8 189.6 11.66
 0 -2 -6 986.16 43.9
 0 -2 -6 814.64 40.37
 0 -2 -5 165.47 11.59
 0 -2 -5 162.63 9.14
 0 -2 -4 777.43 38.02
 0 -2 -4 776.94 39.24
 0 -2 -3 683.85 33.7
 0 -2 -2 727.14 35.76
 0 -2 -1 26.73 4.94
 0 -2 0 361.41 17.74
 0 -2 1 1053.13 53.37
 0 -2 1 1160.14 53.09
 0 -2 1 1081.74 53.51
 0 -2 2 524.26 26.3
 0 -2 3 9.29 3.98
 0 -2 4 207.73 11.53
 0 -2 5 1377.27 66.22
 0 -2 6 208.11 11
 0 -2 9 955.48 46.74
 0 -2 10 401.49 21.15
 0 -2 12 27.46 10.11
 0 -2 13 158.84 15.68
 0 -2 14 68.61 11.55
 0 -2 15 147.65 11.71
 0 -2 16 24.33 7.09
 0 -2 17 37.99 6.43
 0 -2 18 13.53 4.28
 0 -1 -16 35.73 6.9
 0 -1 -15 95.26 9.49
 0 -1 -14 210.52 12.23
 0 -1 -14 217.58 14.69
 0 -1 -13 63.73 8.87
 0 -1 -13 46.88 5.67
 0 -1 -12 348.22 18.68
 0 -1 -12 360.73 20.41
 0 -1 -11 25.78 7.32
 0 -1 -11 25.05 4.65
 0 -1 -10 462.83 23.42
 0 -1 -10 458.73 24.31
 0 -1 -9 82.97 7.5
 0 -1 -9 77.71 9.36
 0 -1 -8 1741.88 86.49
 0 -1 -7 8.18 6.66
 0 -1 -6 4433.83 212.26
 0 -1 -5 140.67 10.95
 0 -1 -4 1838.01 79.56
 0 -1 -4 1594.53 77.82
 0 -1 -3 289.52 14.06
 0 -1 -3 255.79 15.57
 0 -1 -2 1401.65 66.77
 0 -1 -2 1379.99 66.13
 0 -1 -1 402.81 18.61
 0 -1 -1 374.08 18.6
 0 -1 -1 362.01 18.52
 0 -1 0 1993.14 92.28
 0 -1 0 1979.2 92.62
 0 -1 0 1835.89 92.53
 0 -1 1 65.01 4.28
 0 -1 1 82.48 4.56
 0 -1 2 1414.82 67.43
 0 -1 3 1556.4 73.31
 0 -1 3 1505.71 72.32
 0 -1 4 932.46 45.56
 0 -1 4 1049.42 47.2
 0 -1 5 1853.2 89.95
 0 -1 6 1044.95 52.46
 0 -1 9 403.99 20.83
 0 -1 12 9.74 8.67
 0 -1 13 410.05 26.93
 0 -1 14 44.65 9.79
 0 -1 15 127.6 11.24
 0 -1 16 -1.9 7.36
 0 -1 17 99.86 8.63
 0 -1 18 1.94 4.44
 0 0 -18 11.29 4.88
 0 0 -17 55.96 7.5
 0 0 -16 17.26 8.15
 0 0 -16 4.05 6.32
 0 0 -15 188.09 11.26
 0 0 -15 179.6 12.65
 0 0 -15 185.91 14.02
 0 0 -14 11.25 5.07
 0 0 -14 16.79 8.73
 0 0 -14 13.21 7.5
 0 0 -13 69.89 6.9
 0 0 -13 75.12 9.15
 0 0 -13 66.53 9.65
 0 0 -12 95.91 9.75
 0 0 -12 92.95 7.76
 0 0 -12 107.42 9.4
 0 0 -11 276.23 19.82
 0 0 -11 330.65 17.93
 0 0 -11 309.19 17.51
 0 0 -10 50.07 8.81
 0 0 -10 55.42 7.06
 0 0 -10 62.36 10.61
 0 0 -10 53.22 7
 0 0 -9 223.62 16.13
 0 0 -9 201.8 11.97
 0 0 -9 182.77 14.84
 0 0 -9 198.73 12.02
 0 0 -8 1442.96 72.09
 0 0 -8 1421.15 71.66
 0 0 -7 8.83 7.46
 0 0 -7 10.63 7.69
 0 0 -6 1120.97 49.01
 0 0 -6 1067.79 48.6
 0 0 -5 1477.95 72.38
 0 0 -4 15.72 5.47
 0 0 -3 634.61 31.51
 0 0 -2 6815.89 322.72
 0 0 1 3.11 1.21
 0 0 2 7094.06 335.77
 0 0 3 623.84 30.86
 0 0 4 16.54 5.23
 0 0 5 1414.9 69.12
 0 0 6 1056.4 52.71
 0 0 7 10.82 5.91
 0 0 13 61.86 10.52
 0 0 14 7.25 7.93
 0 1 -18 1.94 5.04
 0 1 -17 83.11 8.42
 0 1 -17 72.56 6.49
 0 1 -16 -3.27 7.9
 0 1 -16 7.93 5.92
 0 1 -16 1.83 4.57
 0 1 -15 130.58 9.08
 0 1 -15 123.9 11.58
 0 1 -15 110.55 9.85
 0 1 -14 43.42 9.76
 0 1 -14 53.77 8.09
 0 1 -14 54.12 6.75
 0 1 -13 404.17 22.7
 0 1 -13 432.19 23.58
 0 1 -12 1.32 7.22
 0 1 -12 -1.96 6.61
 0 1 -11 566.29 31.88
 0 1 -11 524.23 27.47
 0 1 -11 486.82 30.32
 0 1 -11 539.72 27.7
 0 1 -10 5.39 5.93
 0 1 -10 14.44 7.36
 0 1 -10 9.74 8.35
 0 1 -10 7.26 5.5
 0 1 -9 418.25 24.72
 0 1 -9 441.19 24.9
 0 1 -9 397.53 21.32
 0 1 -8 26.38 7.96
 0 1 -8 19.94 3.23
 0 1 -7 1295.83 64.91
 0 1 -6 1065.84 53.42
 0 1 -5 1775.15 86.29
 0 1 -4 1013.74 49.91
 0 1 2 1397.01 66.2
 0 1 3 333.42 17.16
 0 1 4 1730.93 83.34
 0 1 5 91.99 7.74
 0 1 6 4228.58 202.2
 0 1 7 -0.26 5.38
 0 1 8 1800.06 88.58
 0 1 12 325.69 21.53
 0 1 14 241.6 15.98
 0 1 15 93.94 10.36
 0 1 16 43.14 7.92
 0 1 17 106.61 8.56
 0 1 18 10.27 4.02
 0 2 -18 7.64 5.06
 0 2 -17 45.05 5.18
 0 2 -17 46.05 7.34
 0 2 -16 17.3 5.4
 0 2 -16 15.76 5.54
 0 2 -16 19.02 7.94
 0 2 -15 139.94 12.11
 0 2 -15 148.49 10.03
 0 2 -15 124.55 10.06
 0 2 -14 60.93 7.78
 0 2 -14 72.89 9.89
 0 2 -13 179.58 12.85
 0 2 -13 153.72 11.34
 0 2 -12 27.84 6.67
 0 2 -12 27.05 7.87
 0 2 -12 24.18 8.78
 0 2 -11 6.96 5.48
 0 2 -11 10.15 7.79
 0 2 -11 7.61 8.22
 0 2 -11 8.97 6.39
 0 2 -10 401.55 20.94
 0 2 -10 398 24.62
 0 2 -10 379.12 20.54
 0 2 -9 926.01 45.51
 0 2 -9 1040.92 49.31
 0 2 -9 889.27 46
 0 2 -8 541.02 30.03
 0 2 -7 2576.07 125.1
 0 2 -6 223.33 14.32
 0 2 -5 1418.39 69.37
 0 2 2 702.87 34
 0 2 3 655.94 31.57
 0 2 4 762.06 37.58
 0 2 5 166.33 10.45
 0 2 6 968.28 48.17
 0 2 7 21.31 5.12
 0 2 8 193.57 12.85
 0 2 14 503.96 27.3
 0 2 15 48.33 8.53
 0 2 16 216.35 13.48
 0 2 17 34.23 5.55
 0 3 -18 23.08 4.97
 0 3 -18 19.18 3.49
 0 3 -17 133.58 8.62
 0 3 -17 128.38 9.78
 0 3 -16 14.97 5.66
 0 3 -16 10.01 7.88
 0 3 -15 220.46 12.75
 0 3 -15 193.22 13.88
 0 3 -15 183.6 12.01
 0 3 -14 10.31 8.61
 0 3 -14 1.32 5.9
 0 3 -13 10.27 8.1
 0 3 -13 10.09 6.06
 0 3 -12 109.6 12.53
 0 3 -12 114.55 9.22
 0 3 -12 126.6 10.46
 0 3 -11 60.56 6.68
 0 3 -11 77.51 9.95
 0 3 -11 66.14 7.66
 0 3 -10 336.79 17.44
 0 3 -10 307.13 20.53
 0 3 -10 284.74 17.8
 0 3 -9 727.96 37.04
 0 3 -9 662.67 33.57
 0 3 -9 658.96 34.95
 0 3 -8 749.07 39.56
 0 3 -7 1612.6 79.59
 0 3 -6 110.31 9.35
 0 3 2 704.94 34.73
 0 3 3 949.77 45.99
 0 3 4 1059.46 50.34
 0 3 4 1023.65 49.69
 0 3 5 736.32 36.58
 0 3 6 140.2 9.19
 0 3 7 7.63 3.97
 0 3 13 56.07 8.48
 0 3 14 58.54 8.31
 0 3 15 7.83 6.58
 0 3 16 41.52 6.07
 0 3 17 6.51 3.69
 0 4 -18 90.62 6.68
 0 4 -18 92.71 5.87
 0 4 -17 136.92 8.8
 0 4 -17 131.17 9.68
 0 4 -16 215.35 13.93
 0 4 -16 219.82 12.98
 0 4 -15 397.05 22.19
 0 4 -14 162.82 12.6
 0 4 -13 306.19 18.3
 0 4 -12 6.64 5.57
 0 4 -12 9.94 6.82
 0 4 -12 5.4 6.94
 0 4 -11 437.93 27.08
 0 4 -11 460.03 24.21
 0 4 -10 43.61 8.2
 0 4 -10 23.73 5.99
 0 4 -10 35.81 6.34
 0 4 -9 934.01 45.39
 0 4 -9 907.88 48
 0 4 -9 904.77 47.63
 0 4 -8 92.81 9.05
 0 4 -7 977.06 49.51
 0 4 -6 64.15 7.02
 0 4 2 1589.25 77
 0 4 3 46.85 4.58
 0 4 4 495.08 24.81
 0 4 11 11.07 6.54
 0 4 12 286.27 16.98
 0 4 13 8.07 6.55
 0 4 14 1.82 6.02
 0 4 15 33.14 5.65
 0 4 16 6.6 3.63
 0 5 -18 23.59 3.12
 0 5 -18 17.97 3.6
 0 5 -17 81.75 6.32
 0 5 -17 69.02 6.85
 0 5 -16 226.84 13.81
 0 5 -15 89.79 9.3
 0 5 -14 351.12 20.1
 0 5 -13 128.91 10.72
 0 5 -12 394.64 21.79
 0 5 -11 268.54 18.63
 0 5 -11 306.72 17.2
 0 5 -10 131.18 11.13
 0 5 -10 118.79 11.25
 0 5 -10 126.78 9.61
 0 5 -9 926.75 48.68
 0 5 -9 959.28 49.49
 0 5 -8 39.14 6.32
 0 5 -7 446.84 24.41
 0 5 -6 3.8 4.06
 0 5 -5 1697.42 82.29
 0 5 1 715.57 36.86
 0 5 2 35.56 5.26
 0 5 3 88.3 6.88
 0 5 9 15.9 5.27
 0 5 10 501.34 26.07
 0 5 11 12.28 5.73
 0 5 12 298.61 16.81
 0 5 13 20.96 5.59
 0 5 14 68.14 6.05
 0 6 -17 4.1 4.22
 0 6 -16 50.71 6.07
 0 6 -16 52.65 6.62
 0 6 -15 3.18 6.34
 0 6 -14 209.05 13.63
 0 6 -13 41.9 8.18
 0 6 -12 153.87 11.3
 0 6 -11 178.46 12.6
 0 6 -11 189.71 14.77
 0 6 -10 124.49 9.99
 0 6 -10 140.78 12.52
 0 6 -9 167.6 14.03
 0 6 -8 207.63 16.11
 0 6 0 62.99 8.29
 0 6 1 1072.19 54.34
 0 6 2 262.71 16.05
 0 6 3 1251.04 62.01
 0 7 -17 8.26 2.97
 0 7 -16 34.97 5.07
 0 7 -16 45.14 5
 0 7 -15 0.88 5.53
 0 7 -14 60.49 7.42
 0 7 -13 0.17 6.84
 0 7 -12 74.61 8.72
 0 7 -11 10.81 7.03
 0 7 -11 1.13 6.6
 0 7 -10 77.67 10.64
 0 7 -9 7.75 7.78
 0 7 -8 326.29 22.69
 0 7 -7 101.32 12.27
 0 7 -5 270.6 19.54
 0 7 -4 28.08 8.55
 0 7 -3 -4.77 7.49
 0 7 -2 93.29 10.84
 0 7 -1 9.88 7.25
 0 7 0 499.94 28.54
 0 7 1 495.91 27.83
 0 7 2 13.75 5.52
 0 8 -16 107.72 6.56
 0 8 -15 57.01 5.35
 0 8 -14 58.4 6.47
 0 8 -13 18.46 6.19
 0 8 -12 153.61 10.81
 0 8 -11 35.38 7.13
 0 8 -10 400.13 26.06
 0 8 -9 122.87 13.51
 0 8 -8 184.85 16.56
 0 8 -6 187.12 16.67
 0 8 -5 65.49 11.12
 0 8 -4 56.42 10.61
 0 8 -3 187.36 15.61
 0 8 -2 1.61 7.78
 0 8 -1 65.05 9.52
 0 8 0 0.96 6.55
 0 8 1 80.05 9.43
 0 9 -15 -0.27 2.71
 0 9 -14 146.97 8.56
 0 9 -13 30.85 5.25
 0 9 -12 249.19 14.1
 0 9 -11 35.33 6.31
 0 9 -10 360.31 19.51
 0 9 -8 410.7 27.18
 0 9 -6 447.95 29.06
 0 9 -5 104.88 13.13
 0 9 -4 624.78 36.95
 0 9 -3 267.49 19.88
 0 9 -2 428.05 27.02
 0 9 -1 -5.68 7.15
 0 9 0 26.38 7.5
 0 10 -13 27.18 3.2
 0 10 -12 148.08 8.77
 0 10 -11 9.94 4.43
 0 10 -10 176.6 10.74
 0 10 -5 56.26 10.42
 0 10 -4 1037.23 56.41
 0 10 -3 33.84 8.93
 0 10 -2 734.8 41.48
 0 11 -8 64.46 5.75
 1 -13 -1 22.28 2.54
 1 -13 0 15.93 2.97
 1 -13 1 45.69 4.2
 1 -13 2 12.59 3.12
 1 -13 3 26.84 3.59
 1 -13 3 22.36 3.77
 1 -13 4 2.26 3.18
 1 -13 4 -2.5 3.18
 1 -13 5 56.21 4.07
 1 -13 5 41 4.32
 1 -13 6 2.8 2.8
 1 -12 -6 70.82 4.2
 1 -12 -5 23.83 2.82
 1 -12 -5 28.14 2.96
 1 -12 -4 195.97 9.2
 1 -12 -4 195.68 8.89
 1 -12 -3 30.71 3.55
 1 -12 -3 35.65 3.68
 1 -12 -3 41.91 4.36
 1 -12 -2 151.04 8.66
 1 -12 -2 134.87 8.3
 1 -12 -2 150.4 8.17
 1 -12 -1 39.18 4.9
 1 -12 -1 47.28 5.5
 1 -12 0 237.97 13.41
 1 -12 0 214.61 13.38
 1 -12 1 35.07 4.58
 1 -12 1 59.83 6.2
 1 -12 2 156.7 10.9
 1 -12 2 168.76 10.79
 1 -12 2 187.58 9.89
 1 -12 3 221.85 12.89
 1 -12 3 229.78 12.63
 1 -12 3 207.85 11.45
 1 -12 4 39.73 6.4
 1 -12 4 40.78 5.94
 1 -12 5 190.56 11.1
 1 -12 5 191.03 10.84
 1 -12 5 185.92 11.62
 1 -12 6 31.33 4.71
 1 -12 6 37.53 4.58
 1 -12 7 99.15 6.67
 1 -12 7 106.09 6.65
 1 -12 8 15.98 2.74
 1 -11 -8 65.19 5
 1 -11 -8 97.92 5.12
 1 -11 -7 8.01 2.75
 1 -11 -7 3.71 3.27
 1 -11 -6 223.71 11.23
 1 -11 -6 208.52 11.06
 1 -11 -6 201.58 10.85
 1 -11 -5 21.44 3.75
 1 -11 -5 21.11 4.36
 1 -11 -5 20.34 4.62
 1 -11 -5 18.58 4.35
 1 -11 -4 64.99 5.65
 1 -11 -4 77.6 5.67
 1 -11 -4 64.64 6.34
 1 -11 -4 89.41 6.28
 1 -11 -4 91.08 6.68
 1 -11 -3 0.49 3.18
 1 -11 -3 1.43 4.84
 1 -11 -3 3.03 4.58
 1 -11 -3 -6.98 4.48
 1 -11 -3 -2.32 4.09
 1 -11 -2 107.74 8.16
 1 -11 -2 107.86 8.44
 1 -11 -2 126.21 9.23
 1 -11 -2 123.67 7.83
 1 -11 -1 4.74 6.24
 1 -11 -1 2.25 5.07
 1 -11 -1 7.06 4.7
 1 -11 -1 -10.19 5.64
 1 -11 -1 3.64 3.82
 1 -11 0 289.91 16.66
 1 -11 0 343.3 17.46
 1 -11 0 314.78 16.7
 1 -11 0 327.4 16.93
 1 -11 0 287.53 17.65
 1 -11 0 306.87 16.2
 1 -11 1 51.78 7.68
 1 -11 1 44.78 5.65
 1 -11 1 42.94 5.27
 1 -11 1 35.38 3.85
 1 -11 1 44.09 5.84
 1 -11 2 298.7 17.04
 1 -11 2 300.41 16.06
 1 -11 2 316.36 16.42
 1 -11 2 268.2 17.15
 1 -11 3 212.55 11.82
 1 -11 3 200.9 11.3
 1 -11 3 225.35 13.18
 1 -11 4 443.35 23.03
 1 -11 4 481.51 23.8
 1 -11 4 452.39 22.97
 1 -11 4 474.46 24.16
 1 -11 5 58.93 5.2
 1 -11 5 69.67 6.56
 1 -11 5 69.67 7.14
 1 -11 6 337.9 18.12
 1 -11 6 338.88 17.88
 1 -11 6 358.34 18.26
 1 -11 6 320.06 17.26
 1 -11 7 55.32 5.72
 1 -11 7 56.3 4.87
 1 -11 7 54.11 5.77
 1 -11 8 283.31 14.33
 1 -11 8 249.51 14.37
 1 -11 8 287.93 14.61
 1 -11 9 167.4 9.28
 1 -11 9 157.51 9.17
 1 -11 10 85.06 6.64
 1 -11 10 86.16 5.75
 1 -11 10 89.52 5.49
 1 -11 11 175.75 9.42
 1 -11 11 157.07 8.84
 1 -11 12 24.42 3.44
 1 -11 12 26 2.6
 1 -10 -10 16.12 3.17
 1 -10 -10 30.74 2.85
 1 -10 -9 100.94 6.48
 1 -10 -8 42.46 4.71
 1 -10 -8 48.35 4.96
 1 -10 -8 37.45 3.94
 1 -10 -7 100.23 7.2
 1 -10 -7 114.89 7.82
 1 -10 -7 123.4 7.7
 1 -10 -6 97.96 7.37
 1 -10 -6 101.53 7.34
 1 -10 -5 134.44 8.08
 1 -10 -5 128.96 8.48
 1 -10 -5 143.09 8.59
 1 -10 -4 47.74 6.38
 1 -10 -4 53.13 5.62
 1 -10 -4 61.97 6.25
 1 -10 -4 53.68 5.95
 1 -10 -3 53.22 6.99
 1 -10 -3 52.28 7.72
 1 -10 -3 69.87 7.2
 1 -10 -3 56.46 6.6
 1 -10 -3 71 6.51
 1 -10 -3 75.72 5.91
 1 -10 -2 184.47 12.11
 1 -10 -2 196.59 12.18
 1 -10 -2 195.47 11.5
 1 -10 -2 212.41 12.76
 1 -10 -2 191.56 12.96
 1 -10 -2 186.01 11.56
 1 -10 -2 201.24 11.23
 1 -10 -1 33.13 4.22
 1 -10 -1 36.4 5.45
 1 -10 -1 38.42 6.09
 1 -10 -1 18.87 5.81
 1 -10 -1 26.63 6.41
 1 -10 -1 30.46 5.12
 1 -10 -1 9.78 7.21
 1 -10 0 132.35 9.23
 1 -10 0 134.57 10.29
 1 -10 0 118.68 8.54
 1 -10 0 120.23 9.46
 1 -10 0 116.89 8.39
 1 -10 0 107.9 8.52
 1 -10 0 99.97 6.94
 1 -10 0 107.09 7.7
 1 -10 0 99.01 12.86
 1 -10 1 28.02 5.39
 1 -10 1 27.32 4.08
 1 -10 1 24.31 5.6
 1 -10 1 24.91 5.35
 1 -10 2 121.55 13.74
 1 -10 2 121.69 7.85
 1 -10 2 129.74 8.72
 1 -10 2 144.81 10.22
 1 -10 2 129.06 8.57
 1 -10 2 137.07 9.22
 1 -10 2 115.29 7.51
 1 -10 3 16.98 4.59
 1 -10 3 21.3 3.99
 1 -10 3 34.74 5.58
 1 -10 3 14.03 6.57
 1 -10 3 12.68 8.66
 1 -10 4 255.5 14.42
 1 -10 4 231.97 13.11
 1 -10 4 232.68 13.18
 1 -10 4 249.45 14.59
 1 -10 4 258.38 14.09
 1 -10 5 2.65 6.29
 1 -10 5 5.91 3.19
 1 -10 5 6.88 4.08
 1 -10 5 -0.59 5.15
 1 -10 5 7.59 5.77
 1 -10 6 384.19 20.71
 1 -10 6 421.58 21.54
 1 -10 6 411.19 21.26
 1 -10 7 39.6 5.87
 1 -10 7 39.83 5.09
 1 -10 7 41.32 5.79
 1 -10 8 238.76 13.25
 1 -10 8 229.5 13.3
 1 -10 8 248.8 13.49
 1 -10 9 162.86 10.63
 1 -10 9 151.4 9.36
 1 -10 9 150.68 9.38
 1 -10 10 316.58 17.88
 1 -10 10 342.42 17.34
 1 -10 10 331 17.02
 1 -10 11 69.22 6.58
 1 -10 11 69.91 5.62
 1 -10 11 66.04 4.69
 1 -10 12 221.15 11.78
 1 -10 12 218.24 12.18
 1 -10 13 48.08 4.57
 1 -10 13 45.7 3.99
 1 -10 14 112.18 6.24
 1 -10 14 108.31 6.08
 1 -9 -11 9.78 2.99
 1 -9 -11 11.17 2.81
 1 -9 -10 27.54 4.22
 1 -9 -10 18.33 3.9
 1 -9 -10 21.39 4.78
 1 -9 -9 43.26 5.22
 1 -9 -9 28.75 5.66
 1 -9 -9 41.26 5
 1 -9 -9 39.63 3.96
 1 -9 -8 14.99 4.97
 1 -9 -8 10.03 3.89
 1 -9 -8 11.84 5.73
 1 -9 -7 31.64 6.64
 1 -9 -7 42.39 5.4
 1 -9 -6 89.81 7.24
 1 -9 -6 77.03 8.35
 1 -9 -6 99.63 7.58
 1 -9 -6 90.14 7.91
 1 -9 -5 21.9 5.55
 1 -9 -5 22.31 5.19
 1 -9 -5 17.1 5.44
 1 -9 -5 14.14 6.32
 1 -9 -5 6.72 4.39
 1 -9 -4 135.26 9.86
 1 -9 -4 145.99 9.51
 1 -9 -4 140.47 9.93
 1 -9 -4 127.47 8.93
 1 -9 -4 131.05 10.41
 1 -9 -4 127.15 9.21
 1 -9 -4 136.78 8.91
 1 -9 -3 34.89 5.24
 1 -9 -3 32.05 6.74
 1 -9 -3 21.53 7.28
 1 -9 -3 33.19 5.01
 1 -9 -3 31.58 5.79
 1 -9 -3 19.82 6.14
 1 -9 -3 23.1 8.07
 1 -9 -3 20.93 5.61
 1 -9 -3 38.96 4.9
 1 -9 -2 111.33 7.79
 1 -9 -2 125.33 9.24
 1 -9 -2 115.32 8.1
 1 -9 -2 111.92 8.7
 1 -9 -2 120.94 9.99
 1 -9 -2 118.91 8.16
 1 -9 -2 110.49 8.24
 1 -9 -2 109.49 12.57
 1 -9 -1 152.58 10.74
 1 -9 -1 171.15 10.58
 1 -9 -1 164.41 10.38
 1 -9 -1 172.75 9.88
 1 -9 -1 193.59 10.5
 1 -9 -1 170.73 10.25
 1 -9 -1 167.76 15.23
 1 -9 0 161.41 10.28
 1 -9 0 188.56 10.99
 1 -9 0 171.9 10.43
 1 -9 0 165.42 10.33
 1 -9 0 153.11 9.34
 1 -9 0 159.5 9.48
 1 -9 0 165.09 10.61
 1 -9 0 162.9 15.56
 1 -9 0 182.4 11.22
 1 -9 0 152.18 9.85
 1 -9 1 35.77 4.49
 1 -9 1 31.89 6.01
 1 -9 1 35.05 5.03
 1 -9 1 37.16 4.18
 1 -9 1 26.56 5.53
 1 -9 1 30.45 5.36
 1 -9 2 98.55 7.91
 1 -9 2 99.39 7.99
 1 -9 2 88.64 7.34
 1 -9 2 98.58 7.38
 1 -9 2 107.36 8.55
 1 -9 2 89.49 7.04
 1 -9 2 74.87 6.11
 1 -9 2 85.25 6.34
 1 -9 2 115.75 12.93
 1 -9 3 19.51 9.4
 1 -9 3 20.75 4.07
 1 -9 3 17.18 4.67
 1 -9 3 22.4 5.3
 1 -9 3 14.16 5.89
 1 -9 3 20.31 4.5
 1 -9 3 21.4 5.13
 1 -9 3 15.26 5.99
 1 -9 3 19.26 5.18
 1 -9 4 26.68 9.07
 1 -9 4 18.14 6.17
 1 -9 4 20.98 4.21
 1 -9 4 30.4 6.29
 1 -9 4 21.13 4.19
 1 -9 4 24.39 5.24
 1 -9 4 25.81 5.13
 1 -9 5 109.56 7.5
 1 -9 5 131.86 8.48
 1 -9 5 135.02 9.1
 1 -9 5 117.54 8.07
 1 -9 5 121.07 8.48
 1 -9 5 126.34 13.44
 1 -9 6 193.29 11.54
 1 -9 6 174.73 10.75
 1 -9 6 182.16 11.22
 1 -9 6 175.91 10.77
 1 -9 6 177.73 15.57
 1 -9 7 1.45 6.13
 1 -9 7 4.37 4.82
 1 -9 7 6.93 4.63
 1 -9 7 -0.6 7
 1 -9 7 4.43 4.65
 1 -9 8 216.15 12.86
 1 -9 8 191.56 11.53
 1 -9 8 187.09 11.63
 1 -9 8 199.09 11.62
 1 -9 9 85.75 8.58
 1 -9 9 82.42 7.08
 1 -9 9 87.19 6.68
 1 -9 10 136.68 10.02
 1 -9 10 131.76 8.32
 1 -9 11 1.69 5.82
 1 -9 11 3.73 3.22
 1 -9 12 94.01 7.93
 1 -9 12 101 7.31
 1 -9 13 5.33 4.62
 1 -9 13 8.13 3.88
 1 -9 14 105.76 7.15
 1 -9 14 116.24 6.87
 1 -9 15 29.42 3.13
 1 -9 15 28.37 3
 1 -8 -13 49.57 4
 1 -8 -12 51.67 4.23
 1 -8 -12 40.27 4.83
 1 -8 -12 41.31 3.69
 1 -8 -11 144.68 8.67
 1 -8 -11 140.27 8.44
 1 -8 -10 14.83 4.61
 1 -8 -10 21.22 4.6
 1 -8 -9 10.41 5.25
 1 -8 -9 15.72 6.19
 1 -8 -9 10.65 5.03
 1 -8 -9 13.95 3.7
 1 -8 -9 15.49 5.02
 1 -8 -8 192.21 12.91
 1 -8 -8 191.73 12.52
 1 -8 -8 211.49 12.17
 1 -8 -8 204.64 12.09
 1 -8 -8 196.82 11.52
 1 -8 -7 26.11 5.05
 1 -8 -7 38.82 4.95
 1 -8 -7 37.89 5.69
 1 -8 -7 25.47 6.47
 1 -8 -7 15.84 6.72
 1 -8 -6 201.06 11.41
 1 -8 -6 199.48 12.37
 1 -8 -6 200.06 11.65
 1 -8 -6 190.24 12.65
 1 -8 -6 179.3 11.43
 1 -8 -6 198.11 11.76
 1 -8 -6 161.41 10.45
 1 -8 -5 19.92 6.95
 1 -8 -5 20.73 4.57
 1 -8 -5 35.88 5.68
 1 -8 -5 32.11 5.4
 1 -8 -5 32.82 5.13
 1 -8 -5 34.14 6.36
 1 -8 -5 26.15 7.12
 1 -8 -5 30.62 7.12
 1 -8 -4 594.31 31.21
 1 -8 -4 591.96 30.54
 1 -8 -4 626.78 31.12
 1 -8 -4 602.86 30.8
 1 -8 -4 590.52 30.17
 1 -8 -4 571.31 29.8
 1 -8 -4 634.21 30.4
 1 -8 -4 615.13 30.25
 1 -8 -4 621.67 30.38
 1 -8 -4 601.25 29.82
 1 -8 -4 524.91 33.9
 1 -8 -3 194.62 11.55
 1 -8 -3 175.66 12.5
 1 -8 -3 209.5 11.2
 1 -8 -3 159.52 15.19
 1 -8 -3 199.32 11.88
 1 -8 -3 211.79 10.95
 1 -8 -3 180.97 11.35
 1 -8 -3 188.02 11.8
 1 -8 -3 180.49 10.78
 1 -8 -3 152.17 12.25
 1 -8 -2 328.26 18.14
 1 -8 -2 385.84 19.35
 1 -8 -2 373.86 18.96
 1 -8 -2 418.62 19.88
 1 -8 -2 358.53 18.84
 1 -8 -2 334.29 18.5
 1 -8 -2 363.5 18.74
 1 -8 -2 341.03 18.17
 1 -8 -2 346.04 23.11
 1 -8 -2 303.33 18.07
 1 -8 -1 43.77 5.02
 1 -8 -1 38.67 9.53
 1 -8 -1 42.1 4.49
 1 -8 -1 40.86 3.87
 1 -8 -1 28.72 5.51
 1 -8 -1 27.91 5.58
 1 -8 -1 36.27 4.87
 1 -8 0 370.36 18.77
 1 -8 0 370.37 18.92
 1 -8 0 366.95 19.28
 1 -8 0 381.54 19.44
 1 -8 0 387.77 24.45
 1 -8 0 342.99 18.37
 1 -8 0 380.96 18.81
 1 -8 0 329.7 18.21
 1 -8 1 22.04 3.39
 1 -8 1 24.22 5.16
 1 -8 1 18.63 5.04
 1 -8 1 25.55 3.38
 1 -8 1 26.48 4.54
 1 -8 1 14.47 4.75
 1 -8 1 21.37 4.46
 1 -8 2 646.89 32.36
 1 -8 2 651.25 32.55
 1 -8 2 674.37 32.63
 1 -8 2 675.2 32.58
 1 -8 2 630.84 31.99
 1 -8 2 670.14 32.82
 1 -8 2 661.48 32.38
 1 -8 2 619.97 31.94
 1 -8 2 664.98 37.86
 1 -8 3 -0.35 3.5
 1 -8 3 12.98 8.61
 1 -8 3 7.97 4.33
 1 -8 3 5.54 4.96
 1 -8 3 3.3 3.55
 1 -8 3 4.9 4.11
 1 -8 3 3.94 5.03
 1 -8 3 2.69 4.02
 1 -8 3 5.04 3.43
 1 -8 3 1.95 4.08
 1 -8 4 204.11 12.17
 1 -8 4 217.93 12.16
 1 -8 4 234.55 12.39
 1 -8 4 217.93 12.88
 1 -8 4 205.39 11.95
 1 -8 4 208.57 11.85
 1 -8 4 223.9 12.41
 1 -8 4 223.49 12.22
 1 -8 4 242.66 17.84
 1 -8 5 115.39 7.29
 1 -8 5 93.88 7.85
 1 -8 5 108.87 7.08
 1 -8 5 109.98 12.21
 1 -8 5 93.27 6.4
 1 -8 5 102.72 7.58
 1 -8 5 101.5 7.32
 1 -8 6 30.23 5.02
 1 -8 6 38.42 9.02
 1 -8 6 30.57 6.13
 1 -8 6 36.77 5.7
 1 -8 6 31.37 7.51
 1 -8 6 35.34 4.48
 1 -8 6 35.54 5.22
 1 -8 7 168.05 10.31
 1 -8 7 165.81 9.79
 1 -8 7 168.72 11.11
 1 -8 7 141.18 13.63
 1 -8 7 163.97 13.99
 1 -8 7 179.76 10.42
 1 -8 8 453.43 23.41
 1 -8 8 471.08 23.55
 1 -8 8 406.04 27.52
 1 -8 8 470.99 23.93
 1 -8 9 43.92 5.83
 1 -8 9 36.21 9.06
 1 -8 9 40.25 5.08
 1 -8 10 245.08 13.36
 1 -8 10 261.97 14.24
 1 -8 14 25.71 4.9
 1 -8 15 5.11 3.66
 1 -8 16 7.33 2.21
 1 -8 16 6.64 2.52
 1 -7 -14 9.86 2.72
 1 -7 -13 156.95 8.32
 1 -7 -13 136.84 8.89
 1 -7 -12 43.76 5.95
 1 -7 -12 49.34 4.48
 1 -7 -12 56.94 5.01
 1 -7 -11 95.23 8.13
 1 -7 -11 96.07 7.02
 1 -7 -11 102.59 7.18
 1 -7 -10 20.38 5.11
 1 -7 -10 22.76 4.82
 1 -7 -10 13.43 5.36
 1 -7 -10 19.03 3.21
 1 -7 -9 340.16 18.75
 1 -7 -9 406.54 19.8
 1 -7 -9 375.61 19.01
 1 -7 -9 339.28 19.94
 1 -7 -9 403.45 19.64
 1 -7 -8 2 4.04
 1 -7 -8 4.62 4.56
 1 -7 -8 4.13 3.98
 1 -7 -8 4.5 6.13
 1 -7 -8 0.15 4.92
 1 -7 -7 464.62 23.49
 1 -7 -7 457.43 23.25
 1 -7 -7 455.66 24.03
 1 -7 -7 438.12 23.13
 1 -7 -7 428.84 24.12
 1 -7 -7 462.1 23.47
 1 -7 -6 244.27 13.52
 1 -7 -6 200.49 12.08
 1 -7 -6 230.05 13.22
 1 -7 -6 217.35 12.4
 1 -7 -6 208.38 12.47
 1 -7 -5 354.35 18.62
 1 -7 -5 362.45 18.37
 1 -7 -5 338.4 19.28
 1 -7 -5 367.38 18.39
 1 -7 -5 347.92 17.69
 1 -7 -5 349.12 19.05
 1 -7 -5 330.09 17.98
 1 -7 -5 346.49 19.09
 1 -7 -5 321.94 21.41
 1 -7 -4 177.75 11.23
 1 -7 -4 188.54 11.43
 1 -7 -4 220.05 12.39
 1 -7 -4 212.73 11.43
 1 -7 -4 238.69 12.92
 1 -7 -4 206.45 11.89
 1 -7 -4 194.88 10.93
 1 -7 -4 258.64 12.92
 1 -7 -4 201.64 15.04
 1 -7 -4 172.07 10.78
 1 -7 -3 176.02 9.41
 1 -7 -3 166.01 9.57
 1 -7 -3 163.54 9.83
 1 -7 -3 177.93 10.35
 1 -7 -3 165.66 10.17
 1 -7 -3 147.5 13.47
 1 -7 -3 155.09 10.8
 1 -7 -3 162.22 9.84
 1 -7 -3 147.48 10.52
 1 -7 -3 149.15 9.26
 1 -7 -2 75.05 6.04
 1 -7 -2 85.32 6.54
 1 -7 -2 100.1 10.93
 1 -7 -2 77.66 6.06
 1 -7 -2 115.1 7.47
 1 -7 -2 96.17 6.82
 1 -7 -2 85.12 6.09
 1 -7 -2 94.85 7.14
 1 -7 -2 117.06 8.21
 1 -7 -1 6.44 3.47
 1 -7 -1 7.85 4.32
 1 -7 -1 6.36 2.97
 1 -7 -1 0.48 7.67
 1 -7 -1 11.97 4.26
 1 -7 -1 10.36 4.22
 1 -7 -1 8.99 5.42
 1 -7 -1 9.52 3.55
 1 -7 0 357.88 17.7
 1 -7 0 294.7 17.1
 1 -7 0 315.89 17.3
 1 -7 0 330.01 17.39
 1 -7 0 325.76 17.59
 1 -7 0 320.53 17.22
 1 -7 0 363.9 17.63
 1 -7 1 69.79 6.05
 1 -7 1 82.07 5.72
 1 -7 1 66.45 6.26
 1 -7 1 78.07 5.71
 1 -7 1 75.28 6.22
 1 -7 1 67.39 10.25
 1 -7 2 761.17 38.22
 1 -7 2 739.23 38.31
 1 -7 2 816.45 40.17
 1 -7 2 800.28 38.4
 1 -7 2 841.76 38.46
 1 -7 2 825.92 38.64
 1 -7 2 723.17 38.15
 1 -7 2 807.79 42.93
 1 -7 3 141.69 8.3
 1 -7 3 122.67 12.73
 1 -7 3 136.63 8.46
 1 -7 3 127.94 8.71
 1 -7 3 138.25 7.95
 1 -7 3 130.79 10.38
 1 -7 3 139.86 8.39
 1 -7 3 131.48 8.33
 1 -7 3 139.11 8.11
 1 -7 4 753.43 37.11
 1 -7 4 760.31 41.73
 1 -7 4 806.71 37.5
 1 -7 4 723.04 36.98
 1 -7 4 818.44 40.32
 1 -7 4 747.46 37.18
 1 -7 4 791.18 37.26
 1 -7 4 720.35 37.01
 1 -7 5 116.42 7.46
 1 -7 5 125.09 7.5
 1 -7 5 131.44 12.4
 1 -7 5 123.24 8.13
 1 -7 5 111.25 10.77
 1 -7 5 121.3 7.89
 1 -7 5 118.41 7.82
 1 -7 6 273.28 14.65
 1 -7 6 295.61 19.37
 1 -7 6 264.48 14.97
 1 -7 6 285.13 15.11
 1 -7 6 325.41 19.32
 1 -7 6 277.94 14.89
 1 -7 7 32.26 7.39
 1 -7 7 22.4 3.76
 1 -7 7 37.96 4.57
 1 -7 7 26.57 8.27
 1 -7 7 23.36 4.22
 1 -7 8 159.61 15.04
 1 -7 8 178.85 10.6
 1 -7 8 197.12 11.27
 1 -7 9 2.5 4.71
 1 -7 9 -0.6 7.42
 1 -7 9 4.09 3.86
 1 -7 10 415.2 21.52
 1 -7 10 459.33 22.31
 1 -7 11 8.02 8.71
 1 -7 11 8.38 4.79
 1 -7 12 258.31 14.34
 1 -7 16 41.58 4.1
 1 -6 -15 13.48 2.46
 1 -6 -14 8.36 2.4
 1 -6 -14 6.04 3.62
 1 -6 -13 105.52 6.5
 1 -6 -13 85.15 7.4
 1 -6 -13 98.44 6.51
 1 -6 -12 44.36 4.83
 1 -6 -12 32.64 6.01
 1 -6 -12 39.36 4.48
 1 -6 -11 276.06 13.75
 1 -6 -11 266.52 13.56
 1 -6 -10 58.54 5.74
 1 -6 -10 53.5 5.75
 1 -6 -9 478.68 27.37
 1 -6 -9 546.08 26.93
 1 -6 -9 550.53 26.94
 1 -6 -8 30.97 4.58
 1 -6 -8 35.05 4.27
 1 -6 -8 44.47 5.18
 1 -6 -8 46.17 5.32
 1 -6 -7 449.88 23.31
 1 -6 -7 459.43 23.1
 1 -6 -7 471.44 24.25
 1 -6 -7 437.61 23
 1 -6 -7 463.81 23.39
 1 -6 -6 19 5.74
 1 -6 -6 18.68 4.48
 1 -6 -6 13.09 3.66
 1 -6 -6 20.96 4.15
 1 -6 -6 29.99 6.25
 1 -6 -5 765.66 39.97
 1 -6 -5 775.17 37.15
 1 -6 -5 772.97 37.55
 1 -6 -5 702.78 36.7
 1 -6 -5 755.41 36.99
 1 -6 -5 784.02 37.85
 1 -6 -4 70.16 5.82
 1 -6 -4 81.67 5.57
 1 -6 -4 32.58 6
 1 -6 -4 59.02 5.05
 1 -6 -4 47.81 6.72
 1 -6 -4 61.52 8.05
 1 -6 -4 90.58 5.55
 1 -6 -4 68.38 6.04
 1 -6 -3 596.08 29.47
 1 -6 -3 542.34 32.16
 1 -6 -3 607.68 29.35
 1 -6 -3 569.33 29.01
 1 -6 -3 628.06 29.86
 1 -6 -3 563.27 29.14
 1 -6 -2 3.82 4.01
 1 -6 -2 4.19 3.8
 1 -6 -2 10.17 4.84
 1 -6 -2 3.49 6.67
 1 -6 -2 7.13 3.67
 1 -6 -1 1893.53 86.78
 1 -6 -1 1866.98 89.78
 1 -6 -1 1721.41 86.31
 1 -6 0 527.31 27.26
 1 -6 1 1529.75 80.06
 1 -6 1 1642.16 78.28
 1 -6 2 1200.17 59.19
 1 -6 2 1171.71 60.99
 1 -6 3 412.18 22.14
 1 -6 3 350.65 23.01
 1 -6 4 560.8 30.87
 1 -6 4 580.99 31.8
 1 -6 5 254.5 17.59
 1 -6 5 275.85 14.59
 1 -6 5 300.04 18.66
 1 -6 6 308.86 18.56
 1 -6 6 282.13 14.75
 1 -6 6 299.94 18.9
 1 -6 6 267.64 14.64
 1 -6 7 121.99 12.07
 1 -6 7 121.13 7.52
 1 -6 7 120.85 7.78
 1 -6 7 124.87 10.83
 1 -6 8 618.94 29.98
 1 -6 8 598.78 34.63
 1 -6 8 555.22 32.27
 1 -6 8 597.89 29.69
 1 -6 9 4.27 4.08
 1 -6 9 7.47 3.34
 1 -6 9 1.17 8.04
 1 -6 10 613.27 36.54
 1 -6 10 615.21 30.87
 1 -6 11 11.6 4.39
 1 -6 11 8.88 8.75
 1 -6 12 223.64 19.73
 1 -6 12 271.33 14.51
 1 -5 -16 5.52 1.8
 1 -5 -15 11.57 3.35
 1 -5 -15 10.09 3.15
 1 -5 -14 40.01 5.07
 1 -5 -14 34.11 3.37
 1 -5 -13 33.53 4.11
 1 -5 -12 39.11 4.75
 1 -5 -12 34.97 4.35
 1 -5 -11 100.23 10.28
 1 -5 -11 109.53 7.53
 1 -5 -11 127.45 7.87
 1 -5 -11 99.15 8.59
 1 -5 -10 22.26 7.71
 1 -5 -10 28.76 4.71
 1 -5 -10 28.72 4.61
 1 -5 -10 21.5 8.87
 1 -5 -9 37.73 4.83
 1 -5 -9 36 7.09
 1 -5 -9 39.79 5.07
 1 -5 -9 48.63 8.73
 1 -5 -8 7.3 6.17
 1 -5 -8 9.35 3.72
 1 -5 -8 9.08 4.09
 1 -5 -8 15.77 7.28
 1 -5 -7 117.14 9
 1 -5 -7 114.09 7.61
 1 -5 -7 119.96 7.53
 1 -5 -7 115.31 7.29
 1 -5 -7 127.79 7.91
 1 -5 -7 131.39 9.96
 1 -5 -6 132.18 9.32
 1 -5 -6 148.42 8.47
 1 -5 -6 146.1 8.5
 1 -5 -6 152.38 10.48
 1 -5 -5 797.04 41.91
 1 -5 -5 827.17 39.98
 1 -5 -5 793.94 39.55
 1 -5 -5 829.29 40.21
 1 -5 -4 134.88 10.67
 1 -5 -3 2244.96 109.64
 1 -5 -2 1.53 6.6
 1 -5 -1 1024.36 50.07
 1 -5 -1 1017.89 51.96
 1 -5 -1 1009.93 51.81
 1 -5 0 0.53 4.32
 1 -5 1 1278.69 64.47
 1 -5 1 1323.69 63.13
 1 -5 1 1230.09 64.24
 1 -5 2 203.72 13.51
 1 -5 2 187.2 14.71
 1 -5 3 2681.26 127.3
 1 -5 3 2687.24 127.17
 1 -5 3 2513.77 126.41
 1 -5 4 4.36 6.29
 1 -5 4 3.69 6.49
 1 -5 5 1769.22 86.57
 1 -5 5 1726.42 86.09
 1 -5 6 91.36 10.52
 1 -5 6 79.4 8.42
 1 -5 7 331.86 19.58
 1 -5 7 339.56 21.61
 1 -5 8 57.65 10.36
 1 -5 8 49.45 4.73
 1 -5 9 612.31 34.84
 1 -5 9 589.54 29.56
 1 -5 10 69.98 5.73
 1 -5 10 62.63 11.3
 1 -5 11 414.14 21.33
 1 -5 12 161.39 10.05
 1 -5 12 158.03 9.62
 1 -5 13 44.1 5.57
 1 -5 13 43.92 4.69
 1 -5 14 72.54 6.08
 1 -4 -17 3.49 1.72
 1 -4 -15 48.9 4.91
 1 -4 -14 141.93 11.04
 1 -4 -13 123.5 11.34
 1 -4 -13 134.51 7.91
 1 -4 -13 120.38 12.38
 1 -4 -12 12.32 7.95
 1 -4 -12 21.93 3.9
 1 -4 -12 12 9.27
 1 -4 -11 9.52 7.64
 1 -4 -11 8.41 3.59
 1 -4 -11 5.49 3.39
 1 -4 -10 78.2 8.78
 1 -4 -10 77.81 6.21
 1 -4 -10 93.76 6.29
 1 -4 -9 105.62 6.93
 1 -4 -9 110.32 6.98
 1 -4 -8 234.56 14.31
 1 -4 -8 255.52 13.16
 1 -4 -8 229.62 14.71
 1 -4 -8 244.77 13.12
 1 -4 -7 51.98 6.22
 1 -4 -7 50.97 4.53
 1 -4 -7 55.66 6.97
 1 -4 -6 59.74 6.05
 1 -4 -5 451.85 24.27
 1 -4 -4 47.37 6.13
 1 -4 -3 203.67 12.74
 1 -4 -3 188.58 12.97
 1 -4 -2 210.53 13.4
 1 -4 -2 196.66 13.06
 1 -4 -1 382.69 20.82
 1 -4 -1 357.66 19.47
 1 -4 -1 384.04 20.96
 1 -4 0 10.04 4.78
 1 -4 1 1194.41 58.93
 1 -4 1 1161.8 57.98
 1 -4 1 1201.18 58.68
 1 -4 2 94.34 8.09
 1 -4 2 96.78 9.23
 1 -4 2 84.2 8.85
 1 -4 3 658.46 34.5
 1 -4 3 697.77 34.63
 1 -4 3 647.09 34.31
 1 -4 4 62.96 8.35
 1 -4 4 66.52 7.41
 1 -4 4 69.16 7.94
 1 -4 5 341.06 21
 1 -4 5 364.74 20.04
 1 -4 6 69.18 9.51
 1 -4 6 71.12 7.26
 1 -4 7 1123.98 55.67
 1 -4 7 1048.7 53.27
 1 -4 9 1111.62 54.57
 1 -4 9 1132.71 54.31
 1 -4 10 62.94 6.77
 1 -4 10 94.69 6.03
 1 -4 10 86.33 12.46
 1 -4 11 826.47 41.24
 1 -4 11 824.1 46.62
 1 -4 11 829.58 40.53
 1 -4 12 0.67 3.36
 1 -4 12 2.08 9.37
 1 -4 12 1.76 5.68
 1 -4 13 150.17 10.6
 1 -4 13 141.36 15.53
 1 -4 14 100.72 8.74
 1 -4 15 249.12 14.54
 1 -4 16 17.59 4.69
 1 -3 -16 48.98 6.86
 1 -3 -15 56.13 8.19
 1 -3 -15 48.71 8.59
 1 -3 -14 61.05 9.38
 1 -3 -14 44.92 9.75
 1 -3 -13 355.43 20.89
 1 -3 -13 365.6 21.51
 1 -3 -12 192.35 14.43
 1 -3 -12 221.66 11.53
 1 -3 -12 185.74 14.54
 1 -3 -11 256.49 15.28
 1 -3 -11 256.08 14.88
 1 -3 -10 219.26 14.7
 1 -3 -10 257.37 12.91
 1 -3 -10 213.67 15.01
 1 -3 -9 99.92 8.06
 1 -3 -9 84.23 5.85
 1 -3 -9 83.62 5.86
 1 -3 -8 315.46 17.18
 1 -3 -7 650.87 35.09
 1 -3 -6 400.41 22.81
 1 -3 -5 354.87 18.9
 1 -3 -5 347.63 19.79
 1 -3 -4 75.28 6.32
 1 -3 -4 62.02 6.75
 1 -3 -4 63.31 6.36
 1 -3 -3 21.05 5.11
 1 -3 -3 14.56 4.3
 1 -3 -3 10.59 4.77
 1 -3 -2 398.46 21.04
 1 -3 -2 396.39 21.36
 1 -3 -1 17.01 4.68
 1 -3 -1 8.23 5.52
 1 -3 -1 16.36 6.13
 1 -3 0 792.86 39.12
 1 -3 1 38.36 6.26
 1 -3 1 47.65 6.79
 1 -3 1 38.82 5.73
 1 -3 2 117.65 9.17
 1 -3 2 118.33 8.81
 1 -3 2 114.67 8.7
 1 -3 3 938.75 46.06
 1 -3 3 946.58 46.01
 1 -3 3 935.68 46.41
 1 -3 3 898.61 46.17
 1 -3 4 70.02 7.57
 1 -3 4 73.49 8.55
 1 -3 4 71.83 6.95
 1 -3 4 68.66 6.56
 1 -3 5 321.75 18.85
 1 -3 5 311.3 17.47
 1 -3 5 338.87 17.76
 1 -3 6 331.71 19
 1 -3 6 295.54 16.63
 1 -3 7 245.18 17.5
 1 -3 8 212.18 16.37
 1 -3 9 236.12 18.3
 1 -3 10 -3.3 8.89
 1 -3 10 1.24 2.84
 1 -3 11 7.35 5.94
 1 -3 11 9.82 9.53
 1 -3 12 19.77 6.59
 1 -3 12 27.33 9.94
 1 -3 13 73.1 8.6
 1 -3 13 74.71 12
 1 -3 14 56.02 8.13
 1 -3 15 295.31 17.18
 1 -3 16 8.54 5.9
 1 -3 17 105.14 7.7
 1 -2 -17 19.1 5.48
 1 -2 -16 36.95 7.4
 1 -2 -16 21.88 7.33
 1 -2 -15 3.17 7.9
 1 -2 -15 13.5 8.03
 1 -2 -14 251.01 15.87
 1 -2 -14 232.01 16.02
 1 -2 -13 22.37 8.65
 1 -2 -13 17.17 8.8
 1 -2 -12 569 30.12
 1 -2 -12 575.9 30.66
 1 -2 -11 447.63 23.97
 1 -2 -11 429.75 23.63
 1 -2 -10 86.05 8.77
 1 -2 -10 92.73 11.45
 1 -2 -10 83.19 8.24
 1 -2 -9 1301.08 68.49
 1 -2 -9 1326.05 65.25
 1 -2 -9 1358.42 65.02
 1 -2 -8 129.82 11.36
 1 -2 -8 108.26 8.62
 1 -2 -7 1204.52 60.7
 1 -2 -7 1166.73 59.93
 1 -2 -6 774.52 37.24
 1 -2 -6 636.59 37.59
 1 -2 -5 1419.71 69.04
 1 -2 -5 1552.96 70.82
 1 -2 -5 1351.34 71.43
 1 -2 -4 376.41 22.89
 1 -2 -4 387.4 20.88
 1 -2 -4 429.22 20.81
 1 -2 -4 428.86 21.93
 1 -2 -3 1120.1 55.96
 1 -2 -3 1179.63 56.35
 1 -2 -3 1178.64 56.16
 1 -2 -2 2744.59 131.96
 1 -2 -2 2726.86 132.18
 1 -2 -2 2857.97 132.37
 1 -2 -1 851.48 41
 1 -2 -1 807.76 41.78
 1 -2 -1 905.18 41.72
 1 -2 0 2498.3 120.64
 1 -2 0 2537.16 119.71
 1 -2 0 2529.57 119.66
 1 -2 0 2528.28 120.44
 1 -2 0 2499.66 120.55
 1 -2 1 9530.6 458.29
 1 -2 1 9851.95 458.71
 1 -2 1 9480.85 458.7
 1 -2 1 9999 458.85
 1 -2 2 1106.03 53.18
 1 -2 2 1093.27 53.16
 1 -2 2 1085.25 53.29
 1 -2 3 997.81 49.12
 1 -2 3 996.08 49.58
 1 -2 3 1034.41 49.25
 1 -2 4 37.62 4.92
 1 -2 4 53.84 4.84
 1 -2 4 37.03 7.37
 1 -2 5 0.46 7.19
 1 -2 5 7.25 3.19
 1 -2 6 178.02 13.64
 1 -2 7 373.11 22.4
 1 -2 7 369.84 22.47
 1 -2 8 188.04 14.03
 1 -2 8 168.16 14.53
 1 -2 9 546.42 31.6
 1 -2 10 11.37 8.5
 1 -2 11 26.22 9.91
 1 -2 12 193.13 12.94
 1 -2 12 180.79 16.78
 1 -2 13 76.47 9.28
 1 -2 13 91.57 12.1
 1 -2 14 -3.02 7.53
 1 -2 14 6 8.42
 1 -2 15 24.56 7.73
 1 -2 16 17.69 6.83
 1 -2 17 4.12 5.43
 1 -2 18 7.3 3.74
 1 -1 -18 30.7 4.65
 1 -1 -17 145.28 10.03
 1 -1 -17 129.63 9.59
 1 -1 -16 142.19 10.86
 1 -1 -16 121.15 10.56
 1 -1 -15 111.54 11.04
 1 -1 -15 105.3 10.43
 1 -1 -14 210.13 14.58
 1 -1 -14 190.32 14.43
 1 -1 -13 231.25 15.59
 1 -1 -13 244.09 15.74
 1 -1 -13 226.79 12.8
 1 -1 -12 299.6 16.77
 1 -1 -12 347.85 18.86
 1 -1 -12 333.84 19.08
 1 -1 -11 259.89 15.17
 1 -1 -11 236.34 13.27
 1 -1 -11 275.74 19.13
 1 -1 -11 233.16 15.09
 1 -1 -10 940.42 48.94
 1 -1 -10 1011.26 53.76
 1 -1 -10 1032.45 49.62
 1 -1 -10 1025.98 53.74
 1 -1 -10 1044.5 49.45
 1 -1 -9 1.33 7.65
 1 -1 -9 2.33 8.21
 1 -1 -9 4.63 5.15
 1 -1 -9 -1.59 5.73
 1 -1 -8 783.55 41.48
 1 -1 -8 746.41 40.65
 1 -1 -7 24.08 7.52
 1 -1 -7 20.72 8.1
 1 -1 -6 47.15 7.84
 1 -1 -6 53.23 9.42
 1 -1 -5 117.21 6.29
 1 -1 -5 121.31 9.66
 1 -1 -4 470.92 23.33
 1 -1 -4 496.31 25.89
 1 -1 -3 753.07 32.53
 1 -1 -3 591.59 30.51
 1 -1 -2 14.82 3.34
 1 -1 -2 22.24 5.81
 1 -1 -1 6168.91 292.02
 1 -1 0 1489.87 70.4
 1 -1 0 1453.8 70.44
 1 -1 1 3454.1 160.74
 1 -1 1 3275.59 160.64
 1 -1 1 3440.58 160.8
 1 -1 2 1209.29 60.51
 1 -1 2 1351.45 61.07
 1 -1 3 947.85 45.38
 1 -1 3 908.29 44.42
 1 -1 4 58.08 6.89
 1 -1 4 49.45 3.99
 1 -1 5 821.81 40.01
 1 -1 5 895.45 42.59
 1 -1 6 32.87 7.62
 1 -1 7 2085.9 102.37
 1 -1 8 120.27 11.38
 1 -1 9 607.38 34.6
 1 -1 9 638.29 34.84
 1 -1 10 9.23 8.54
 1 -1 11 357.44 23.58
 1 -1 12 3.01 7.91
 1 -1 13 215.01 14.8
 1 -1 13 213.28 17.48
 1 -1 14 11.23 8.45
 1 -1 14 3.11 7.7
 1 -1 15 111.23 10.73
 1 -1 16 9.88 7.11
 1 -1 17 30.21 6.26
 1 -1 18 16.09 4.17
 1 0 -18 3.38 4.79
 1 0 -17 0.87 6.53
 1 0 -17 7.39 5.65
 1 0 -16 11.01 7.18
 1 0 -15 31.62 4.46
 1 0 -15 35.77 8.37
 1 0 -14 322.16 17.38
 1 0 -14 321.56 19.09
 1 0 -13 6.85 4.71
 1 0 -13 4.18 7.98
 1 0 -12 255.88 16.05
 1 0 -12 288.27 20.4
 1 0 -12 229.18 18.86
 1 0 -12 246.95 14.47
 1 0 -12 266.87 16.03
 1 0 -11 7.85 5.08
 1 0 -11 -1.53 6.66
 1 0 -11 5.17 6.28
 1 0 -11 14.34 8.38
 1 0 -11 16.41 8.78
 1 0 -10 288.81 16.03
 1 0 -10 295.42 20.1
 1 0 -10 275.66 15.4
 1 0 -10 278.14 20.09
 1 0 -10 276.58 16.19
 1 0 -9 397.32 26.25
 1 0 -9 433.76 22.33
 1 0 -9 449.35 26.13
 1 0 -9 432.43 22.5
 1 0 -8 1711.05 82.08
 1 0 -8 1565.66 81.45
 1 0 -7 509.78 29.12
 1 0 -7 525.25 28.92
 1 0 -6 2709.11 127.15
 1 0 -6 2605.42 124.68
 1 0 -5 32.66 2.48
 1 0 -5 25.93 3.09
 1 0 -4 1857.63 88.54
 1 0 -3 70.14 4.82
 1 0 -2 1502.93 73.33
 1 0 -2 1547.25 72.98
 1 0 -1 26.68 3.22
 1 0 0 2853.66 138.72
 1 0 0 3013.42 138.89
 1 0 1 858.01 42.97
 1 0 1 944.83 43.24
 1 0 2 2704.98 131.24
 1 0 2 2814.52 131.27
 1 0 5 2511.29 79.43
 1 0 5 1550.26 75.76
 1 0 6 580.84 30.95
 1 0 7 2955.43 143.23
 1 0 8 513.32 28.8
 1 0 9 524.64 29.75
 1 0 9 513.42 29.47
 1 0 10 15.37 7.46
 1 0 10 22.78 7.88
 1 0 11 525.13 30.85
 1 0 12 53.32 9.66
 1 0 13 460.43 28.31
 1 1 -18 10.45 3.7
 1 1 -17 23.07 5.63
 1 1 -16 58.93 5.63
 1 1 -16 56.09 7.91
 1 1 -15 21.63 5.22
 1 1 -15 16.19 8.03
 1 1 -14 24.77 5.72
 1 1 -14 34.39 8.32
 1 1 -13 32.7 6.25
 1 1 -13 48.61 10.43
 1 1 -13 41.92 8.2
 1 1 -12 3.69 8.47
 1 1 -12 1.18 5.56
 1 1 -12 9.41 8.05
 1 1 -12 10.04 7.34
 1 1 -11 9.96 6.61
 1 1 -11 13.86 8.72
 1 1 -11 7.31 8.02
 1 1 -11 9.99 5.21
 1 1 -10 160.04 10.05
 1 1 -10 146.76 14.75
 1 1 -10 152.59 14.12
 1 1 -10 167.03 10.8
 1 1 -9 122.85 12.42
 1 1 -8 1108.69 53.97
 1 1 -8 1019.21 50.57
 1 1 -7 38.49 7.83
 1 1 -7 50.49 4.74
 1 1 -6 1737.87 83.62
 1 1 -5 77.1 6.08
 1 1 -4 68.5 5.75
 1 1 -3 154.35 9.27
 1 1 -2 816.25 38.12
 1 1 -2 747.19 38.06
 1 1 -1 501.18 24.43
 1 1 -1 488.1 24.55
 1 1 0 2930.08 139.29
 1 1 1 2315.34 111.84
 1 1 1 2473.23 112.43
 1 1 2 3587.33 171.42
 1 1 2 3655.59 171.69
 1 1 3 1508.31 72.23
 1 1 6 1681.48 82.45
 1 1 7 85.9 8.87
 1 1 8 286.94 18.1
 1 1 9 53.21 8.42
 1 1 9 83.64 8.98
 1 1 10 104.74 10.78
 1 1 10 97.64 10.13
 1 1 11 76.29 9.56
 1 1 12 100.8 10.4
 1 1 13 48.2 9
 1 1 14 70.21 9.87
 1 1 15 257.86 16.4
 1 1 16 5.63 6.93
 1 1 17 134.67 9.31
 1 1 18 5.92 3.37
 1 2 -18 29.41 5.73
 1 2 -17 112.29 9.66
 1 2 -17 112.99 7.35
 1 2 -17 112.88 8.18
 1 2 -16 81.36 9.47
 1 2 -16 76.95 6.73
 1 2 -16 71.05 7.9
 1 2 -15 144.2 9.8
 1 2 -15 128.94 10.81
 1 2 -15 143.48 12.18
 1 2 -14 2.69 8.84
 1 2 -14 -0.39 7.49
 1 2 -13 40.31 6.5
 1 2 -13 54.78 8.28
 1 2 -13 57.48 10.5
 1 2 -13 52.37 9.12
 1 2 -12 46.6 8.36
 1 2 -12 44.4 6.44
 1 2 -12 42.5 7.74
 1 2 -12 41.92 9.8
 1 2 -12 58.18 10.91
 1 2 -11 254.05 19.61
 1 2 -11 282.85 19.19
 1 2 -11 246.26 14.41
 1 2 -11 248.01 15.16
 1 2 -10 519.81 29.86
 1 2 -10 491.98 25.83
 1 2 -9 60.4 5.88
 1 2 -9 67.93 9.78
 1 2 -8 707.54 37.67
 1 2 -8 691.18 35.26
 1 2 -7 2.89 4.45
 1 2 -6 55.39 6.39
 1 2 -5 210.43 12.69
 1 2 -4 898.29 44.57
 1 2 -3 200.24 12.07
 1 2 -2 3401.5 161.74
 1 2 -1 2537.02 121.83
 1 2 -1 2595.34 122.4
 1 2 0 3721.02 177.08
 1 2 1 3592.21 170.96
 1 2 2 111.03 5.69
 1 2 2 119.7 7.51
 1 2 3 22.63 3.82
 1 2 3 23.83 3.1
 1 2 4 847.1 41.13
 1 2 6 1886.85 92
 1 2 7 52.3 7.12
 1 2 8 225.92 14.86
 1 2 8 258.6 15.8
 1 2 9 1.51 5.37
 1 2 9 3.94 5.32
 1 2 10 541.74 30.52
 1 2 11 22.08 7.4
 1 2 12 227.58 14.99
 1 2 13 57.47 9.15
 1 2 14 81.38 9.78
 1 2 15 9.53 7.34
 1 2 16 47.34 6.89
 1 2 17 2.67 4.33
 1 3 -18 13.06 5.09
 1 3 -17 190.31 10.29
 1 3 -17 198.33 11.93
 1 3 -16 23.92 8.06
 1 3 -16 23.84 5.59
 1 3 -16 27.78 6.11
 1 3 -15 214.23 14.7
 1 3 -15 200.4 13.03
 1 3 -14 95.55 9.17
 1 3 -14 105.91 12.74
 1 3 -14 107.1 8.55
 1 3 -14 127.89 11.22
 1 3 -13 218.44 17.8
 1 3 -13 213.44 13.01
 1 3 -13 200.94 17.79
 1 3 -13 213.24 13.75
 1 3 -13 224.48 14.55
 1 3 -12 243.97 19.34
 1 3 -12 272.62 15.73
 1 3 -12 269.01 16.44
 1 3 -11 297.06 17.17
 1 3 -11 300.6 20.63
 1 3 -10 722.35 38.79
 1 3 -10 673.3 36.06
 1 3 -10 704.49 35.06
 1 3 -9 552.99 30.74
 1 3 -9 516.63 28.55
 1 3 -9 542.68 27.37
 1 3 -8 1016.01 52.29
 1 3 -8 1008.54 50.97
 1 3 -7 1757.95 86.08
 1 3 -6 128.52 10.1
 1 3 -5 1282.44 63.32
 1 3 -4 809.14 40.91
 1 3 -2 1150.98 57.08
 1 3 -2 1245.8 58.25
 1 3 -1 258.41 13.59
 1 3 -1 259.56 15.26
 1 3 0 340.88 18.72
 1 3 1 18.13 5.27
 1 3 2 156.13 9.89
 1 3 3 29.16 4.5
 1 3 4 79.06 4.86
 1 3 4 89.21 6.04
 1 3 5 18.6 3.25
 1 3 6 441.28 23.85
 1 3 7 135.12 10.11
 1 3 8 359.7 20.76
 1 3 9 72.95 7.59
 1 3 9 92.85 8.51
 1 3 10 68.54 8.15
 1 3 11 29.54 7.6
 1 3 12 116.49 10.38
 1 3 13 39.07 7.97
 1 3 14 102.74 9.65
 1 3 15 4.45 5.93
 1 3 16 6.1 4.86
 1 3 17 7.65 3
 1 4 -18 6.2 2.96
 1 4 -18 0.38 4.48
 1 4 -17 156.42 9.47
 1 4 -17 151.36 10.61
 1 4 -16 17.15 7.48
 1 4 -16 16.78 4.89
 1 4 -15 314.1 17.78
 1 4 -15 278.83 16.35
 1 4 -14 20.07 8.92
 1 4 -14 26.15 6.12
 1 4 -14 24.77 6.69
 1 4 -13 371.81 25.59
 1 4 -13 418.59 21.98
 1 4 -13 337.67 26.2
 1 4 -13 436.24 22.89
 1 4 -12 13.56 7.77
 1 4 -12 9.83 7.64
 1 4 -11 264.85 19.57
 1 4 -11 302.69 16.94
 1 4 -10 382.29 23.85
 1 4 -10 362.68 22.01
 1 4 -10 392.34 20.79
 1 4 -9 596.48 32.19
 1 4 -9 546.62 30.87
 1 4 -8 526.08 29.04
 1 4 -8 507.34 28.58
 1 4 -7 864.94 45.02
 1 4 -6 200.52 14.2
 1 4 -5 1606 79.4
 1 4 -3 2090.68 101.79
 1 4 -2 2951 142.33
 1 4 -1 88.44 5.83
 1 4 -1 103.92 9.18
 1 4 0 1217.97 59.61
 1 4 0 1288.99 61.23
 1 4 1 437.72 23.38
 1 4 2 167.7 10.88
 1 4 3 603.09 30.8
 1 4 4 653.2 32.78
 1 4 6 512.87 27.01
 1 4 7 22.47 4.93
 1 4 8 213.81 12.73
 1 4 9 45.92 6.58
 1 4 10 47.49 7.11
 1 4 11 46.56 7.32
 1 4 12 198.49 13.08
 1 4 13 67.46 7.94
 1 4 14 56.53 6.97
 1 4 15 89.23 7.08
 1 4 16 2.36 2.92
 1 5 -18 41.64 4.57
 1 5 -18 45.45 3.73
 1 5 -17 133.03 9.55
 1 5 -17 150.63 8.86
 1 5 -16 47.09 7.62
 1 5 -15 50.1 8.57
 1 5 -14 228.81 13.79
 1 5 -14 221.28 13.68
 1 5 -14 262.18 15.43
 1 5 -13 17.67 8.32
 1 5 -13 19.21 6.18
 1 5 -12 339.26 19.41
 1 5 -12 329.92 21.82
 1 5 -11 169.99 14.27
 1 5 -11 188.88 12.84
 1 5 -11 177.44 13.66
 1 5 -10 22.29 6.87
 1 5 -10 19.56 6.77
 1 5 -9 646.68 34.97
 1 5 -9 619.15 35.17
 1 5 -8 -1.7 6.29
 1 5 -8 0.75 5.26
 1 5 -7 842.02 44.81
 1 5 -6 4.25 6.87
 1 5 -3 1138.2 57.85
 1 5 -2 255.76 16.7
 1 5 -1 760.84 39.72
 1 5 0 143.25 11.34
 1 5 1 727.13 37.68
 1 5 2 783.97 40.09
 1 5 3 511.21 27.04
 1 5 9 248.39 14.34
 1 5 10 149.61 10.31
 1 5 11 11.98 5.78
 1 5 12 250.11 14.48
 1 5 13 0.95 4.91
 1 5 14 95.38 6.81
 1 6 -17 151.11 8.49
 1 6 -17 130.62 8.85
 1 6 -16 8.15 5.88
 1 6 -15 173.72 12.04
 1 6 -14 12.05 7.48
 1 6 -13 0.38 7.59
 1 6 -12 152.2 11.98
 1 6 -11 25.22 7.92
 1 6 -11 27.7 7.28
 1 6 -10 175.62 14.42
 1 6 -9 532.52 31.3
 1 6 -8 27.37 8.35
 1 6 -7 199.07 16.16
 1 6 -6 20.36 8.78
 1 6 -4 332.29 21.6
 1 6 -3 1158.14 59.59
 1 6 -2 144.34 12.82
 1 6 -1 1602.28 80.02
 1 6 0 126.54 10.92
 1 6 1 193.84 13.49
 1 6 2 222.94 14.63
 1 6 3 376.67 21.37
 1 7 -17 71.2 5.16
 1 7 -16 21.39 5.08
 1 7 -15 131.6 9.62
 1 7 -14 81.66 8.58
 1 7 -13 165.92 11.96
 1 7 -12 23.67 7.57
 1 7 -11 306.79 21.84
 1 7 -11 344.41 19.05
 1 7 -10 30.37 8.6
 1 7 -9 163.26 14.76
 1 7 -8 32.56 9.14
 1 7 -7 78.97 11.57
 1 7 -5 265.05 19.64
 1 7 -4 107.75 12.18
 1 7 -3 286.34 20.05
 1 7 -2 1.91 7.75
 1 7 -1 71.92 9.71
 1 7 0 46.26 7.94
 1 7 1 190.91 13.97
 1 7 2 126.58 10.86
 1 8 -16 102.23 6.23
 1 8 -16 90.75 6.21
 1 8 -15 45.81 5.6
 1 8 -14 91.43 7.98
 1 8 -13 246.96 14.71
 1 8 -12 13.44 6.89
 1 8 -11 306.74 17.72
 1 8 -10 4.47 7.77
 1 8 -9 182.09 16.16
 1 8 -8 10.7 8.78
 1 8 -7 283.17 21.47
 1 8 -6 33.22 9.99
 1 8 -5 341.29 23.45
 1 8 -4 4.87 8.89
 1 8 -3 1004.21 54.21
 1 8 -2 4.47 7.91
 1 8 -1 362.85 23.49
 1 8 0 50.05 8.85
 1 8 1 125.27 11.68
 1 9 -15 0.21 2.62
 1 9 -15 2.02 3.06
 1 9 -14 178.4 10.05
 1 9 -14 193.24 10.6
 1 9 -13 20.87 5.49
 1 9 -12 290.36 16.25
 1 9 -11 14.65 6.44
 1 9 -8 325.34 23.19
 1 9 -6 77.34 11.65
 1 9 -5 495.53 31.28
 1 9 -4 153.63 15.23
 1 9 -3 182.56 16.41
 1 9 -2 315.31 22.05
 1 9 -1 263.05 19.22
 1 9 0 26.93 8.1
 1 10 -13 5.64 3.58
 1 10 -12 256.29 13.88
 1 10 -11 3.96 5.07
 1 10 -10 335.93 18.17
 1 10 -3 14.9 8.1
 1 10 -2 296.22 20.99
 1 11 -11 27.8 3.56
 1 11 -10 178.17 10.13
 1 11 -9 5.78 4.43
 2 -13 0 25.7 3.19
 2 -13 1 128.64 7.5
 2 -13 2 4.49 3.29
 2 -13 2 8.18 3.56
 2 -13 3 92.44 6.45
 2 -13 3 104.09 6.29
 2 -13 4 31.31 3.61
 2 -13 4 29.75 4.03
 2 -13 5 68.9 5.46
 2 -13 5 87.31 5.11
 2 -13 6 6.64 2.98
 2 -12 -5 40.96 3.68
 2 -12 -5 50.49 3.5
 2 -12 -4 73.98 4.93
 2 -12 -4 65.64 4.5
 2 -12 -3 75.6 5.38
 2 -12 -3 64.26 4.54
 2 -12 -3 62.01 5.07
 2 -12 -2 58.07 5.47
 2 -12 -2 82.44 5.63
 2 -12 -1 98.48 7.44
 2 -12 -1 84.23 6.71
 2 -12 -1 87.26 6.4
 2 -12 0 89.2 7.28
 2 -12 0 82.74 7.85
 2 -12 1 167.8 10.87
 2 -12 1 169.32 9.68
 2 -12 2 7.42 3.43
 2 -12 2 8.21 5.98
 2 -12 2 0.13 5.09
 2 -12 2 16.85 4.28
 2 -12 3 284.61 17.38
 2 -12 3 316.87 17.12
 2 -12 3 343.25 16.71
 2 -12 4 -6.7 5.8
 2 -12 4 -2.42 4.89
 2 -12 5 259.87 14.25
 2 -12 5 262.38 13.96
 2 -12 6 6.12 3.9
 2 -12 6 5.67 3.71
 2 -12 7 279.71 15.12
 2 -12 7 315.77 15.32
 2 -12 8 4.81 2.91
 2 -12 9 267.87 13.39
 2 -11 -8 47.09 4.08
 2 -11 -8 63.15 4.07
 2 -11 -7 21.59 3.74
 2 -11 -6 191.44 9.46
 2 -11 -6 167.04 9.19
 2 -11 -5 0.63 3.98
 2 -11 -5 6.02 4.49
 2 -11 -5 8.22 3.97
 2 -11 -4 154.03 10.63
 2 -11 -4 147.75 9.87
 2 -11 -4 201.23 10.32
 2 -11 -4 210.27 10.67
 2 -11 -3 26.68 5.24
 2 -11 -3 21.1 5.43
 2 -11 -3 18.09 4.78
 2 -11 -3 17.35 4.3
 2 -11 -2 116.9 8.48
 2 -11 -2 101.66 8.16
 2 -11 -2 112.03 9.54
 2 -11 -2 115.88 7.49
 2 -11 -1 2.49 4.96
 2 -11 -1 1.89 5.03
 2 -11 -1 1.51 3.54
 2 -11 -1 2.49 5.55
 2 -11 -1 12.28 6.89
 2 -11 -1 9.97 4.2
 2 -11 0 215.76 11.95
 2 -11 0 197.47 11.93
 2 -11 0 199.49 12.44
 2 -11 0 212.54 11.63
 2 -11 0 189.64 10.88
 2 -11 0 174.65 13.03
 2 -11 1 28 5.14
 2 -11 1 37.88 5.51
 2 -11 1 45.41 7.56
 2 -11 1 28.03 5.24
 2 -11 2 365.74 19.53
 2 -11 2 350.01 18.68
 2 -11 2 368.24 18.93
 2 -11 2 338.01 19.97
 2 -11 3 57.32 5.52
 2 -11 3 64.97 7.49
 2 -11 4 180.45 10.39
 2 -11 4 194.45 11.9
 2 -11 5 97.46 8.08
 2 -11 5 88.46 7.48
 2 -11 6 43.88 3.75
 2 -11 6 47.93 6.15
 2 -11 6 49.16 5.92
 2 -11 7 105.5 7.28
 2 -11 7 86.57 5.84
 2 -11 7 102.19 7.24
 2 -11 8 27.33 5.38
 2 -11 8 29.84 4.16
 2 -11 8 26.07 3.4
 2 -11 8 31.25 4.59
 2 -11 9 150.57 8.86
 2 -11 9 125.6 7.64
 2 -11 9 147.69 8.25
 2 -11 10 37.54 3.4
 2 -11 10 43.91 4.82
 2 -11 10 40.65 3.79
 2 -11 11 287.87 11.89
 2 -11 11 197.99 10.97
 2 -10 -10 74.37 4.68
 2 -10 -9 1.24 3.62
 2 -10 -9 14.8 3.42
 2 -10 -8 27.35 4.44
 2 -10 -8 25.24 5
 2 -10 -8 30.07 3.54
 2 -10 -7 1.01 4.14
 2 -10 -7 -1.45 3.68
 2 -10 -7 -2.16 5.15
 2 -10 -6 46.2 5.31
 2 -10 -6 50.09 5.21
 2 -10 -5 3.75 5.1
 2 -10 -5 4.17 4.35
 2 -10 -5 4.64 4.92
 2 -10 -5 -0.16 5.76
 2 -10 -5 -2.44 3.35
 2 -10 -5 4.44 4.75
 2 -10 -4 138.59 8.69
 2 -10 -4 131.28 9.64
 2 -10 -4 131.89 10.44
 2 -10 -4 125.35 9.87
 2 -10 -4 104.18 8.47
 2 -10 -4 142.27 9.06
 2 -10 -4 145.15 9.34
 2 -10 -3 22.13 6.65
 2 -10 -3 23.52 7.49
 2 -10 -3 17.58 4.41
 2 -10 -3 18.46 5.02
 2 -10 -3 14.79 5.47
 2 -10 -3 11.37 5.35
 2 -10 -3 16.76 6.17
 2 -10 -2 280.75 16.3
 2 -10 -2 305.63 15.41
 2 -10 -2 257.94 16.15
 2 -10 -2 260.41 15.83
 2 -10 -2 281.36 15.19
 2 -10 -2 259.45 16.67
 2 -10 -2 286.95 15.47
 2 -10 -2 293.32 15.21
 2 -10 -1 67.29 7.26
 2 -10 -1 71.4 7.62
 2 -10 -1 62.97 6.05
 2 -10 -1 65.76 6.23
 2 -10 -1 69.93 8.7
 2 -10 -1 55.19 5.67
 2 -10 -1 58.49 6.89
 2 -10 0 385.37 21.41
 2 -10 0 358.75 22.07
 2 -10 0 428.19 20.92
 2 -10 0 375.71 21.19
 2 -10 0 390.67 21.57
 2 -10 0 424.14 21.2
 2 -10 0 391.81 20.78
 2 -10 0 404.11 20.45
 2 -10 1 93.25 7.83
 2 -10 1 80.34 6.83
 2 -10 1 81.08 7.52
 2 -10 1 82.91 7.06
 2 -10 1 64.86 5.69
 2 -10 2 253.71 20.68
 2 -10 2 266.65 15.91
 2 -10 2 277.24 15.96
 2 -10 2 279.35 16.44
 2 -10 2 295.36 15.79
 2 -10 2 293.28 15.77
 2 -10 2 297.63 15.64
 2 -10 3 28.95 5.62
 2 -10 3 23.76 4.84
 2 -10 3 15.52 5.23
 2 -10 3 29.34 6.46
 2 -10 3 21.11 3.27
 2 -10 3 37.2 9.74
 2 -10 4 67.54 5.8
 2 -10 4 62.28 5.15
 2 -10 4 72.59 7.82
 2 -10 4 74.28 6.88
 2 -10 4 68.37 6.55
 2 -10 5 6.48 6.18
 2 -10 5 10.57 3.4
 2 -10 5 11.19 4.94
 2 -10 5 -8.2 6
 2 -10 5 8.7 3.51
 2 -10 5 3.25 5.04
 2 -10 6 275.95 15.15
 2 -10 6 239.72 13.64
 2 -10 6 248.74 14.71
 2 -10 6 264.28 14.61
 2 -10 6 264.8 14.2
 2 -10 7 1.04 6.46
 2 -10 7 0.57 4.87
 2 -10 7 6.07 3.65
 2 -10 7 4.26 4.78
 2 -10 8 265.33 14.64
 2 -10 8 239.98 13.51
 2 -10 8 243.5 13.81
 2 -10 8 265.84 14.07
 2 -10 9 149.24 9.93
 2 -10 9 128.5 8.48
 2 -10 9 153.94 8.91
 2 -10 10 147.18 9.62
 2 -10 10 155.8 8.74
 2 -10 10 137.25 8.64
 2 -10 11 31.26 5.05
 2 -10 11 27.02 3.91
 2 -10 11 30.69 3.42
 2 -10 12 46.71 4.78
 2 -10 12 39.12 3.87
 2 -10 13 17.3 3.2
 2 -10 13 12.62 2.44
 2 -9 -11 46.49 3.94
 2 -9 -10 19 3.94
 2 -9 -10 16.93 3.88
 2 -9 -9 23.2 4.58
 2 -9 -9 18.95 3.34
 2 -9 -9 21.96 4.76
 2 -9 -8 129.03 8.5
 2 -9 -8 113.02 7.63
 2 -9 -8 124.74 8.58
 2 -9 -7 11.28 6.28
 2 -9 -7 13.4 4.86
 2 -9 -7 8.23 4.39
 2 -9 -7 5.09 5.2
 2 -9 -7 4.37 5.92
 2 -9 -6 47.72 5.87
 2 -9 -6 55.42 6.02
 2 -9 -6 53.66 8.07
 2 -9 -6 57.66 6.61
 2 -9 -6 44.97 7.22
 2 -9 -6 40.43 4.28
 2 -9 -5 3.58 5.7
 2 -9 -5 3.15 4.92
 2 -9 -5 4.11 5.2
 2 -9 -5 4.54 6.33
 2 -9 -5 0.91 4.99
 2 -9 -5 13.38 7.41
 2 -9 -5 -1.57 4.34
 2 -9 -4 26.14 7.31
 2 -9 -4 17.43 6.48
 2 -9 -4 20.1 5.08
 2 -9 -4 17.39 5.08
 2 -9 -4 14.1 5.29
 2 -9 -4 17.01 6.18
 2 -9 -4 19.96 4.15
 2 -9 -4 14.09 5.11
 2 -9 -4 21.51 7.71
 2 -9 -3 29.57 6.67
 2 -9 -3 32.79 5.14
 2 -9 -3 32.64 5.91
 2 -9 -3 35.54 4.8
 2 -9 -3 18.32 5.88
 2 -9 -3 17.15 7.69
 2 -9 -3 32.36 4.61
 2 -9 -3 32.28 5.59
 2 -9 -2 136.06 13.48
 2 -9 -2 117.26 8.07
 2 -9 -2 130.7 9.5
 2 -9 -2 125.9 9.17
 2 -9 -2 116.41 8.04
 2 -9 -2 132.09 10.67
 2 -9 -2 117.4 8.39
 2 -9 -2 112.07 9.34
 2 -9 -2 124.55 8.33
 2 -9 -1 24.25 8.66
 2 -9 -1 21.02 4.16
 2 -9 -1 19.31 6.15
 2 -9 -1 16.67 5.02
 2 -9 -1 23.97 6.11
 2 -9 -1 18.43 4.58
 2 -9 -1 10.13 7.29
 2 -9 -1 17.08 4.76
 2 -9 0 97.39 7.83
 2 -9 0 98.44 7.95
 2 -9 0 108.47 8.51
 2 -9 0 110.42 8.68
 2 -9 0 102.08 8.36
 2 -9 0 93.67 7.58
 2 -9 0 103.65 7.13
 2 -9 0 100.2 12.63
 2 -9 0 105.7 6.92
 2 -9 1 98.59 7.88
 2 -9 1 101.33 8.34
 2 -9 1 104.47 8.45
 2 -9 1 109.25 7.91
 2 -9 1 98.33 6.87
 2 -9 2 42.05 10.25
 2 -9 2 55.76 6.04
 2 -9 2 47.07 6.35
 2 -9 2 48.24 5.79
 2 -9 2 56.46 6.48
 2 -9 2 50.71 4.44
 2 -9 2 54.06 6.98
 2 -9 2 62.52 5.89
 2 -9 3 111.13 8.29
 2 -9 3 115.46 7.92
 2 -9 3 111.74 8.36
 2 -9 3 106.52 13.13
 2 -9 3 124.21 8.57
 2 -9 3 124.06 9.08
 2 -9 3 107.97 7.08
 2 -9 4 179.21 10.67
 2 -9 4 162.5 15.73
 2 -9 4 169.59 11.42
 2 -9 4 168.57 10.13
 2 -9 4 175.61 9.91
 2 -9 4 173.32 11.47
 2 -9 4 168.11 10.54
 2 -9 4 182.33 10.94
 2 -9 4 172.81 10.3
 2 -9 5 156.77 9.64
 2 -9 5 134.59 8.8
 2 -9 5 159.09 9.28
 2 -9 5 140.22 14.52
 2 -9 5 142.54 10.4
 2 -9 5 156.66 10.51
 2 -9 5 139.68 8.97
 2 -9 5 155.96 9.76
 2 -9 5 159.04 9.44
 2 -9 6 103.97 8.9
 2 -9 6 95.71 8.21
 2 -9 6 108.31 7.29
 2 -9 6 109.71 8.19
 2 -9 6 114.43 7.66
 2 -9 6 108.24 7.93
 2 -9 7 163.94 10.86
 2 -9 7 150.46 10.11
 2 -9 7 151.27 9.44
 2 -9 7 158.69 9.94
 2 -9 7 158.24 10.1
 2 -9 7 148.56 9.35
 2 -9 8 136.72 10.3
 2 -9 8 133.36 9.21
 2 -9 8 146.82 9.12
 2 -9 8 146.74 9.32
 2 -9 8 152.1 9.83
 2 -9 9 74.26 7.89
 2 -9 9 89.21 6.93
 2 -9 10 170.06 11.21
 2 -9 10 179.5 10.28
 2 -9 11 7.16 5.27
 2 -9 11 8.17 3.43
 2 -9 12 113.27 7.96
 2 -9 13 8.61 4.13
 2 -9 13 9.42 3.54
 2 -9 14 64.52 4.69
 2 -9 14 60.97 4.59
 2 -9 15 12.61 2.05
 2 -8 -12 64.39 5.17
 2 -8 -11 65.68 5.34
 2 -8 -11 62.56 5.2
 2 -8 -10 211.27 11.45
 2 -8 -10 196.43 11.92
 2 -8 -10 199.31 11.43
 2 -8 -10 175.37 11.79
 2 -8 -9 20.57 5.23
 2 -8 -9 24.66 3.84
 2 -8 -9 19.14 5.98
 2 -8 -9 21.99 5.3
 2 -8 -8 439.67 23.45
 2 -8 -8 460.44 23.62
 2 -8 -8 435.31 24.67
 2 -8 -8 476.64 24.06
 2 -8 -8 505.04 24.17
 2 -8 -7 72.75 6.75
 2 -8 -7 90.62 7.33
 2 -8 -7 70.7 6.29
 2 -8 -7 83.17 7.27
 2 -8 -6 628.09 30.4
 2 -8 -6 647.73 31.13
 2 -8 -6 540.62 29.68
 2 -8 -6 607.2 30.3
 2 -8 -6 620.05 30.48
 2 -8 -6 595.17 31.27
 2 -8 -5 24.79 7.59
 2 -8 -5 28.83 6.02
 2 -8 -5 38.01 5.52
 2 -8 -5 44.77 5.68
 2 -8 -5 24.7 6.8
 2 -8 -5 29 4.95
 2 -8 -5 51.86 4.54
 2 -8 -5 18.15 7.52
 2 -8 -4 415.99 20.91
 2 -8 -4 413.42 21.83
 2 -8 -4 414.27 21.53
 2 -8 -4 387.08 21.38
 2 -8 -4 437.03 22.7
 2 -8 -4 472.23 22.25
 2 -8 -4 409.27 21.32
 2 -8 -4 375.48 20.67
 2 -8 -4 409.16 21.42
 2 -8 -4 415.56 22.73
 2 -8 -3 40.62 8.73
 2 -8 -3 38.02 4.61
 2 -8 -3 28.62 6.14
 2 -8 -3 39.6 5.07
 2 -8 -3 30.79 5.21
 2 -8 -3 14.46 7.43
 2 -8 -3 20.72 5.19
 2 -8 -3 26.23 6.09
 2 -8 -3 36.88 4.34
 2 -8 -3 5.65 6.72
 2 -8 -3 35.37 5.33
 2 -8 -2 251.42 14.35
 2 -8 -2 238.18 13.29
 2 -8 -2 216.7 12.85
 2 -8 -2 211.34 16.91
 2 -8 -2 212.63 12.43
 2 -8 -2 249.93 13.58
 2 -8 -2 251.98 13.15
 2 -8 -2 202.47 12.35
 2 -8 -2 215.79 12.38
 2 -8 -2 196.29 12.52
 2 -8 -2 247.83 14.47
 2 -8 -1 28.93 8.93
 2 -8 -1 30.35 4.11
 2 -8 -1 28.88 4.49
 2 -8 -1 10.3 5.45
 2 -8 -1 31.66 4.54
 2 -8 -1 27.93 4.57
 2 -8 0 344.64 18.57
 2 -8 0 383.09 19.4
 2 -8 0 359.85 19.08
 2 -8 0 402.95 19.61
 2 -8 0 377.36 19.41
 2 -8 0 364.22 18.83
 2 -8 0 351.63 18.88
 2 -8 0 339.71 18.64
 2 -8 1 16.93 3.1
 2 -8 1 16.79 8.91
 2 -8 1 8.39 4.89
 2 -8 1 19.49 3.49
 2 -8 1 15.58 4.49
 2 -8 1 12.56 4.67
 2 -8 1 10.93 5.33
 2 -8 1 13.15 4.19
 2 -8 1 19.76 3.5
 2 -8 2 306.42 16.15
 2 -8 2 278.89 16.17
 2 -8 2 319.28 16.41
 2 -8 2 281.66 15.19
 2 -8 2 314.08 16.57
 2 -8 2 304.51 15.9
 2 -8 2 311.59 16.03
 2 -8 2 309.72 21.71
 2 -8 2 273.11 15.84
 2 -8 2 296.42 15.49
 2 -8 3 0.82 3.36
 2 -8 3 0.38 4.33
 2 -8 3 1.92 5.1
 2 -8 3 2.38 3.77
 2 -8 3 -0.6 8.19
 2 -8 3 6.46 4.82
 2 -8 3 -2.17 5.04
 2 -8 3 3.36 2.95
 2 -8 3 -1.98 5.35
 2 -8 3 1.5 3.91
 2 -8 4 252.86 13.93
 2 -8 4 260.23 14.06
 2 -8 4 264.24 14.6
 2 -8 4 281.34 14.69
 2 -8 4 274.49 14.82
 2 -8 4 245.18 13.71
 2 -8 4 250.55 17.45
 2 -8 4 244.28 14.1
 2 -8 4 257.86 14.37
 2 -8 4 271.62 14.11
 2 -8 4 265.46 19.34
 2 -8 5 148.39 14.34
 2 -8 5 138.92 8.81
 2 -8 5 150.97 9.08
 2 -8 5 152.13 9.23
 2 -8 5 156.54 10.31
 2 -8 5 157.68 10.19
 2 -8 5 137.2 12.78
 2 -8 5 158.6 9.65
 2 -8 5 159.73 9.42
 2 -8 6 33.8 8.94
 2 -8 6 24.12 5.89
 2 -8 6 34.65 5.17
 2 -8 6 31.72 5.49
 2 -8 6 29 4.38
 2 -8 6 34.89 8.34
 2 -8 6 27.87 5.31
 2 -8 7 329.31 17.73
 2 -8 7 314.64 17.11
 2 -8 7 310.41 21.66
 2 -8 7 321.25 17.21
 2 -8 7 317.37 17.26
 2 -8 7 314.8 16.64
 2 -8 8 38.5 5.41
 2 -8 8 32.8 6.44
 2 -8 8 32.21 8.98
 2 -8 8 30.62 4.84
 2 -8 8 38.05 4.13
 2 -8 9 137.08 9.96
 2 -8 9 149.88 9.17
 2 -8 9 149.17 9.86
 2 -8 10 113.93 8.83
 2 -8 10 117.44 8.61
 2 -8 10 109.36 7.63
 2 -8 11 128.71 9.32
 2 -8 11 145.62 9.2
 2 -8 11 122.42 8.02
 2 -8 12 132.68 9.32
 2 -8 12 140.51 9.06
 2 -8 13 39.98 5.47
 2 -8 14 34.67 4.38
 2 -8 15 65.62 4.58
 2 -8 16 12.68 2.12
 2 -7 -13 79 5.83
 2 -7 -12 6.87 3.67
 2 -7 -12 10.88 4.09
 2 -7 -12 -0.62 4.39
 2 -7 -12 11.62 3.47
 2 -7 -11 222.53 11.83
 2 -7 -11 187.08 12.26
 2 -7 -11 201.38 12.37
 2 -7 -11 200.07 11.27
 2 -7 -11 217.69 11.78
 2 -7 -10 80.01 6.61
 2 -7 -10 69.42 7.53
 2 -7 -10 71.79 5.84
 2 -7 -10 73.2 6.6
 2 -7 -10 81.81 8
 2 -7 -9 273.82 14.03
 2 -7 -9 261.16 14.66
 2 -7 -9 242.62 13.22
 2 -7 -9 228.76 13.03
 2 -7 -9 227.2 13.16
 2 -7 -9 224.56 14.74
 2 -7 -9 252.37 13.94
 2 -7 -8 255.53 14.23
 2 -7 -8 280.38 14.57
 2 -7 -8 257.88 14.84
 2 -7 -8 266.14 15.62
 2 -7 -8 287.39 16.18
 2 -7 -8 248.77 14.12
 2 -7 -8 266.25 14.92
 2 -7 -7 119.3 8.6
 2 -7 -7 135.13 8.83
 2 -7 -7 122.59 7.77
 2 -7 -7 132.94 8.96
 2 -7 -7 123.05 8.21
 2 -7 -7 102.74 10.45
 2 -7 -6 167.42 10.09
 2 -7 -6 190.42 11.01
 2 -7 -6 173.67 10.59
 2 -7 -6 173.63 9.93
 2 -7 -6 184 10.94
 2 -7 -6 160.58 10.65
 2 -7 -6 200.28 12.67
 2 -7 -5 212.4 11.24
 2 -7 -5 214.26 12.42
 2 -7 -5 197.35 13.11
 2 -7 -5 216.9 11.99
 2 -7 -5 196.68 11.68
 2 -7 -5 186.27 13.38
 2 -7 -4 282.93 19.45
 2 -7 -4 287.53 15.56
 2 -7 -4 291.71 15.81
 2 -7 -4 319.42 16.21
 2 -7 -4 296.25 15.48
 2 -7 -4 269.64 14.77
 2 -7 -4 313.87 16.77
 2 -7 -4 278.33 15.01
 2 -7 -4 277.5 15.46
 2 -7 -4 267.02 15.34
 2 -7 -4 316.63 16.93
 2 -7 -3 363.29 17.99
 2 -7 -3 351.66 18.3
 2 -7 -3 363.44 17.74
 2 -7 -3 361.36 18.12
 2 -7 -3 324.6 19.02
 2 -7 -3 341.38 18.41
 2 -7 -3 319.66 17.94
 2 -7 -3 318.55 17.43
 2 -7 -3 316.26 18.66
 2 -7 -3 364.94 18.12
 2 -7 -3 338.64 21.89
 2 -7 -2 1409.66 70.18
 2 -7 -2 1531.97 71.23
 2 -7 -2 1456.61 70.61
 2 -7 -2 1461.39 74.72
 2 -7 -2 1457.27 70.55
 2 -7 -2 1430.78 70.47
 2 -7 -2 1466.55 70.17
 2 -7 -2 1593.08 71.08
 2 -7 -2 1396.17 70.32
 2 -7 -2 1379.44 70.28
 2 -7 -2 1601.57 70.88
 2 -7 -1 360.05 18.35
 2 -7 -1 383.18 18.51
 2 -7 -1 351.06 22.81
 2 -7 -1 364.95 18.95
 2 -7 -1 321.6 18.71
 2 -7 -1 360.4 18.35
 2 -7 -1 355.73 18.39
 2 -7 0 1476.76 73.75
 2 -7 0 1545.74 74.08
 2 -7 0 1547.04 73.89
 2 -7 0 1581.13 75.97
 2 -7 0 1551.75 73.9
 2 -7 0 1596.71 74.18
 2 -7 0 1465.14 73.77
 2 -7 0 1628.29 74.71
 2 -7 1 131.43 7.66
 2 -7 1 129.2 7.55
 2 -7 1 104.9 7.9
 2 -7 1 108.09 7.89
 2 -7 1 106.45 8.01
 2 -7 1 108.64 9.58
 2 -7 1 132.95 7.56
 2 -7 1 117.66 7.92
 2 -7 1 94.24 8.42
 2 -7 1 123.4 12.35
 2 -7 2 655.69 35.02
 2 -7 2 719.49 35.32
 2 -7 2 802.71 40.35
 2 -7 2 792.92 35.56
 2 -7 2 745.46 35.56
 2 -7 2 820.66 38.38
 2 -7 2 687.71 34.9
 2 -7 2 703.5 35.16
 2 -7 2 696.76 35.26
 2 -7 2 707.86 35.15
 2 -7 3 308.04 15.71
 2 -7 3 311.07 15.83
 2 -7 3 299 16.03
 2 -7 3 300.18 16.18
 2 -7 3 284.12 16.15
 2 -7 3 296.82 15.85
 2 -7 3 281.42 18.83
 2 -7 3 305.81 15.7
 2 -7 3 313.65 20.7
 2 -7 4 915.19 43.62
 2 -7 4 782.04 39.27
 2 -7 4 834.85 39.64
 2 -7 4 804.1 39.71
 2 -7 4 834.25 44.22
 2 -7 4 852.15 39.79
 2 -7 4 815.98 39.57
 2 -7 4 765.37 39.17
 2 -7 4 773.57 39.31
 2 -7 4 804.77 39.41
 2 -7 5 185.55 10.08
 2 -7 5 182.57 10.67
 2 -7 5 166.83 9.85
 2 -7 5 169.69 10.6
 2 -7 5 179.57 14.2
 2 -7 5 174.2 10.39
 2 -7 5 182.81 15.1
 2 -7 5 178.75 10.3
 2 -7 6 420.74 22.33
 2 -7 6 449.06 22.97
 2 -7 6 459.7 22.76
 2 -7 6 457.63 27.16
 2 -7 6 456.28 22.78
 2 -7 6 427 26.57
 2 -7 6 442.44 22.73
 2 -7 7 105.58 7.02
 2 -7 7 119.38 7.83
 2 -7 7 110.87 7.88
 2 -7 8 28.92 5.3
 2 -7 8 24.05 8.77
 2 -7 8 27.64 4.81
 2 -7 9 4.62 4.55
 2 -7 9 10.93 8.94
 2 -7 9 7.88 4.29
 2 -7 10 35.49 5.74
 2 -7 10 30.43 9.5
 2 -7 10 36.81 4.69
 2 -7 11 6.91 4.97
 2 -7 11 -2.77 8.49
 2 -7 11 2.66 3.57
 2 -7 12 185.91 11.14
 2 -7 13 68.03 5.98
 2 -7 14 12.43 4.3
 2 -7 15 118.54 7.19
 2 -6 -14 6.76 3.05
 2 -6 -14 10.04 3.03
 2 -6 -13 105.86 7.93
 2 -6 -13 116.21 7.67
 2 -6 -12 27.66 4.15
 2 -6 -12 25.13 4.22
 2 -6 -12 17.39 5.21
 2 -6 -12 22.99 4.41
 2 -6 -12 16.62 5.49
 2 -6 -11 39.98 6.48
 2 -6 -11 48.81 5.41
 2 -6 -11 38.68 6.63
 2 -6 -11 47.24 5.4
 2 -6 -11 51.85 5.4
 2 -6 -10 11.61 6.84
 2 -6 -10 14.96 4.43
 2 -6 -10 24.72 5.87
 2 -6 -10 19.34 4.91
 2 -6 -9 133.24 8.99
 2 -6 -9 123.57 9.68
 2 -6 -9 141.16 9.15
 2 -6 -8 88.85 6.29
 2 -6 -8 100.29 7.12
 2 -6 -8 80.11 6.41
 2 -6 -8 69.98 7.58
 2 -6 -8 91.39 7.03
 2 -6 -8 60.9 9.01
 2 -6 -7 219.52 12.28
 2 -6 -7 188.84 11.2
 2 -6 -7 199.06 11.68
 2 -6 -7 201.64 11.65
 2 -6 -7 196.87 11.72
 2 -6 -7 202.01 13.13
 2 -6 -6 11.38 4.33
 2 -6 -6 15.17 4.53
 2 -6 -6 8.38 4.04
 2 -6 -6 10.49 3.94
 2 -6 -6 6.18 5.03
 2 -6 -6 9.2 3.24
 2 -6 -5 183.76 10.81
 2 -6 -5 195.51 11.13
 2 -6 -5 206.97 12.12
 2 -6 -5 184.37 10.53
 2 -6 -5 187.01 10.15
 2 -6 -5 191.24 10.41
 2 -6 -5 180.17 10.77
 2 -6 -5 192.79 10.94
 2 -6 -4 259.82 17.53
 2 -6 -4 247.81 14.36
 2 -6 -4 267.89 14.65
 2 -6 -4 265.9 14.34
 2 -6 -4 291.96 15.66
 2 -6 -4 313.49 15.6
 2 -6 -3 139.57 8.74
 2 -6 -3 132.85 8.2
 2 -6 -3 141.65 8.86
 2 -6 -3 139.01 9.31
 2 -6 -3 133.81 8.4
 2 -6 -3 156.15 9.88
 2 -6 -3 136.87 8.37
 2 -6 -3 137.3 8.41
 2 -6 -3 122.81 11.74
 2 -6 -2 478.72 27.04
 2 -6 -2 440.88 23.71
 2 -6 -2 496.01 23.88
 2 -6 -2 468.86 23.71
 2 -6 -2 433.06 27.31
 2 -6 -2 492.32 24.45
 2 -6 -1 130.07 8.26
 2 -6 -1 126.57 8.11
 2 -6 -1 138.17 11.98
 2 -6 -1 131.94 12.17
 2 -6 0 685.59 35.18
 2 -6 0 682.62 35.05
 2 -6 0 746.23 35.36
 2 -6 0 766.67 37.43
 2 -6 0 758.65 35.69
 2 -6 1 133.25 12.14
 2 -6 1 127.01 7.76
 2 -6 1 121.19 7.94
 2 -6 1 132.31 10.53
 2 -6 1 117.49 12.43
 2 -6 2 2497.53 116.46
 2 -6 2 2335.44 112.7
 2 -6 2 2344.79 112.86
 2 -6 2 2450.83 115.5
 2 -6 2 2317.12 116.45
 2 -6 3 369.25 21.37
 2 -6 3 311.83 17.21
 2 -6 3 344.09 17.48
 2 -6 3 333.54 17.46
 2 -6 3 360.89 20.65
 2 -6 3 361.55 21.63
 2 -6 4 762.94 38.33
 2 -6 4 803.54 38.5
 2 -6 4 771.24 38.43
 2 -6 4 832 41.99
 2 -6 4 802.26 41.85
 2 -6 4 787.01 42.07
 2 -6 5 342.65 17.34
 2 -6 5 315.25 20.91
 2 -6 5 333.19 17.23
 2 -6 5 324.62 17.2
 2 -6 5 350.17 21.11
 2 -6 6 1118.33 59.09
 2 -6 6 1159.96 55.73
 2 -6 6 1110.19 59.74
 2 -6 6 1161.57 55.77
 2 -6 7 83.53 6.35
 2 -6 7 77.11 10.7
 2 -6 7 81.98 6.16
 2 -6 8 1766.01 90.6
 2 -6 8 1782.53 85.53
 2 -6 8 1781.98 85.67
 2 -6 9 74.24 6.61
 2 -6 9 82.01 6.05
 2 -6 10 1013.51 58.71
 2 -6 10 1069 52.85
 2 -6 10 1136.76 53.31
 2 -6 11 2.57 4.65
 2 -6 11 2.1 8.97
 2 -6 12 479.78 32.06
 2 -6 12 523.99 26.24
 2 -6 13 13.16 4.18
 2 -5 -16 5.43 2.11
 2 -5 -15 123.7 7.37
 2 -5 -14 -4.09 3.61
 2 -5 -14 2.42 3.96
 2 -5 -13 68.98 5
 2 -5 -13 59.57 5.97
 2 -5 -12 1.79 3.66
 2 -5 -12 6.82 3.7
 2 -5 -12 -0.3 4.91
 2 -5 -12 4.49 8.69
 2 -5 -11 268.81 14.67
 2 -5 -11 284.44 14.73
 2 -5 -11 237.43 17.1
 2 -5 -10 35.33 4.71
 2 -5 -10 19.97 6.66
 2 -5 -10 37.59 5.11
 2 -5 -10 27.96 8.34
 2 -5 -9 762.87 36.8
 2 -5 -9 707.32 37.31
 2 -5 -9 774.11 36.88
 2 -5 -9 703.62 37.9
 2 -5 -8 27.65 6.17
 2 -5 -8 50.86 4.92
 2 -5 -8 31.99 4.34
 2 -5 -8 21.86 7.13
 2 -5 -8 44.81 4.92
 2 -5 -7 339.42 18.66
 2 -5 -7 352.55 18.05
 2 -5 -7 351.27 18.3
 2 -5 -7 364.05 18.47
 2 -5 -7 355.38 18.23
 2 -5 -7 352.7 19.42
 2 -5 -6 10.13 3.87
 2 -5 -6 20.19 3.96
 2 -5 -6 14.6 3.34
 2 -5 -6 12.77 3.65
 2 -5 -5 206.49 11.42
 2 -5 -5 197.67 11.17
 2 -5 -5 225.89 12.2
 2 -5 -5 194.64 11.26
 2 -5 -5 204.92 12.05
 2 -5 -4 114.01 7.54
 2 -5 -4 116.41 10.26
 2 -5 -4 97.69 7.89
 2 -5 -3 309.76 18.32
 2 -5 -3 294.63 18.97
 2 -5 -2 159.29 11.96
 2 -5 -2 135.89 11.83
 2 -5 -1 117.2 10.53
 2 -5 -1 97.88 8.64
 2 -5 -1 95.39 10.8
 2 -5 0 -0.25 5.72
 2 -5 1 915.04 44.17
 2 -5 1 816.1 43.27
 2 -5 1 822.73 44.31
 2 -5 2 5 7.47
 2 -5 2 12.39 6.87
 2 -5 2 4 7.02
 2 -5 3 2016.33 98.72
 2 -5 3 1972.1 98.81
 2 -5 3 2035.94 98.59
 2 -5 4 13.82 6.79
 2 -5 4 2.67 7.38
 2 -5 4 4.41 6.64
 2 -5 5 367.24 22.81
 2 -5 5 432.12 23.22
 2 -5 5 398.87 23.87
 2 -5 6 53.67 7.36
 2 -5 6 49.26 9.35
 2 -5 7 221.89 12.22
 2 -5 7 233.74 17.33
 2 -5 8 375.1 19.1
 2 -5 8 343.97 23.96
 2 -5 8 366.86 18.83
 2 -5 9 9.91 3.35
 2 -5 9 9.29 3.89
 2 -5 10 745.43 36.97
 2 -5 10 767.57 37.36
 2 -5 11 49.58 5.72
 2 -5 11 46.65 5.47
 2 -5 12 164.42 10.47
 2 -5 12 169.52 16.73
 2 -5 12 171.36 10.2
 2 -5 13 15.67 4.02
 2 -5 13 19.14 4.77
 2 -5 14 328.63 16.86
 2 -4 -17 18.79 2.23
 2 -4 -16 2.77 3.1
 2 -4 -14 7.91 6.43
 2 -4 -14 0.93 3.9
 2 -4 -13 34.54 7.34
 2 -4 -12 -0.12 3.33
 2 -4 -12 10.18 6.93
 2 -4 -11 676.54 34.87
 2 -4 -11 703.13 33.83
 2 -4 -11 649.54 35.44
 2 -4 -11 678.84 33.7
 2 -4 -10 13.95 6.66
 2 -4 -10 13.96 7.95
 2 -4 -10 8.01 3.49
 2 -4 -10 5.42 3.67
 2 -4 -9 284.04 14.78
 2 -4 -9 271.9 16.68
 2 -4 -9 288.11 14.83
 2 -4 -9 248.2 15.66
 2 -4 -8 357.34 18.68
 2 -4 -8 321.77 17.79
 2 -4 -8 343.4 17.94
 2 -4 -8 394.3 19.51
 2 -4 -7 424.91 22.27
 2 -4 -7 429.67 21.76
 2 -4 -7 445.46 21.94
 2 -4 -7 424.9 21.79
 2 -4 -7 449.72 22.89
 2 -4 -6 2.64 5.12
 2 -4 -5 897.9 43.68
 2 -4 -5 825.54 43.37
 2 -4 -4 67.13 7.5
 2 -4 -4 83.51 7.56
 2 -4 -4 61.53 6.2
 2 -4 -3 1113.6 53.77
 2 -4 -3 1022.97 52.15
 2 -4 -3 1146.02 54.26
 2 -4 -2 10.37 6.64
 2 -4 -2 10.16 5.87
 2 -4 -1 120.5 9.81
 2 -4 -1 108.29 9.29
 2 -4 -1 111.14 10.3
 2 -4 0 1336.46 65.81
 2 -4 1 29.19 7.18
 2 -4 1 23.37 2.31
 2 -4 1 33.92 6.86
 2 -4 1 28.82 6.75
 2 -4 2 11.07 6.61
 2 -4 2 5.56 6.39
 2 -4 2 8.72 2.48
 2 -4 2 6.23 3.68
 2 -4 2 8.44 6.29
 2 -4 3 671.83 32.99
 2 -4 3 621.69 32.02
 2 -4 3 582.84 32.97
 2 -4 3 625.16 33.1
 2 -4 4 62.12 7.55
 2 -4 4 49.79 7.45
 2 -4 4 54.3 7.08
 2 -4 4 48.27 8.65
 2 -4 5 1590.34 79.9
 2 -4 5 1716.52 79.85
 2 -4 5 1607.69 80.11
 2 -4 5 1572.33 80.86
 2 -4 6 88.32 7.91
 2 -4 6 72.82 9.19
 2 -4 7 76.41 9.72
 2 -4 8 4.83 8.83
 2 -4 8 13.66 3.49
 2 -4 9 232.18 12.2
 2 -4 9 213.5 12.63
 2 -4 9 221.81 17.96
 2 -4 9 213.88 11.79
 2 -4 10 81.75 7.22
 2 -4 10 68.58 11.65
 2 -4 10 78.55 6.07
 2 -4 11 61.08 7.01
 2 -4 11 62.28 12.13
 2 -4 11 59.58 5.48
 2 -4 12 22.81 3.95
 2 -4 12 24.69 6.38
 2 -4 12 23.14 10.04
 2 -4 13 8.4 3.42
 2 -4 13 10.94 6.1
 2 -4 13 14.94 9.36
 2 -4 14 162.08 11.1
 2 -4 15 3.62 5.31
 2 -3 -16 187.15 12.16
 2 -3 -15 29.67 6.85
 2 -3 -15 35.32 8.46
 2 -3 -14 86.08 8.91
 2 -3 -14 77.01 10.83
 2 -3 -13 94.55 9.65
 2 -3 -12 145.19 11.49
 2 -3 -11 36.96 7.23
 2 -3 -11 37.86 4.15
 2 -3 -10 20.61 3.63
 2 -3 -10 38.07 8.28
 2 -3 -10 23.99 3.78
 2 -3 -10 20.67 6.76
 2 -3 -10 17.54 7.81
 2 -3 -9 314.1 16.12
 2 -3 -9 268.12 14.83
 2 -3 -9 289.99 19.45
 2 -3 -9 272.28 14.96
 2 -3 -9 325.47 16.83
 2 -3 -8 146.76 9.49
 2 -3 -8 145.59 10.09
 2 -3 -8 140.03 12.19
 2 -3 -7 831.02 44.98
 2 -3 -7 879.5 42.69
 2 -3 -6 8.67 5.68
 2 -3 -6 4.65 3.57
 2 -3 -5 804.19 39.11
 2 -3 -5 747.65 39.66
 2 -3 -4 239.17 14.66
 2 -3 -4 267.87 14.84
 2 -3 -3 309.55 17.53
 2 -3 -3 297.05 16.41
 2 -3 -3 313.89 17.17
 2 -3 -2 3.78 3.34
 2 -3 -2 2.09 5.9
 2 -3 -2 11.22 5.59
 2 -3 -1 513.85 25.35
 2 -3 -1 547.1 27.32
 2 -3 0 1358.28 64.18
 2 -3 0 1266.8 63.86
 2 -3 0 1510.85 65.69
 2 -3 0 1349.51 65.78
 2 -3 1 1621.21 80.97
 2 -3 1 1703.74 82.14
 2 -3 1 1727.43 82.07
 2 -3 1 1770.03 82.37
 2 -3 2 1796.46 85.89
 2 -3 2 1698.97 85.08
 2 -3 2 1766.36 85.89
 2 -3 2 1823.74 85.7
 2 -3 3 464.73 24.18
 2 -3 3 434.43 23.64
 2 -3 3 447.67 23.88
 2 -3 4 565.78 29.29
 2 -3 4 564.23 29.72
 2 -3 5 338.79 18.84
 2 -3 5 352.87 20.3
 2 -3 5 345.42 20.86
 2 -3 6 211.46 12.5
 2 -3 6 224.38 14.99
 2 -3 6 198.15 15.73
 2 -3 7 544.74 28.02
 2 -3 7 584.15 30.98
 2 -3 7 531.64 31.03
 2 -3 8 63.55 10.65
 2 -3 9 521.07 25.96
 2 -3 9 528.6 26.71
 2 -3 9 506.2 31.04
 2 -3 10 116.74 7.17
 2 -3 10 97.93 8.54
 2 -3 10 110.65 13.54
 2 -3 11 107.74 9.2
 2 -3 11 109.42 13.41
 2 -3 11 117.5 7.24
 2 -3 12 239.82 14.68
 2 -3 12 207.86 18.8
 2 -3 13 81.57 8.78
 2 -3 13 71.74 11.34
 2 -3 14 2.96 7.15
 2 -3 15 53.63 7.55
 2 -3 16 -0.73 5.59
 2 -3 17 8.83 4.28
 2 -2 -18 83.99 4.99
 2 -2 -17 17.87 4.89
 2 -2 -17 19.06 5.72
 2 -2 -16 168.72 11.78
 2 -2 -16 207.81 12.68
 2 -2 -15 50.62 8.18
 2 -2 -15 60.26 9.61
 2 -2 -14 242.93 15.46
 2 -2 -14 236.42 16.39
 2 -2 -13 287.94 17.8
 2 -2 -13 307.08 18.38
 2 -2 -12 431.26 23.69
 2 -2 -12 431.63 24.42
 2 -2 -12 432.51 27.8
 2 -2 -11 46.81 7.63
 2 -2 -11 46.55 9.95
 2 -2 -10 414.86 22.49
 2 -2 -10 442.38 26.57
 2 -2 -9 650.17 32.34
 2 -2 -9 622.09 35.94
 2 -2 -8 958.79 55.85
 2 -2 -8 1163.98 55.19
 2 -2 -8 1072.87 51.8
 2 -2 -8 1037.78 51.55
 2 -2 -7 1800.52 81.59
 2 -2 -7 1528.12 76.51
 2 -2 -7 1722.79 79.72
 2 -2 -6 373.81 23.83
 2 -2 -6 383.33 19.58
 2 -2 -6 369.65 21.77
 2 -2 -5 1759.17 89.88
 2 -2 -5 1838.81 88.49
 2 -2 -5 1818.5 87.31
 2 -2 -4 480.54 29.26
 2 -2 -4 561.12 27.3
 2 -2 -3 204.3 12.15
 2 -2 -2 277.78 15.45
 2 -2 -1 4231.82 202.48
 2 -2 -1 4300.29 203.04
 2 -2 0 492.6 24.83
 2 -2 0 467.72 24.01
 2 -2 1 409.29 21.6
 2 -2 2 33.3 5.8
 2 -2 2 44.02 6.87
 2 -2 3 264.04 15.49
 2 -2 3 243.67 14.1
 2 -2 4 31.83 4.95
 2 -2 4 35.64 7.87
 2 -2 5 274.1 17.5
 2 -2 5 301.24 18.13
 2 -2 5 293.66 15.77
 2 -2 6 164.6 9.62
 2 -2 6 147.58 13.01
 2 -2 7 1176.28 59.99
 2 -2 8 531.75 29.72
 2 -2 8 484.23 29.27
 2 -2 9 309.73 17.06
 2 -2 9 311.66 20.89
 2 -2 9 306.08 20.79
 2 -2 10 636.32 32.38
 2 -2 10 611.49 36.37
 2 -2 10 649.01 36.72
 2 -2 11 186.87 12.3
 2 -2 11 172.26 16.04
 2 -2 12 240.19 15.14
 2 -2 12 227.53 18.62
 2 -2 13 75.41 9.23
 2 -2 13 61.4 11.08
 2 -2 14 194.33 13.61
 2 -2 15 42.13 8.04
 2 -2 16 20.3 6.48
 2 -2 17 0.49 4.73
 2 -2 18 32.15 3.68
 2 -1 -18 33.54 4.17
 2 -1 -18 42.1 3.58
 2 -1 -17 28.21 5.89
 2 -1 -17 34.1 6.41
 2 -1 -16 15.94 6.72
 2 -1 -16 18.49 7.42
 2 -1 -15 9.46 8
 2 -1 -15 9.18 8.31
 2 -1 -14 154.84 12.4
 2 -1 -14 170.33 13.38
 2 -1 -13 4.78 7.57
 2 -1 -13 17.81 8.47
 2 -1 -13 16.44 9.1
 2 -1 -12 223.25 14.31
 2 -1 -12 234.18 18.53
 2 -1 -12 222.58 14.99
 2 -1 -11 30.58 7.03
 2 -1 -11 34.06 10.8
 2 -1 -11 21.62 6.37
 2 -1 -11 39.79 9.33
 2 -1 -11 29.59 7.65
 2 -1 -10 471.25 31.22
 2 -1 -10 548.05 30.73
 2 -1 -10 539.92 26.75
 2 -1 -10 485.24 26.09
 2 -1 -10 500.94 26.3
 2 -1 -9 18.44 5.36
 2 -1 -9 16.23 9.69
 2 -1 -9 27.08 5.79
 2 -1 -9 17.44 7.95
 2 -1 -8 1499.37 75.83
 2 -1 -8 1506.75 76.81
 2 -1 -7 1273.35 56.72
 2 -1 -7 1252.36 57.69
 2 -1 -6 1196.12 60.81
 2 -1 -6 1187.76 57.44
 2 -1 -5 1493.25 70.4
 2 -1 -5 1471.43 72.85
 2 -1 -5 1428.9 70.14
 2 -1 -4 42.01 9.38
 2 -1 -4 46.13 4.84
 2 -1 -3 3204.11 152.76
 2 -1 -2 4506.42 214.19
 2 -1 -2 4498.47 214.13
 2 -1 -1 1446.81 68.16
 2 -1 -1 1391.45 67.81
 2 -1 -1 1416.19 68.01
 2 -1 -1 1368.5 67.94
 2 -1 0 4178.79 194.46
 2 -1 0 3981.77 194.77
 2 -1 1 558.38 28.48
 2 -1 2 1314.08 63.96
 2 -1 3 1219.36 59.83
 2 -1 4 18.45 4.11
 2 -1 4 16.44 6.2
 2 -1 5 835.25 41.27
 2 -1 5 865.4 43.09
 2 -1 6 9.03 7.29
 2 -1 6 5.55 6.6
 2 -1 6 10.97 2.83
 2 -1 7 416.11 25.11
 2 -1 7 430.49 24.64
 2 -1 8 17.7 5.17
 2 -1 8 17.77 8.39
 2 -1 8 14.47 7.66
 2 -1 9 276.49 16.01
 2 -1 9 306.45 19.93
 2 -1 9 288.3 19.34
 2 -1 10 10.44 6.11
 2 -1 10 13.2 8.1
 2 -1 10 10.46 8.14
 2 -1 11 133 10.9
 2 -1 11 144.1 14.02
 2 -1 11 139.58 13.49
 2 -1 12 74.06 9.26
 2 -1 12 82.06 11.25
 2 -1 13 245.19 15.77
 2 -1 13 229.49 18.02
 2 -1 14 109.33 10.95
 2 -1 15 120.59 10.85
 2 -1 16 187.9 12.49
 2 -1 17 16.98 5.41
 2 -1 18 72.96 5.41
 2 0 -18 16.97 4.46
 2 0 -18 16.48 4.38
 2 0 -17 12.16 6.13
 2 0 -17 8.75 6.15
 2 0 -16 89.96 9.16
 2 0 -16 72.4 9.01
 2 0 -15 10.36 7.86
 2 0 -15 3.28 8.28
 2 0 -14 176.98 12.85
 2 0 -14 160.38 13
 2 0 -14 153.09 9.47
 2 0 -13 104.1 10.79
 2 0 -13 80.07 12.92
 2 0 -13 100.04 9.02
 2 0 -13 105.92 10.36
 2 0 -12 1.68 7.34
 2 0 -12 -2.19 6.55
 2 0 -12 6.32 10.15
 2 0 -12 5.56 8.15
 2 0 -11 85.99 13.23
 2 0 -11 66.97 8.73
 2 0 -11 62.3 7.55
 2 0 -11 67.56 7.78
 2 0 -10 73.69 8.21
 2 0 -10 79.19 12.62
 2 0 -10 81.37 7.6
 2 0 -10 78.57 7.73
 2 0 -9 100.51 7.73
 2 0 -9 89.11 12.64
 2 0 -9 82.49 7.29
 2 0 -8 79.07 12.14
 2 0 -7 9.27 9.96
 2 0 -7 4.69 2.8
 2 0 -7 6.27 2.11
 2 0 -6 7.9 3.49
 2 0 -5 181.64 10.72
 2 0 -4 20.92 4.49
 2 0 -3 388.93 21.02
 2 0 -3 389.56 20.35
 2 0 -2 4549.34 218.46
 2 0 -2 4630.68 218.34
 2 0 -1 2798.52 134.84
 2 0 -1 2847.82 134.79
 2 0 0 106.49 7.79
 2 0 0 120.71 8.7
 2 0 1 8450.55 370.21
 2 0 1 7430.75 369.27
 2 0 1 8511.83 370.67
 2 0 2 4.44 4.82
 2 0 2 7.92 5.12
 2 0 3 108.49 8.4
 2 0 3 114.38 8.43
 2 0 4 1950.47 94.24
 2 0 5 1479.33 72.52
 2 0 6 1795.82 89.74
 2 0 6 2219.92 92.37
 2 0 7 1912.65 92.53
 2 0 7 1830.23 91.67
 2 0 8 22.09 5.66
 2 0 8 19.55 7.67
 2 0 8 22.12 7
 2 0 9 373.39 20.92
 2 0 9 416.2 24.6
 2 0 9 403.33 23.59
 2 0 10 0.75 6.12
 2 0 10 4.65 7.67
 2 0 10 7.79 7.08
 2 0 11 213.33 14
 2 0 11 208.84 16.38
 2 0 11 197.13 15.89
 2 0 12 49.81 8.76
 2 0 12 35.16 8.43
 2 1 -18 62.66 6.03
 2 1 -18 61.17 5.68
 2 1 -17 10.8 6.43
 2 1 -17 6.46 5.93
 2 1 -16 350.9 20.12
 2 1 -16 361.46 20.07
 2 1 -15 14.39 8.17
 2 1 -15 22.17 4.53
 2 1 -15 8.62 8.39
 2 1 -14 176.55 16.32
 2 1 -14 189.12 13.72
 2 1 -14 169.42 11.94
 2 1 -14 195.74 13.41
 2 1 -13 18.7 7.69
 2 1 -13 -1.37 7.97
 2 1 -13 21.09 10.14
 2 1 -13 16.63 6.83
 2 1 -13 24 8.32
 2 1 -12 615.36 38.7
 2 1 -12 673.94 38.42
 2 1 -12 656.98 33.15
 2 1 -12 634.67 33.63
 2 1 -12 661.76 33.69
 2 1 -11 19.95 6.31
 2 1 -11 17.37 6.41
 2 1 -11 35.14 11.11
 2 1 -11 18.15 9.12
 2 1 -10 880.32 44.51
 2 1 -10 936.1 50.21
 2 1 -10 983.72 49.43
 2 1 -10 892.21 44.61
 2 1 -9 7.83 8.39
 2 1 -9 15.02 5.36
 2 1 -8 616.68 31.26
 2 1 -7 571.54 29.2
 2 1 -6 444.26 23.34
 2 1 -5 374.97 20.08
 2 1 -4 1390.81 67.63
 2 1 -3 117.44 9.19
 2 1 -3 113.95 8.85
 2 1 -2 155.19 10.17
 2 1 -1 46.3 6.08
 2 1 -1 43.88 6.25
 2 1 0 638.31 31.42
 2 1 0 642.24 32.29
 2 1 1 286.55 15.08
 2 1 1 297.64 16.19
 2 1 2 263.26 14.04
 2 1 2 265.58 15.16
 2 1 3 609.52 31.12
 2 1 3 650.94 31.83
 2 1 4 409.47 21.32
 2 1 4 405.35 21.56
 2 1 5 9.34 4.76
 2 1 6 789.64 40.07
 2 1 7 123.23 9.83
 2 1 8 765.79 37.35
 2 1 8 712.36 40.01
 2 1 8 737.7 38.99
 2 1 9 155.8 12.77
 2 1 9 141.95 11.47
 2 1 9 136.98 10.21
 2 1 10 196.74 13.04
 2 1 10 204.77 15.71
 2 1 10 183.14 14.12
 2 1 11 127.22 11.1
 2 1 11 136.11 12.57
 2 1 12 28.4 8.43
 2 1 13 154.95 12.76
 2 1 14 9.07 8.43
 2 1 15 222.92 14.61
 2 1 16 29.1 6.8
 2 1 17 56.47 5.82
 2 2 -18 14.66 4.72
 2 2 -18 10.91 2.09
 2 2 -18 9.86 3.69
 2 2 -17 102.46 8.78
 2 2 -17 92.36 7.99
 2 2 -16 106.61 10.05
 2 2 -16 101.86 7.4
 2 2 -16 106.48 9.51
 2 2 -15 20.61 8.6
 2 2 -15 22.77 7.59
 2 2 -15 23.22 6.11
 2 2 -14 223.34 13.99
 2 2 -14 223.33 18.47
 2 2 -14 226.33 15.2
 2 2 -14 248.23 15.24
 2 2 -13 120.73 10.09
 2 2 -13 132.13 15.05
 2 2 -13 127.76 14.07
 2 2 -13 120.58 10.86
 2 2 -13 127.46 11.24
 2 2 -12 319.75 23.67
 2 2 -12 306.16 17.64
 2 2 -12 271.9 21.35
 2 2 -12 319.03 18.05
 2 2 -11 29.99 11.36
 2 2 -11 17.98 6.73
 2 2 -11 1.17 8.2
 2 2 -10 600.78 35.36
 2 2 -10 624.55 31.42
 2 2 -9 26.72 5.83
 2 2 -9 31.8 5.09
 2 2 -8 1824.74 88.97
 2 2 -7 39.02 5.85
 2 2 -6 1416.08 69.59
 2 2 -5 11.38 5.69
 2 2 -4 1310.89 64.44
 2 2 -3 63.97 6.92
 2 2 -3 64.93 7.33
 2 2 -2 1172.23 57.33
 2 2 -1 424.25 22.33
 2 2 -1 427.09 22.81
 2 2 0 118.99 9.58
 2 2 1 431.47 22.85
 2 2 2 42 3.34
 2 2 2 41.38 6.13
 2 2 3 150.36 8.36
 2 2 3 148.27 9.95
 2 2 4 41.83 5.49
 2 2 4 50.87 4.59
 2 2 5 351.3 18.48
 2 2 5 349.87 18.69
 2 2 6 123.51 8.54
 2 2 7 82.98 7.38
 2 2 7 92.71 7.59
 2 2 8 212.27 13.2
 2 2 8 237.92 15.73
 2 2 9 30.8 6.59
 2 2 9 33.98 7.62
 2 2 10 13.86 7
 2 2 10 24.24 7.44
 2 2 11 38.52 8.07
 2 2 11 30.58 7.4
 2 2 12 9.33 7.98
 2 2 13 121.44 11.11
 2 2 14 19.1 7.86
 2 2 15 26.53 7.13
 2 2 16 -2.9 5.32
 2 2 17 36.23 4.23
 2 3 -17 243.82 12.94
 2 3 -17 238.31 13.52
 2 3 -16 33.01 6.82
 2 3 -15 117.6 10.15
 2 3 -15 127.02 9.4
 2 3 -14 74.5 8.4
 2 3 -14 75.38 9.33
 2 3 -13 223.92 18.41
 2 3 -13 241.25 14.85
 2 3 -13 217.93 14.13
 2 3 -13 201.65 19.21
 2 3 -12 107.16 12.46
 2 3 -11 157.57 14.23
 2 3 -10 472.44 28.63
 2 3 -10 470.2 25.89
 2 3 -9 59.02 7.13
 2 3 -8 820.98 42.4
 2 3 -7 81.42 8.64
 2 3 -6 1380.45 68.45
 2 3 -5 156.54 11.76
 2 3 -4 668.9 35
 2 3 -3 290.04 16.41
 2 3 -2 4217.97 201.41
 2 3 -2 4234.2 202.18
 2 3 -1 67.36 6.5
 2 3 -1 71.78 8.05
 2 3 0 3827.7 183.27
 2 3 1 20.01 6.08
 2 3 2 596.1 30.94
 2 3 3 104.84 8.45
 2 3 4 874.54 43.62
 2 3 5 587.8 29.91
 2 3 7 190.05 11.48
 2 3 8 78.35 7.58
 2 3 8 79.96 8.82
 2 3 9 22.02 6.47
 2 3 9 28.77 6.65
 2 3 10 52.8 7.74
 2 3 11 4.39 7.01
 2 3 12 74.78 9.26
 2 3 13 18.48 7.38
 2 3 14 18.06 6.83
 2 3 15 36.74 6.23
 2 3 16 13.77 4.32
 2 4 -17 253.04 12.53
 2 4 -17 207.47 12.3
 2 4 -16 5.58 4.63
 2 4 -16 7.02 5.49
 2 4 -15 296.28 16.78
 2 4 -15 310.39 17.28
 2 4 -14 8.44 6.64
 2 4 -14 2.98 7.12
 2 4 -13 335.31 25.38
 2 4 -13 359.43 23.53
 2 4 -12 0.61 6.92
 2 4 -11 487.21 29.61
 2 4 -10 88.38 10.72
 2 4 -10 72.33 8.73
 2 4 -9 274.44 17.8
 2 4 -8 605.15 33.1
 2 4 -7 676.76 36.33
 2 4 -6 581.85 31.76
 2 4 -5 162.83 12.68
 2 4 -3 368.47 19.89
 2 4 -3 366.52 21.77
 2 4 -2 1366.83 67.41
 2 4 -2 1416.96 69.1
 2 4 -1 1028.91 51.59
 2 4 -1 1087.12 53.14
 2 4 0 1382.5 68.61
 2 4 1 249.16 15.62
 2 4 2 128.09 10.18
 2 4 3 142.25 10.5
 2 4 4 988.44 49.38
 2 4 6 653.78 32.58
 2 4 7 294.72 16.62
 2 4 7 322.75 18.72
 2 4 8 596.73 30.5
 2 4 9 30.84 6.37
 2 4 10 299.82 17.35
 2 4 11 157.91 11.48
 2 4 12 131.85 10.31
 2 4 13 58.35 7.47
 2 4 14 15.57 5.38
 2 4 15 44.97 4.95
 2 5 -18 0.37 3.33
 2 5 -17 52.64 6.4
 2 5 -17 55.33 4.92
 2 5 -16 7.25 6.67
 2 5 -16 0.9 4.18
 2 5 -16 -0.76 4.52
 2 5 -15 121.49 8.98
 2 5 -15 131.56 10.79
 2 5 -15 110.39 8.72
 2 5 -14 23.79 8.76
 2 5 -14 29.64 7.03
 2 5 -14 33.87 7.2
 2 5 -13 287.86 17.77
 2 5 -12 40.88 8.56
 2 5 -12 38.89 8.35
 2 5 -11 323.68 22.04
 2 5 -11 319.48 21.12
 2 5 -11 354.32 19.36
 2 5 -10 31.67 7.81
 2 5 -10 29.78 7.99
 2 5 -9 370.44 22.88
 2 5 -8 55.64 8.57
 2 5 -7 533.94 30.72
 2 5 -6 13.47 8.19
 2 5 -3 614.28 33.92
 2 5 -2 332.12 18.19
 2 5 -2 359.62 21.16
 2 5 -1 1431.99 71.54
 2 5 -1 1581.26 73.98
 2 5 0 101.02 7.46
 2 5 0 104.84 10.25
 2 5 1 449.07 25.3
 2 5 2 409.29 23.29
 2 5 3 389.93 22.11
 2 5 9 14.5 5.58
 2 5 10 158.6 10.71
 2 5 11 15.31 5.73
 2 5 12 318.35 17.3
 2 5 13 56.3 5.68
 2 6 -17 20.64 4.74
 2 6 -17 25.14 3.67
 2 6 -16 0.38 5.73
 2 6 -16 4.6 3.62
 2 6 -15 161.71 9.99
 2 6 -15 137.41 9.35
 2 6 -15 158.27 11.09
 2 6 -14 -2.1 7.53
 2 6 -14 2.32 5.6
 2 6 -13 146.9 11.84
 2 6 -12 94.56 10.18
 2 6 -11 21.14 7.49
 2 6 -10 45.18 9.04
 2 6 -9 81.69 10.45
 2 6 -8 36.37 8.79
 2 6 -7 205.08 16.12
 2 6 -6 3.56 8.42
 2 6 -4 374.29 23.62
 2 6 -3 170.68 14.38
 2 6 -2 447.54 26.86
 2 6 -1 153.21 13.05
 2 6 0 79.55 10.03
 2 6 1 708.76 38.18
 2 6 2 336.04 20.49
 2 6 3 982.21 50.49
 2 7 -17 125.88 7.47
 2 7 -17 134.34 7.2
 2 7 -16 11.8 4.83
 2 7 -15 170.12 10.38
 2 7 -15 185.02 11.39
 2 7 -14 38.53 7.58
 2 7 -13 328.33 18.85
 2 7 -12 3.88 7.62
 2 7 -11 391.66 25.12
 2 7 -10 6.15 7.77
 2 7 -9 227.35 18.07
 2 7 -8 19.45 9.13
 2 7 -7 187.74 16.26
 2 7 -5 52.9 10.55
 2 7 -4 130.02 13.35
 2 7 -3 116.39 13
 2 7 -2 30.7 8.99
 2 7 -1 75.68 10.27
 2 7 0 129.33 12.2
 2 7 1 123.7 11.55
 2 7 2 116.21 11
 2 8 -16 33.39 3.82
 2 8 -15 90.61 6.27
 2 8 -15 98.28 7.14
 2 8 -14 61.64 7.09
 2 8 -13 151.3 10.92
 2 8 -12 195.04 13.08
 2 8 -9 537.91 33.17
 2 8 -8 7.55 8.87
 2 8 -7 293.57 21.84
 2 8 -6 4.74 9.29
 2 8 -5 740.44 42.47
 2 8 -4 10.98 8.99
 2 8 -3 423.33 27.52
 2 8 -2 40.23 9.43
 2 8 -1 10.34 7.96
 2 8 0 33.93 8.75
 2 8 1 28.19 7.36
 2 9 -15 4.31 2.9
 2 9 -14 91.71 6.41
 2 9 -14 92.09 6.71
 2 9 -13 81.12 7.29
 2 9 -12 93.3 8.32
 2 9 -11 181.44 12.1
 2 9 -6 62.77 11.27
 2 9 -5 784.74 45.13
 2 9 -4 150.76 15.35
 2 9 -3 402.86 26.8
 2 9 -2 99.44 12.5
 2 9 -1 481.03 29.79
 2 9 0 58.86 9.43
 2 10 -13 0.75 3.46
 2 10 -12 109.67 7.64
 2 10 -11 -0.94 5.26
 2 11 -11 9.7 3.29
 2 11 -10 111.65 7.44
 2 12 -8 42.13 3.7
 3 -13 2 42.06 4.24
 3 -13 5 75.94 5.12
 3 -12 -4 43.25 3.97
 3 -12 -2 93.76 6.37
 3 -12 -1 150.14 9.13
 3 -12 -1 155.27 9.91
 3 -12 0 30.99 5.91
 3 -12 0 26.42 4.97
 3 -12 1 354.63 17.99
 3 -12 2 21.07 5.23
 3 -12 2 32.68 4.21
 3 -12 3 200.88 11.93
 3 -12 3 211.08 11.41
 3 -12 4 3.02 5.34
 3 -12 4 6.14 4.55
 3 -12 5 157.21 10.83
 3 -12 5 194.97 10.42
 3 -12 6 -2.56 4.88
 3 -12 6 11.76 3.66
 3 -12 6 3.21 3.56
 3 -12 7 254.87 15.37
 3 -12 7 318.81 14.98
 3 -12 8 36.76 4.71
 3 -12 8 45.01 3.75
 3 -12 9 131.21 7.92
 3 -12 9 145.67 7.39
 3 -11 -7 9.29 3.53
 3 -11 -7 11.59 3.05
 3 -11 -6 -0.41 4.02
 3 -11 -6 1.43 3.29
 3 -11 -5 5.84 3.64
 3 -11 -5 6.51 3.87
 3 -11 -5 9.87 4.41
 3 -11 -4 8.98 4.34
 3 -11 -4 10.76 5.08
 3 -11 -4 24.45 3.98
 3 -11 -4 9.19 3.87
 3 -11 -3 9.15 5.34
 3 -11 -3 10.66 4.78
 3 -11 -3 7.49 3.89
 3 -11 -3 3.83 5.13
 3 -11 -3 11.07 4.47
 3 -11 -2 78.49 7.08
 3 -11 -2 77.74 6.79
 3 -11 -2 65.95 5.58
 3 -11 -2 70.71 8.23
 3 -11 -1 198.62 13.13
 3 -11 -1 204.44 12.24
 3 -11 -1 199.29 12.24
 3 -11 -1 200.66 12.27
 3 -11 -1 198.4 11.24
 3 -11 -1 195.94 11.09
 3 -11 -1 211.32 11.6
 3 -11 -1 215.23 12.05
 3 -11 0 67.54 7.03
 3 -11 0 66.4 7.02
 3 -11 0 68.38 7.46
 3 -11 0 69.26 6.05
 3 -11 0 78.05 6.55
 3 -11 0 83.97 6.51
 3 -11 1 214.87 12.37
 3 -11 1 206.67 12.08
 3 -11 1 205.27 11.87
 3 -11 2 60.86 5.75
 3 -11 2 40.67 7.87
 3 -11 2 45.94 7.12
 3 -11 2 58.85 6.04
 3 -11 2 62.74 6.1
 3 -11 3 42.25 7.94
 3 -11 3 39.73 6.83
 3 -11 3 39.13 5.59
 3 -11 3 47.77 5.72
 3 -11 4 48.16 6.8
 3 -11 4 56.46 5.63
 3 -11 5 137.86 9.65
 3 -11 5 138.44 9.18
 3 -11 5 144.86 8.86
 3 -11 6 51.28 6.04
 3 -11 6 64.37 6.02
 3 -11 7 390.71 20.94
 3 -11 7 432.37 21.07
 3 -11 8 16.76 4.22
 3 -11 9 385.78 19.41
 3 -11 10 -0.26 2.5
 3 -11 11 125.63 6.54
 3 -10 -10 47.22 3.67
 3 -10 -9 1.47 3.32
 3 -10 -9 6.3 3.13
 3 -10 -8 152.26 8.98
 3 -10 -7 40.68 4.52
 3 -10 -6 84.43 6.75
 3 -10 -6 87.23 6.84
 3 -10 -6 86.07 6.45
 3 -10 -5 103.49 7.74
 3 -10 -5 105.2 7.96
 3 -10 -5 104.98 8.69
 3 -10 -5 102.5 6.82
 3 -10 -5 100.71 7.67
 3 -10 -4 32.24 6.4
 3 -10 -4 31.21 5.61
 3 -10 -4 24.65 6.57
 3 -10 -4 23.88 5.21
 3 -10 -4 45.13 4.43
 3 -10 -4 40.3 5.4
 3 -10 -3 29.94 7.92
 3 -10 -3 15.83 6.48
 3 -10 -3 15.02 5.54
 3 -10 -3 15.59 6.43
 3 -10 -3 9.18 4.18
 3 -10 -3 11.79 5.16
 3 -10 -3 13.39 3.49
 3 -10 -3 4.99 4.63
 3 -10 -2 40.8 7.08
 3 -10 -2 41.38 6.66
 3 -10 -2 46.57 5.05
 3 -10 -2 50.9 5.59
 3 -10 -2 58.53 5.76
 3 -10 -1 4.85 5.38
 3 -10 -1 22.74 6.45
 3 -10 -1 13.61 6.21
 3 -10 -1 15.3 5.04
 3 -10 -1 11.56 4.35
 3 -10 -1 9.01 4.16
 3 -10 0 179.88 10.49
 3 -10 0 158.19 10.73
 3 -10 0 183.11 10.64
 3 -10 0 142.06 11.04
 3 -10 0 145.17 11.05
 3 -10 0 158 10.03
 3 -10 0 162.84 9.57
 3 -10 1 12.2 5.47
 3 -10 1 6.4 4.88
 3 -10 1 -1.2 7.96
 3 -10 1 9.47 6.15
 3 -10 1 1.79 3.04
 3 -10 1 10.35 4.6
 3 -10 2 37.08 6.15
 3 -10 2 44.22 5.4
 3 -10 2 39.48 6.49
 3 -10 2 34.97 7.19
 3 -10 2 35.06 5.59
 3 -10 2 38.25 5.92
 3 -10 3 23.89 5.17
 3 -10 3 24.6 4.68
 3 -10 3 14.41 6.56
 3 -10 3 12.94 5.13
 3 -10 3 20.17 5.33
 3 -10 4 12.67 4.46
 3 -10 4 4.8 6.37
 3 -10 4 7.63 5.03
 3 -10 5 69.34 7.5
 3 -10 5 62.29 6.95
 3 -10 5 73.71 6.36
 3 -10 6 7.3 5.67
 3 -10 6 9.47 4.36
 3 -10 6 -2.3 5.56
 3 -10 6 7.06 5.25
 3 -10 7 122.13 7.4
 3 -10 7 113.86 8.54
 3 -10 7 104.73 6.49
 3 -10 7 102.18 7.98
 3 -10 7 104.36 8.22
 3 -10 8 3.24 5.21
 3 -10 8 15.18 4.21
 3 -10 8 1.9 2.74
 3 -10 8 5.72 4.63
 3 -10 9 67.61 6.42
 3 -10 9 61.5 4.89
 3 -10 9 76.71 5.87
 3 -10 10 8.48 4.47
 3 -10 10 2.95 2.75
 3 -10 10 3.07 3.53
 3 -10 11 69.64 5.42
 3 -10 11 54.98 4.3
 3 -10 11 67.73 4.58
 3 -10 12 17.12 3.17
 3 -9 -11 1.62 2.8
 3 -9 -10 96.36 7.22
 3 -9 -10 123.1 7.09
 3 -9 -9 7.01 4.4
 3 -9 -9 17.7 5.57
 3 -9 -8 256.14 14.02
 3 -9 -8 276.52 14.5
 3 -9 -8 254.1 13.85
 3 -9 -8 230.49 15.12
 3 -9 -8 282.41 14.42
 3 -9 -7 118.77 8.21
 3 -9 -7 105.47 8.35
 3 -9 -7 106.97 7.62
 3 -9 -7 115 9.84
 3 -9 -6 294.44 15.08
 3 -9 -6 227.59 16.1
 3 -9 -6 286.54 14.66
 3 -9 -6 242.11 13.69
 3 -9 -5 124.95 9.05
 3 -9 -5 133.48 8.92
 3 -9 -5 119.3 8.54
 3 -9 -5 127.19 9.14
 3 -9 -5 144 9.69
 3 -9 -5 124.62 7.83
 3 -9 -5 131.24 10.8
 3 -9 -4 59.32 6.21
 3 -9 -4 55.45 8.52
 3 -9 -4 48.04 7.26
 3 -9 -4 55.34 6.43
 3 -9 -4 48.72 7.53
 3 -9 -4 41.81 6.05
 3 -9 -4 50.08 6.14
 3 -9 -4 42.03 8.59
 3 -9 -4 51.4 5.27
 3 -9 -3 38.17 6.69
 3 -9 -3 25.48 5.22
 3 -9 -3 26.35 5.94
 3 -9 -3 30.28 6.85
 3 -9 -3 26.34 6.07
 3 -9 -3 24.22 4.77
 3 -9 -3 44.79 8
 3 -9 -3 34.13 4.28
 3 -9 -3 25.44 5.38
 3 -9 -2 215.57 12.05
 3 -9 -2 209.57 12.61
 3 -9 -2 192.86 12.96
 3 -9 -2 188.39 12.66
 3 -9 -2 188.67 11.63
 3 -9 -2 214.52 12.2
 3 -9 -2 229.9 12.17
 3 -9 -1 58.56 7.18
 3 -9 -1 54.95 6.96
 3 -9 -1 43.44 5.93
 3 -9 -1 47.14 5.38
 3 -9 -1 46.68 5.4
 3 -9 0 847.65 38.66
 3 -9 0 804.82 38.87
 3 -9 0 781.04 39.23
 3 -9 0 695.6 39.46
 3 -9 0 802.71 38.57
 3 -9 0 737.49 38.91
 3 -9 0 754.3 38.31
 3 -9 1 320 16.9
 3 -9 1 339.53 17.61
 3 -9 1 311.11 17.54
 3 -9 1 314.8 17.11
 3 -9 1 315.44 16.68
 3 -9 1 274.45 15.98
 3 -9 2 384.77 19.7
 3 -9 2 385.88 19.69
 3 -9 2 376.36 20.27
 3 -9 2 351.18 19
 3 -9 2 366.91 20.34
 3 -9 2 376.07 19.88
 3 -9 2 379.32 19.77
 3 -9 3 121.53 7.93
 3 -9 3 128.29 8.69
 3 -9 3 117.72 8.76
 3 -9 3 124.6 9.8
 3 -9 3 122.19 8.37
 3 -9 3 132.37 8.84
 3 -9 4 44.35 5.35
 3 -9 4 48.76 6.5
 3 -9 4 31.14 6.78
 3 -9 4 43.76 5.55
 3 -9 4 49.75 5.28
 3 -9 4 45.64 4.98
 3 -9 5 18.6 4.45
 3 -9 5 16.15 3.9
 3 -9 5 17.08 5.99
 3 -9 5 14.72 6.2
 3 -9 5 12.09 4.51
 3 -9 5 14.72 3.16
 3 -9 5 16.48 5.43
 3 -9 6 73.82 6.09
 3 -9 6 66.69 7.21
 3 -9 6 59.41 6.85
 3 -9 6 63.33 5.07
 3 -9 6 56.59 6.57
 3 -9 6 63.38 6.13
 3 -9 7 17.81 5.11
 3 -9 7 12.04 5.91
 3 -9 7 12.94 4.16
 3 -9 7 14.11 5.31
 3 -9 7 6.41 3.47
 3 -9 7 7.18 5.2
 3 -9 8 2.04 5
 3 -9 8 7.49 5.55
 3 -9 8 7.27 3.5
 3 -9 8 2.98 4.39
 3 -9 8 2.99 3.47
 3 -9 8 3.49 4.79
 3 -9 9 44.7 6.1
 3 -9 9 42.41 5.43
 3 -9 10 0.27 5.07
 3 -9 10 2.9 4.88
 3 -9 10 3.99 4.03
 3 -9 11 38.37 5.35
 3 -9 11 30.36 5.07
 3 -9 11 35.65 4.17
 3 -9 12 2.65 3.76
 3 -9 12 3.04 3.24
 3 -9 12 3.9 2.55
 3 -9 13 27.28 3.38
 3 -9 13 23.56 3.19
 3 -9 14 7.97 2.05
 3 -8 -12 33.2 3.75
 3 -8 -11 43.26 4.39
 3 -8 -11 18.47 5
 3 -8 -10 183.44 11.51
 3 -8 -10 198.54 11.29
 3 -8 -10 174.17 12.07
 3 -8 -10 215.34 11.3
 3 -8 -9 24.47 4.21
 3 -8 -9 26.87 5.04
 3 -8 -9 11.6 5.41
 3 -8 -9 21.19 2.93
 3 -8 -9 22.05 5.26
 3 -8 -9 12.67 6.39
 3 -8 -8 247.59 13.77
 3 -8 -8 274.38 14.44
 3 -8 -8 255.18 14.07
 3 -8 -8 257.05 15.01
 3 -8 -8 232.72 13.25
 3 -8 -8 274.07 14.68
 3 -8 -8 253.18 15.5
 3 -8 -7 11.21 5.25
 3 -8 -7 13.41 5.29
 3 -8 -7 13.88 4.52
 3 -8 -7 9.75 7.76
 3 -8 -7 6.54 6.02
 3 -8 -7 9.12 3.15
 3 -8 -7 19.95 5.37
 3 -8 -6 234.4 12.66
 3 -8 -6 237.79 14.4
 3 -8 -6 220.12 13.48
 3 -8 -6 198.57 11.96
 3 -8 -6 231.69 13.03
 3 -8 -6 203.3 11.52
 3 -8 -5 9.15 6.02
 3 -8 -5 21.65 5.34
 3 -8 -5 15.55 5.1
 3 -8 -5 9.21 4.42
 3 -8 -5 16.17 3.71
 3 -8 -5 28.72 8.32
 3 -8 -5 11.75 5.27
 3 -8 -5 -3.69 7.43
 3 -8 -4 149.33 10.1
 3 -8 -4 153.99 10.82
 3 -8 -4 169.1 10.33
 3 -8 -4 159.85 10.21
 3 -8 -4 160.6 10.2
 3 -8 -4 146.73 9.32
 3 -8 -4 163.71 11.86
 3 -8 -3 293.53 16.37
 3 -8 -3 306.13 16.72
 3 -8 -3 320.32 17.08
 3 -8 -3 296.73 16.12
 3 -8 -3 326.24 16.75
 3 -8 -3 290.67 15.78
 3 -8 -3 298.71 16.41
 3 -8 -2 319.41 17.28
 3 -8 -2 331.68 17.85
 3 -8 -2 340.06 17.25
 3 -8 -2 322.07 18.06
 3 -8 -2 324.67 17.71
 3 -8 -2 322.14 16.93
 3 -8 -2 321.76 17.54
 3 -8 -2 307.56 17.26
 3 -8 -1 727.33 34.97
 3 -8 -1 657.76 33.78
 3 -8 -1 703.23 34.54
 3 -8 -1 696.94 34.38
 3 -8 -1 647.02 33.64
 3 -8 -1 636.91 33.67
 3 -8 -1 774.79 35.1
 3 -8 -1 680.84 33.81
 3 -8 0 363.14 18.5
 3 -8 0 368.08 19.05
 3 -8 0 341.61 18.68
 3 -8 0 359.64 18.34
 3 -8 0 335.01 18.06
 3 -8 0 341.84 18.83
 3 -8 0 337.24 19.33
 3 -8 1 573.49 27.37
 3 -8 1 559.14 27.3
 3 -8 1 497.82 29.22
 3 -8 1 547.62 26.65
 3 -8 1 489.81 26.15
 3 -8 1 497.11 26.02
 3 -8 1 549.62 26.98
 3 -8 1 538.83 26.78
 3 -8 2 235.62 13.55
 3 -8 2 246.5 13.52
 3 -8 2 251.29 13.41
 3 -8 2 237.16 13.73
 3 -8 2 243.74 13.94
 3 -8 2 239.9 14.17
 3 -8 2 222.54 16.34
 3 -8 2 238.85 13.51
 3 -8 2 230.86 12.86
 3 -8 3 388.23 20.63
 3 -8 3 382.8 20.67
 3 -8 3 403.75 20.91
 3 -8 3 440.62 21.49
 3 -8 3 428.16 21.45
 3 -8 3 410.06 24.58
 3 -8 3 391.51 20.72
 3 -8 3 383.56 20.45
 3 -8 4 496.13 24.98
 3 -8 4 502.73 25.38
 3 -8 4 490.62 25.65
 3 -8 4 481.42 24.94
 3 -8 4 461.56 29.06
 3 -8 4 501.77 25.13
 3 -8 4 501.17 25.04
 3 -8 5 73.69 5.58
 3 -8 5 58.86 5.91
 3 -8 5 70.62 6.92
 3 -8 5 75.35 7.16
 3 -8 5 58.45 5.04
 3 -8 5 68.95 6.66
 3 -8 5 69.23 6.18
 3 -8 6 835.34 39.18
 3 -8 6 760.41 39.51
 3 -8 6 793.44 39.43
 3 -8 6 767.06 39.54
 3 -8 6 771.91 44.17
 3 -8 6 821.7 39.55
 3 -8 7 424.58 22.05
 3 -8 7 400.15 21.39
 3 -8 7 437.02 22.28
 3 -8 7 432.21 22.02
 3 -8 7 418.44 27.02
 3 -8 7 424.49 21.99
 3 -8 8 387.1 19.61
 3 -8 8 372.36 20.45
 3 -8 8 381.64 20.08
 3 -8 8 351.96 25.15
 3 -8 8 413.35 20.42
 3 -8 9 547.3 27.73
 3 -8 9 535.57 27.48
 3 -8 9 573.04 27.86
 3 -8 10 28.09 5.73
 3 -8 10 25.02 4.74
 3 -8 10 22.99 5.53
 3 -8 11 94.5 7.26
 3 -8 11 82.47 6.33
 3 -8 11 94.05 7.49
 3 -8 12 28.91 4.83
 3 -8 12 24.04 4.67
 3 -8 12 12.44 3.27
 3 -8 13 22.42 3.98
 3 -8 14 7.61 2.67
 3 -7 -13 31.17 3.82
 3 -7 -12 19.42 5.01
 3 -7 -12 17.97 4.16
 3 -7 -12 19.44 3.5
 3 -7 -11 184.82 11.69
 3 -7 -11 194.61 11.21
 3 -7 -11 225.75 11.68
 3 -7 -11 157.61 12.29
 3 -7 -11 234.4 11.58
 3 -7 -10 72.53 6.45
 3 -7 -10 72.4 7.16
 3 -7 -10 70.9 6.05
 3 -7 -10 77.07 6.65
 3 -7 -10 85.43 8.57
 3 -7 -9 355.5 19.47
 3 -7 -9 359.61 19.31
 3 -7 -9 422.2 20.17
 3 -7 -9 398.08 20.37
 3 -7 -9 381.05 19.67
 3 -7 -9 404.5 20.14
 3 -7 -9 331.53 21.02
 3 -7 -8 560.1 28.23
 3 -7 -8 538.5 27.76
 3 -7 -8 573.35 29.59
 3 -7 -8 566.79 28.04
 3 -7 -8 567.33 28.52
 3 -7 -8 518.13 27.74
 3 -7 -8 571.48 28.34
 3 -7 -7 619.73 29.4
 3 -7 -7 572.26 29.32
 3 -7 -7 572.52 29.09
 3 -7 -7 575.22 29.75
 3 -7 -7 555.78 28.92
 3 -7 -7 611.72 29.55
 3 -7 -7 533.21 30.48
 3 -7 -6 246.33 13.82
 3 -7 -6 242.65 13.58
 3 -7 -6 259.22 14.07
 3 -7 -6 280.75 14.62
 3 -7 -6 244.77 13.22
 3 -7 -6 227.78 13.17
 3 -7 -6 247 13.81
 3 -7 -6 208.32 12.62
 3 -7 -6 280.56 15.88
 3 -7 -5 377.81 18.5
 3 -7 -5 356.16 19.39
 3 -7 -5 374.87 19.11
 3 -7 -5 362.04 19.6
 3 -7 -5 347.44 18.84
 3 -7 -5 363.99 18.62
 3 -7 -5 309.86 20.26
 3 -7 -4 369.63 20.23
 3 -7 -4 439.34 20.79
 3 -7 -4 355.64 19.73
 3 -7 -4 437.54 21.79
 3 -7 -4 413.82 20.37
 3 -7 -4 370.95 19.77
 3 -7 -4 400.91 20.35
 3 -7 -4 381.2 20.38
 3 -7 -3 302.56 16.74
 3 -7 -3 341.21 16.24
 3 -7 -3 315.52 16.6
 3 -7 -3 282.35 16.54
 3 -7 -3 311.14 15.9
 3 -7 -3 305.91 15.83
 3 -7 -3 311.02 16.48
 3 -7 -3 321.5 16.51
 3 -7 -2 650.54 36.14
 3 -7 -2 600.31 31.61
 3 -7 -2 660.66 32.05
 3 -7 -2 638.09 31.79
 3 -7 -2 585.35 31.42
 3 -7 -2 656.68 31.96
 3 -7 -2 630.39 31.31
 3 -7 -2 586.48 31.57
 3 -7 -2 713.5 32.66
 3 -7 -2 754.81 32.91
 3 -7 -1 25.75 4.21
 3 -7 -1 32.74 4.33
 3 -7 -1 24.67 5.94
 3 -7 -1 23.52 3.48
 3 -7 -1 23.73 5.28
 3 -7 -1 15.9 5.08
 3 -7 -1 24.49 3.9
 3 -7 -1 28.5 4.07
 3 -7 0 145.69 9.35
 3 -7 0 151.94 8.35
 3 -7 0 161.85 9.58
 3 -7 0 135.89 9
 3 -7 0 173.09 12.17
 3 -7 0 145.38 8.75
 3 -7 0 128.31 8.4
 3 -7 0 177.59 10.22
 3 -7 0 131.54 8.49
 3 -7 1 4.91 8.4
 3 -7 1 3.2 2.71
 3 -7 1 -1.51 4.32
 3 -7 1 5.99 4.31
 3 -7 1 1.75 3.78
 3 -7 1 2.02 2.85
 3 -7 1 2 4.61
 3 -7 1 2.68 4.65
 3 -7 1 4.04 6.12
 3 -7 1 3.05 7.66
 3 -7 1 2.31 3.5
 3 -7 1 10.99 3.93
 3 -7 1 5.01 3.04
 3 -7 1 0.15 4.96
 3 -7 2 290.39 20.56
 3 -7 2 295.05 15.46
 3 -7 2 270.75 15.25
 3 -7 2 311.87 20.06
 3 -7 2 281.56 15.38
 3 -7 2 296.87 14.9
 3 -7 2 262.48 15.18
 3 -7 2 311.9 15.84
 3 -7 2 305.3 15.91
 3 -7 2 337.21 19.61
 3 -7 2 294.07 15.38
 3 -7 2 268.12 14.91
 3 -7 3 10.06 3.85
 3 -7 3 10.27 4.71
 3 -7 3 10.48 3.75
 3 -7 3 13.9 4.91
 3 -7 3 3.96 4.77
 3 -7 3 5.58 3.48
 3 -7 3 8.15 7.56
 3 -7 3 5.08 7.08
 3 -7 3 7.9 3.74
 3 -7 4 581.26 31.89
 3 -7 4 527.69 26.85
 3 -7 4 552.68 27.19
 3 -7 4 532.89 26.99
 3 -7 4 521.93 26.89
 3 -7 4 552.2 27.55
 3 -7 4 540.93 31.37
 3 -7 4 553.15 27.22
 3 -7 4 534.27 27.04
 3 -7 5 21.38 4.97
 3 -7 5 23.96 5.17
 3 -7 5 29.69 8.16
 3 -7 5 22.22 4.21
 3 -7 5 24.34 4.19
 3 -7 5 23.6 4.93
 3 -7 6 185.73 10.79
 3 -7 6 198.36 11.51
 3 -7 6 195.89 11.57
 3 -7 6 190.36 16.37
 3 -7 6 203.05 11.49
 3 -7 6 186.78 11.23
 3 -7 7 289.1 15.61
 3 -7 7 324.97 16.42
 3 -7 7 289.66 16.09
 3 -7 7 291.75 21.44
 3 -7 7 304.72 16.32
 3 -7 8 307.62 16.9
 3 -7 8 276.86 22.05
 3 -7 8 312.54 16.86
 3 -7 8 322.07 16.93
 3 -7 9 335.14 18.99
 3 -7 9 331.57 24.37
 3 -7 9 353.07 18.92
 3 -7 9 392.28 19.24
 3 -7 10 203.84 11.66
 3 -7 10 180.55 16.95
 3 -7 10 206.69 11.96
 3 -7 10 176.64 11.14
 3 -7 11 345.83 18.31
 3 -7 11 360.36 18.49
 3 -7 11 330.84 17.88
 3 -7 12 158.61 9.3
 3 -7 12 132.27 8.43
 3 -7 12 156.46 9.47
 3 -7 13 96.72 6.97
 3 -7 13 115.49 7.35
 3 -6 -15 14.67 2.05
 3 -6 -14 5.42 2.81
 3 -6 -13 5.64 3.35
 3 -6 -13 11.4 3.81
 3 -6 -13 9.97 4.71
 3 -6 -12 -2.04 3.51
 3 -6 -12 3.12 4.26
 3 -6 -12 -0.12 4.03
 3 -6 -12 -0.5 5.86
 3 -6 -11 8.51 4.09
 3 -6 -11 3.95 4.76
 3 -6 -11 2.87 4.37
 3 -6 -11 5.89 4.4
 3 -6 -11 -3.69 6.87
 3 -6 -10 49.85 5.63
 3 -6 -10 35.71 5.94
 3 -6 -10 51.56 5.74
 3 -6 -10 34.92 5.75
 3 -6 -10 35.5 7.75
 3 -6 -9 115.83 8.23
 3 -6 -9 107.42 7.76
 3 -6 -9 106.41 8.77
 3 -6 -9 119.72 8.19
 3 -6 -9 126.98 8.63
 3 -6 -9 91.89 9.85
 3 -6 -8 97.47 9.5
 3 -6 -8 105.54 7.39
 3 -6 -8 114.81 8.01
 3 -6 -8 112.75 7.93
 3 -6 -8 115.92 8.78
 3 -6 -8 110.85 7.81
 3 -6 -8 118.24 8.18
 3 -6 -7 108.17 7.19
 3 -6 -7 98.32 8.23
 3 -6 -7 100.31 7.56
 3 -6 -7 104.48 7.34
 3 -6 -7 112.03 7.99
 3 -6 -7 101.66 7.74
 3 -6 -7 85.02 8.62
 3 -6 -6 321.19 16.82
 3 -6 -6 339.87 17.04
 3 -6 -6 299.5 16.15
 3 -6 -6 299.85 16.56
 3 -6 -6 310.45 16.35
 3 -6 -6 303.04 16.58
 3 -6 -6 302.43 16.37
 3 -6 -6 301.9 17.12
 3 -6 -5 87.01 6.81
 3 -6 -5 87.5 7.16
 3 -6 -5 92.23 5.96
 3 -6 -5 86.1 7.27
 3 -6 -5 76.26 6.39
 3 -6 -5 99.13 6.47
 3 -6 -5 92.04 6.74
 3 -6 -5 94.07 5.82
 3 -6 -5 88.66 9.3
 3 -6 -4 233.9 12.66
 3 -6 -4 215.22 11.71
 3 -6 -4 198.58 11.37
 3 -6 -4 187.03 10.73
 3 -6 -4 217.92 11.81
 3 -6 -4 199.56 11.35
 3 -6 -4 196.51 10.93
 3 -6 -4 180.56 10.52
 3 -6 -4 189.96 11.3
 3 -6 -4 223.38 14.95
 3 -6 -3 329.14 17.48
 3 -6 -3 333.69 17.81
 3 -6 -3 356.37 17.33
 3 -6 -3 344.6 17.89
 3 -6 -3 326.53 17.64
 3 -6 -3 391 21.84
 3 -6 -3 305.39 18.19
 3 -6 -3 329.05 17.53
 3 -6 -3 343.88 17.6
 3 -6 -2 398.55 20.04
 3 -6 -2 365.72 19.61
 3 -6 -2 392.61 23.7
 3 -6 -2 377.67 19.35
 3 -6 -2 368.36 19.49
 3 -6 -2 398.89 19.95
 3 -6 -2 367.8 19.72
 3 -6 -2 356.05 19.55
 3 -6 -2 430.44 20.54
 3 -6 -1 347.47 22.89
 3 -6 -1 389.75 18.51
 3 -6 -1 338.53 18.76
 3 -6 -1 339.58 21.31
 3 -6 -1 335.95 19.22
 3 -6 0 834.35 42.82
 3 -6 0 878.49 43.01
 3 -6 0 923.11 45.91
 3 -6 0 915.54 43.26
 3 -6 1 84.03 11.44
 3 -6 1 79.34 6.16
 3 -6 1 104.35 10.61
 3 -6 1 81.16 6.14
 3 -6 1 79.47 6.5
 3 -6 1 85.67 6.57
 3 -6 1 80.16 9.26
 3 -6 1 81.1 6.68
 3 -6 2 794.45 43.01
 3 -6 2 853.4 42.7
 3 -6 2 765.67 38.61
 3 -6 2 851.01 39.07
 3 -6 2 733.47 38.54
 3 -6 2 844.38 39.08
 3 -6 2 783.63 38.95
 3 -6 2 776.43 38.68
 3 -6 2 858.05 42.55
 3 -6 3 738.28 36.94
 3 -6 3 869.77 41.58
 3 -6 3 777.99 37.11
 3 -6 3 733.04 36.96
 3 -6 3 767.17 37.38
 3 -6 3 740.11 37.33
 3 -6 3 792.29 41.04
 3 -6 4 396.41 20.86
 3 -6 4 460.67 25.29
 3 -6 4 406.18 20.95
 3 -6 4 400.26 20.76
 3 -6 4 425.73 21.31
 3 -6 4 413.24 25.24
 3 -6 4 427.98 21.08
 3 -6 5 81.38 6.14
 3 -6 5 97.29 10.31
 3 -6 5 76.5 6.13
 3 -6 5 79.87 5.76
 3 -6 5 81.92 6.48
 3 -6 5 82.7 10.96
 3 -6 5 77.7 6.26
 3 -6 6 682.76 34.44
 3 -6 6 610.76 30.71
 3 -6 6 606.74 30.34
 3 -6 6 618.38 30.77
 3 -6 6 632.6 35.67
 3 -6 6 617.1 30.83
 3 -6 7 11.31 4.26
 3 -6 7 15.45 9.15
 3 -6 7 7.31 4.12
 3 -6 8 154.37 10
 3 -6 8 151.68 15.39
 3 -6 8 170.01 9.89
 3 -6 9 84.45 12.54
 3 -6 9 86.86 6.67
 3 -6 9 75.64 6.94
 3 -6 10 301.7 22.98
 3 -6 10 316.65 16.76
 3 -6 10 316.17 17.13
 3 -6 11 4.46 4.49
 3 -6 11 1.43 3.6
 3 -6 12 179.07 10.82
 3 -6 13 101.14 7.05
 3 -6 13 106.3 7.3
 3 -6 14 153.39 8.85
 3 -5 -16 3.45 1.93
 3 -5 -15 67.97 5.03
 3 -5 -14 6.14 4.03
 3 -5 -14 5.89 4.41
 3 -5 -13 93.15 7.01
 3 -5 -13 124.36 7.87
 3 -5 -13 105.45 10.16
 3 -5 -12 7.28 3.66
 3 -5 -12 13.96 4.48
 3 -5 -12 12.56 4.88
 3 -5 -11 93.47 6.69
 3 -5 -11 76.01 6.97
 3 -5 -11 93.44 6.89
 3 -5 -11 75.25 9.94
 3 -5 -10 81.09 6.59
 3 -5 -10 88.6 7.37
 3 -5 -10 80.44 6.97
 3 -5 -10 89.92 9.86
 3 -5 -9 6.03 4.09
 3 -5 -9 1.7 4.8
 3 -5 -9 8.35 4.58
 3 -5 -9 6.69 6.9
 3 -5 -8 36.77 4.84
 3 -5 -8 41.03 5.06
 3 -5 -8 44.76 5.71
 3 -5 -8 42.94 5.29
 3 -5 -8 42.32 7.08
 3 -5 -7 3.1 4.25
 3 -5 -7 8.92 3.97
 3 -5 -7 4.5 3.25
 3 -5 -7 1.86 4.39
 3 -5 -7 5.05 4.22
 3 -5 -7 1.3 5.6
 3 -5 -6 46.67 4.99
 3 -5 -6 62.94 5.51
 3 -5 -6 47.39 4.67
 3 -5 -6 57.86 5.75
 3 -5 -6 50.94 5.06
 3 -5 -6 45.34 6.58
 3 -5 -6 40.91 4.96
 3 -5 -6 73.13 6.75
 3 -5 -5 186.89 11.03
 3 -5 -5 194 10.63
 3 -5 -5 210.9 13.63
 3 -5 -5 182.15 10.62
 3 -5 -5 195.23 11.16
 3 -5 -5 199.39 11.88
 3 -5 -5 178.43 10.5
 3 -5 -5 194.91 10.64
 3 -5 -5 195.87 10.84
 3 -5 -5 182.66 11.14
 3 -5 -4 286.53 15.59
 3 -5 -4 297.77 18.12
 3 -5 -4 325.52 15.73
 3 -5 -4 325.12 16.21
 3 -5 -3 129.03 8.35
 3 -5 -3 150.11 11.46
 3 -5 -3 140.47 8.37
 3 -5 -3 127.49 8.86
 3 -5 -2 268.27 17.36
 3 -5 -1 38.05 8.1
 3 -5 -1 34.61 7.53
 3 -5 0 529.82 29.12
 3 -5 1 68.97 9.14
 3 -5 1 64.36 8.98
 3 -5 2 897.2 46.19
 3 -5 2 873.3 46.15
 3 -5 3 14.62 7.22
 3 -5 3 18.58 7.9
 3 -5 4 656.72 33.45
 3 -5 4 570.08 31.94
 3 -5 4 627.39 34.06
 3 -5 5 34 6.47
 3 -5 5 42.14 9.16
 3 -5 5 26.63 7.04
 3 -5 6 260.05 15.5
 3 -5 6 217.01 12.22
 3 -5 6 227.97 17.12
 3 -5 7 320.2 18.12
 3 -5 7 280.36 15.43
 3 -5 8 424.54 21.31
 3 -5 8 402.11 21.05
 3 -5 9 761.79 37.41
 3 -5 9 749.41 37.24
 3 -5 10 777.72 40.21
 3 -5 10 786.79 46.08
 3 -5 10 829.3 40.02
 3 -5 10 838.39 40.22
 3 -5 11 92.04 7.22
 3 -5 11 78.8 12.66
 3 -5 11 77.32 6.02
 3 -5 11 82.53 6.8
 3 -5 12 366.03 26.78
 3 -5 12 424 20.75
 3 -5 12 378.01 20.87
 3 -5 13 8.36 3.94
 3 -5 13 10.09 4.13
 3 -5 14 94.99 6.3
 3 -4 -17 90.65 5.03
 3 -4 -16 7.17 3.03
 3 -4 -15 212.98 13.13
 3 -4 -15 160.06 11.17
 3 -4 -14 2.7 4.64
 3 -4 -14 8.26 7.66
 3 -4 -13 193.63 11.61
 3 -4 -13 178.27 10.48
 3 -4 -13 203.91 13.93
 3 -4 -12 4.45 5.76
 3 -4 -12 3.02 3.37
 3 -4 -12 2.94 4.11
 3 -4 -12 6.54 8.92
 3 -4 -11 231.48 14.52
 3 -4 -11 265.82 13.67
 3 -4 -11 254.19 16.43
 3 -4 -11 234.96 13.91
 3 -4 -11 260.41 13.8
 3 -4 -10 0.15 5.56
 3 -4 -10 10.86 3.82
 3 -4 -10 5.13 4.22
 3 -4 -10 10.28 4.3
 3 -4 -10 1.85 7.86
 3 -4 -9 350.79 20.17
 3 -4 -9 392.29 19.84
 3 -4 -9 380.67 23.56
 3 -4 -9 377.56 20.04
 3 -4 -9 413.8 20.07
 3 -4 -9 386.61 21.46
 3 -4 -8 120.83 7.76
 3 -4 -8 99.85 7.62
 3 -4 -8 133.26 11.18
 3 -4 -8 128.86 8.11
 3 -4 -8 113.2 7.94
 3 -4 -7 723.57 35.82
 3 -4 -7 693.04 34.19
 3 -4 -7 653.85 34.73
 3 -4 -7 695.48 36.94
 3 -4 -7 680.29 34.28
 3 -4 -7 696.32 34.19
 3 -4 -7 719.37 34.32
 3 -4 -6 115.71 7.8
 3 -4 -6 130.09 8.1
 3 -4 -6 118.78 9.56
 3 -4 -6 128.33 9.94
 3 -4 -6 144.08 8.21
 3 -4 -6 119.2 8.01
 3 -4 -5 547.62 26.9
 3 -4 -5 480.32 25.97
 3 -4 -5 464.54 24.79
 3 -4 -4 73.59 6.23
 3 -4 -4 62.1 7.57
 3 -4 -3 725.51 37.35
 3 -4 -3 834.69 39.69
 3 -4 -2 2.04 2.37
 3 -4 -2 4.04 6.55
 3 -4 -1 18.4 7.4
 3 -4 0 1107.91 49.92
 3 -4 0 1178.24 52.24
 3 -4 1 6.32 3.69
 3 -4 1 5.91 3.32
 3 -4 1 14.28 7.5
 3 -4 1 10.59 6.96
 3 -4 2 266.47 15.16
 3 -4 2 252.64 16.75
 3 -4 2 296.35 17.83
 3 -4 3 364.03 20.48
 3 -4 3 371.64 21.45
 3 -4 3 390.08 22.58
 3 -4 4 12.96 5.93
 3 -4 4 11.3 6.15
 3 -4 5 29.24 5.84
 3 -4 5 24.73 6.73
 3 -4 6 16.55 5.46
 3 -4 6 8.33 6.52
 3 -4 6 11.14 8.6
 3 -4 7 2.16 7.03
 3 -4 7 9.52 8.73
 3 -4 7 4.68 4.49
 3 -4 8 232.67 13.33
 3 -4 8 263.9 17.9
 3 -4 8 233.99 18.23
 3 -4 9 86.39 7.4
 3 -4 9 93.21 11.39
 3 -4 9 80.87 12.22
 3 -4 10 86.56 6.41
 3 -4 10 66.52 7.35
 3 -4 10 74.15 11.74
 3 -4 10 88.75 6.2
 3 -4 11 111.15 7.53
 3 -4 11 98.41 8.82
 3 -4 11 95.58 13.32
 3 -4 12 406.15 22.22
 3 -4 12 399.05 27.64
 3 -4 12 418.66 21.17
 3 -4 13 15.11 3.67
 3 -4 13 16.95 6.38
 3 -4 14 112.94 8.98
 3 -4 15 8.93 5.01
 3 -3 -17 87.51 5.46
 3 -3 -16 12.56 3.86
 3 -3 -15 93.32 7.41
 3 -3 -14 4.37 5.83
 3 -3 -13 203.26 12.43
 3 -3 -13 222.06 14.32
 3 -3 -12 9.76 6.35
 3 -3 -12 -4.13 3.48
 3 -3 -12 4.66 8.49
 3 -3 -11 436.22 23.54
 3 -3 -11 438.04 27.76
 3 -3 -11 433.52 22.62
 3 -3 -11 489.52 24.9
 3 -3 -10 25.42 6.11
 3 -3 -10 16.27 3.75
 3 -3 -10 20.6 7.54
 3 -3 -10 10.42 3.84
 3 -3 -10 34.42 8.24
 3 -3 -9 732.55 39.03
 3 -3 -9 802.08 38.67
 3 -3 -9 824.77 39.85
 3 -3 -9 828.88 43.28
 3 -3 -9 798.8 38.84
 3 -3 -8 9.72 4.39
 3 -3 -8 1.54 3.02
 3 -3 -8 5.94 6.02
 3 -3 -8 3.16 3.52
 3 -3 -8 8.16 6.08
 3 -3 -7 929.63 45.32
 3 -3 -7 908.25 45.88
 3 -3 -7 920.85 47.85
 3 -3 -6 23.86 6.01
 3 -3 -6 21.09 5.01
 3 -3 -5 1886.44 94.11
 3 -3 -5 1966.92 93.91
 3 -3 -4 20.9 5.18
 3 -3 -3 635.03 33.11
 3 -3 -2 2014.21 96.56
 3 -3 -2 1946.28 96.26
 3 -3 -1 1165.11 56.92
 3 -3 -1 1155.46 58.03
 3 -3 0 481.77 27.69
 3 -3 0 537.97 26.6
 3 -3 0 518.68 28.12
 3 -3 1 2138.27 103.89
 3 -3 2 808.11 41.24
 3 -3 3 2574.83 126.58
 3 -3 3 2633.62 125.97
 3 -3 4 898.67 47.34
 3 -3 4 947.24 48.28
 3 -3 4 955.06 47.14
 3 -3 5 524.72 28.31
 3 -3 5 455.61 28.75
 3 -3 5 533.72 27.14
 3 -3 6 195.95 12.6
 3 -3 6 214.86 15.17
 3 -3 6 193.71 15.41
 3 -3 7 28.77 4.73
 3 -3 7 28.14 7.71
 3 -3 7 28.72 9.15
 3 -3 8 53.56 6.01
 3 -3 8 37.82 8.74
 3 -3 8 59.74 10.08
 3 -3 9 126.74 9.35
 3 -3 9 139.71 13.72
 3 -3 9 118.16 13.5
 3 -3 10 132.73 9.89
 3 -3 10 125.88 13.65
 3 -3 11 9.26 6.65
 3 -3 11 11.65 8.98
 3 -3 11 7.5 3.58
 3 -3 12 49.66 8.05
 3 -3 12 66.7 11.29
 3 -3 12 61.29 5.1
 3 -3 13 2.81 6.86
 3 -3 14 161.36 11.52
 3 -3 15 6.17 5.98
 3 -3 16 36.55 5.62
 3 -3 17 17.11 3.6
 3 -2 -18 59.64 3.68
 3 -2 -17 0.86 3.13
 3 -2 -17 4.42 5.02
 3 -2 -16 124.96 8.75
 3 -2 -16 135.08 10.19
 3 -2 -15 14.54 6.09
 3 -2 -15 16.26 8.45
 3 -2 -14 117.3 9.75
 3 -2 -13 156.19 11.14
 3 -2 -13 131.64 13.95
 3 -2 -12 121.74 10.02
 3 -2 -12 125.98 13.25
 3 -2 -11 136.04 10.14
 3 -2 -11 138.45 13.83
 3 -2 -11 137.28 11.74
 3 -2 -10 16.29 5.68
 3 -2 -10 12.68 7.76
 3 -2 -10 13.98 3.64
 3 -2 -10 21.66 7.37
 3 -2 -9 107.23 7.73
 3 -2 -9 126.99 9.25
 3 -2 -9 96.73 11.19
 3 -2 -9 95.36 6.82
 3 -2 -9 115.91 14.53
 3 -2 -8 135.82 10.03
 3 -2 -8 145.74 15.5
 3 -2 -8 174.15 13.16
 3 -2 -8 157.02 10.33
 3 -2 -7 907.17 43.17
 3 -2 -7 944.77 48.43
 3 -2 -7 909.76 46.1
 3 -2 -7 810.94 43.38
 3 -2 -6 80.46 12.91
 3 -2 -6 119.35 8.31
 3 -2 -5 2492.65 120.15
 3 -2 -4 474.58 25.32
 3 -2 -3 1089.92 52.78
 3 -2 -3 1027.42 51.39
 3 -2 -3 996.93 51.32
 3 -2 -2 309.28 17.8
 3 -2 -2 281.96 16.18
 3 -2 -2 258.74 16.3
 3 -2 -1 1105.11 54.46
 3 -2 0 200.06 12.21
 3 -2 0 186.15 13.17
 3 -2 1 927.33 46.79
 3 -2 2 708.94 35.16
 3 -2 2 655.71 35.54
 3 -2 3 4055.73 195.05
 3 -2 3 4105.59 195.69
 3 -2 4 1710.22 82.06
 3 -2 4 1649.27 82.99
 3 -2 5 972.09 50.61
 3 -2 5 994.81 49.06
 3 -2 6 1050.29 52.78
 3 -2 6 960.11 52.51
 3 -2 6 1040.27 50.6
 3 -2 7 645.16 35.63
 3 -2 8 79.64 7.15
 3 -2 8 88.42 11.06
 3 -2 9 351.45 19.18
 3 -2 9 326.98 23.17
 3 -2 9 363.7 23.25
 3 -2 10 181.73 11.98
 3 -2 10 182 15.82
 3 -2 10 152.93 15.2
 3 -2 11 163.16 9.43
 3 -2 11 174.4 12.16
 3 -2 11 150.81 14.97
 3 -2 11 172.09 15.42
 3 -2 12 129.1 10.9
 3 -2 12 116.24 13.48
 3 -2 13 19 7.99
 3 -2 13 16.96 8.63
 3 -2 14 168.38 12.37
 3 -2 15 3.02 6.54
 3 -2 16 90.73 7.97
 3 -2 17 29.76 4.65
 3 -1 -18 42.56 3.19
 3 -1 -18 32.58 4.34
 3 -1 -17 14.64 4.36
 3 -1 -17 15.91 3.57
 3 -1 -17 18.1 6
 3 -1 -16 87.41 7.8
 3 -1 -16 79.71 9.22
 3 -1 -15 82.88 8.73
 3 -1 -15 99.07 10.59
 3 -1 -14 323.74 18.37
 3 -1 -14 310 19.6
 3 -1 -13 -2.04 7.1
 3 -1 -13 -2.05 7.94
 3 -1 -13 -2.69 8.35
 3 -1 -12 487.34 25.42
 3 -1 -12 524.47 30.89
 3 -1 -11 53.56 7.26
 3 -1 -11 53.1 12.45
 3 -1 -11 60.22 10.86
 3 -1 -11 51.62 7.97
 3 -1 -10 474.87 24.13
 3 -1 -10 461.73 30.15
 3 -1 -10 477.81 28.3
 3 -1 -10 427.47 23.49
 3 -1 -9 98.75 13.82
 3 -1 -9 117.54 9.14
 3 -1 -9 99.38 11.62
 3 -1 -9 118.82 9.24
 3 -1 -9 107.87 7.98
 3 -1 -8 30.69 11.32
 3 -1 -8 17.62 5.54
 3 -1 -7 26.96 10.7
 3 -1 -7 29.86 4.22
 3 -1 -6 1647.16 76.86
 3 -1 -6 1527.96 73.41
 3 -1 -6 1442.47 73.13
 3 -1 -5 361.64 19.62
 3 -1 -4 2174.7 105.06
 3 -1 -3 3971.53 190.08
 3 -1 -3 3972.74 189.47
 3 -1 -3 3930.79 189.18
 3 -1 -2 1706.71 81.6
 3 -1 -2 1639.39 81.3
 3 -1 -2 1663.42 81.35
 3 -1 -1 173.48 11.88
 3 -1 -1 172.67 11.56
 3 -1 -1 177.92 12.24
 3 -1 -1 167.62 12.14
 3 -1 0 39.69 5.98
 3 -1 0 44.03 7.07
 3 -1 1 905.04 45.54
 3 -1 1 916.27 46.06
 3 -1 2 12.73 6.27
 3 -1 3 887.93 44.92
 3 -1 4 292.32 17.9
 3 -1 5 1576.2 78.72
 3 -1 5 1702.52 80.21
 3 -1 6 3.11 3.56
 3 -1 6 11.87 7.26
 3 -1 7 557.96 27.45
 3 -1 7 520.13 30.52
 3 -1 7 509.44 30.07
 3 -1 8 17.68 5.73
 3 -1 8 10.85 8.15
 3 -1 8 12.95 7.8
 3 -1 9 663.8 33.37
 3 -1 9 697.93 37.25
 3 -1 9 592.62 36.14
 3 -1 10 102.91 9.37
 3 -1 10 101.44 12.24
 3 -1 10 93.87 11.35
 3 -1 11 296.53 17.05
 3 -1 11 263.97 20.24
 3 -1 11 247.21 19.13
 3 -1 12 278.13 16.47
 3 -1 12 244.53 19.46
 3 -1 12 218.83 18.04
 3 -1 13 109.66 10.84
 3 -1 14 107.2 10.61
 3 -1 15 110.39 9.94
 3 -1 16 103.19 8.62
 3 -1 17 59.58 5.66
 3 0 -18 3.77 2.88
 3 0 -18 7.38 2.19
 3 0 -18 5.88 4.02
 3 0 -17 6.97 4.97
 3 0 -17 11.53 3.43
 3 0 -17 17.04 6.07
 3 0 -16 72.92 7.85
 3 0 -16 75.98 8.87
 3 0 -15 40.07 7.46
 3 0 -15 31.54 9.3
 3 0 -14 62.58 8.77
 3 0 -14 59.53 9.66
 3 0 -13 175.18 12.28
 3 0 -13 161.61 15.93
 3 0 -13 150.45 13.25
 3 0 -13 181.58 12.1
 3 0 -13 169.34 17.53
 3 0 -12 7.21 6.76
 3 0 -12 5.45 10.59
 3 0 -12 14.02 9.11
 3 0 -12 -0.43 8.4
 3 0 -12 0.19 7.3
 3 0 -11 53.1 8.17
 3 0 -11 48.53 12.48
 3 0 -11 64.62 9.01
 3 0 -11 65.18 7.37
 3 0 -10 56.3 6.71
 3 0 -10 57.42 7.55
 3 0 -10 43.75 11.81
 3 0 -9 135 9.88
 3 0 -9 120.46 14.98
 3 0 -9 134.06 9.03
 3 0 -8 183.54 11.26
 3 0 -8 192.73 17.4
 3 0 -7 424.23 26.48
 3 0 -7 403.78 21.77
 3 0 -6 69.74 6.85
 3 0 -5 39.48 6.06
 3 0 -4 732.12 37.3
 3 0 -3 71.27 7.58
 3 0 -2 1270.18 62.58
 3 0 -1 177.05 11.6
 3 0 0 193.54 12.29
 3 0 0 169.71 13.11
 3 0 0 208.56 11.61
 3 0 1 340.95 17.77
 3 0 1 382.89 19.55
 3 0 1 369.22 20.52
 3 0 2 9.39 6.48
 3 0 2 3.09 5.46
 3 0 3 630.8 32.91
 3 0 3 651.61 33.5
 3 0 4 27.43 6.38
 3 0 5 686.77 35.71
 3 0 6 25.17 6.77
 3 0 7 619.9 30.98
 3 0 7 596.86 32.99
 3 0 8 12.89 5.93
 3 0 8 21.07 8.4
 3 0 8 8.71 6.89
 3 0 9 525.27 27.75
 3 0 9 557.34 31.76
 3 0 9 525.23 30.15
 3 0 10 8.69 6.94
 3 0 10 4.63 8.08
 3 0 10 4.19 6.74
 3 0 11 123.75 11.12
 3 0 11 127.73 13.22
 3 0 12 50.81 9.41
 3 0 12 81.67 10.99
 3 0 13 74.99 10.09
 3 0 14 47.15 9.16
 3 1 -18 68.63 5.69
 3 1 -18 79.24 4.5
 3 1 -18 82.2 6.07
 3 1 -17 1.91 5.45
 3 1 -17 3.08 3.05
 3 1 -17 7.51 6.04
 3 1 -16 119.44 9.48
 3 1 -16 106.07 10.05
 3 1 -15 -2.31 7.37
 3 1 -15 -2.21 8.23
 3 1 -14 186.81 12.51
 3 1 -14 174.78 13.41
 3 1 -14 178.18 13
 3 1 -13 95.95 9.72
 3 1 -13 83.69 13.68
 3 1 -13 102.51 9.88
 3 1 -13 69.03 11.39
 3 1 -13 103.69 10.93
 3 1 -12 393.39 22.05
 3 1 -12 346.35 27.26
 3 1 -12 426.82 26.87
 3 1 -12 404.93 22.62
 3 1 -12 402.17 21.94
 3 1 -11 213.78 13.4
 3 1 -11 185.26 17.16
 3 1 -11 203.12 19.26
 3 1 -11 211.37 13.32
 3 1 -10 200.87 17.67
 3 1 -10 162.82 11.29
 3 1 -10 201.52 16.18
 3 1 -10 170.31 11.68
 3 1 -9 508.05 30.72
 3 1 -9 468.99 24.37
 3 1 -8 146.22 10.16
 3 1 -7 439.85 23.87
 3 1 -6 60.2 7.03
 3 1 -5 1273.96 63.14
 3 1 -4 698.35 35.69
 3 1 -4 667.61 35.28
 3 1 -3 745.87 37.07
 3 1 -3 689.63 36.86
 3 1 -2 1878.41 91.36
 3 1 -1 1072.66 52.74
 3 1 -1 1046.14 52.95
 3 1 0 762.93 37.69
 3 1 0 746.47 38.73
 3 1 1 249.77 14.19
 3 1 1 259.95 15.75
 3 1 2 255.43 14.3
 3 1 2 253.2 15.81
 3 1 3 56.18 6.41
 3 1 3 54.92 7.59
 3 1 4 296.86 16.4
 3 1 4 276.35 17.07
 3 1 5 112.78 8.76
 3 1 6 35.3 5.92
 3 1 7 480.02 24.91
 3 1 7 483.16 26.34
 3 1 8 131.1 9.78
 3 1 8 137.69 12.81
 3 1 8 125.85 10.55
 3 1 9 74.35 8.26
 3 1 9 76.8 10.53
 3 1 10 12.65 7.48
 3 1 10 24.53 8.47
 3 1 11 33.51 8.59
 3 1 11 36.41 8.59
 3 1 12 7.74 8.2
 3 1 12 4.8 7.02
 3 1 13 145.97 12.22
 3 1 14 0.4 7.75
 3 1 15 45.74 7.74
 3 1 16 8.96 5.38
 3 1 17 8.66 3.42
 3 2 -18 139.19 7.97
 3 2 -18 119.45 7.91
 3 2 -17 17.6 5.71
 3 2 -17 16.32 2.77
 3 2 -17 17.77 5.72
 3 2 -16 203.22 13.13
 3 2 -16 207.24 13.3
 3 2 -15 10.19 7.51
 3 2 -15 4.36 6.48
 3 2 -15 9.17 8.08
 3 2 -14 323.91 18.33
 3 2 -14 325.82 19.39
 3 2 -14 305.17 18.73
 3 2 -13 95.04 9.54
 3 2 -13 97.4 14.47
 3 2 -13 92.55 12.54
 3 2 -13 90.07 10.57
 3 2 -13 87.22 9.82
 3 2 -12 826.32 50.59
 3 2 -12 914.5 44.6
 3 2 -12 838.06 49.32
 3 2 -12 894.96 44.52
 3 2 -11 28.28 6.94
 3 2 -11 23.32 11.49
 3 2 -11 16.38 6.99
 3 2 -11 24 9.08
 3 2 -10 1072.44 52.68
 3 2 -9 5.47 5.21
 3 2 -9 18.06 5.36
 3 2 -8 127.04 10.08
 3 2 -7 30.18 6.34
 3 2 -6 255.78 16.2
 3 2 -5 475.31 26.28
 3 2 -4 755.88 38.71
 3 2 -4 737.5 38.76
 3 2 -3 975.56 48.54
 3 2 -3 946.02 48.75
 3 2 -2 54.44 7.28
 3 2 -1 1922.5 94.13
 3 2 -1 1953 94.54
 3 2 0 10.71 6.96
 3 2 1 132.09 11.01
 3 2 2 288.47 15.29
 3 2 2 304.93 17.81
 3 2 3 242.16 13.39
 3 2 3 270.42 15.82
 3 2 4 340.35 18.26
 3 2 4 371 20.14
 3 2 5 2042.38 99.45
 3 2 6 35.56 5.37
 3 2 7 339.13 18.43
 3 2 8 82.99 8.33
 3 2 8 96.35 10.72
 3 2 9 11.82 6.45
 3 2 9 10.44 7.51
 3 2 10 24.32 7.76
 3 2 10 21.61 7.96
 3 2 11 129.89 11.37
 3 2 11 132.49 12.62
 3 2 12 4.39 8.08
 3 2 13 133.49 11.39
 3 2 14 1.82 7.04
 3 2 15 13.13 6.22
 3 2 16 2.23 4.5
 3 3 -18 53.42 4.82
 3 3 -18 44.92 4.22
 3 3 -17 78.61 6.99
 3 3 -17 53.66 6.5
 3 3 -16 77.97 7.26
 3 3 -16 91.57 8.51
 3 3 -16 83 8.6
 3 3 -15 23.62 7.98
 3 3 -15 21.09 6.91
 3 3 -15 17.02 7.56
 3 3 -14 169.16 12.38
 3 3 -14 172.15 13.14
 3 3 -14 180.45 12.63
 3 3 -13 66.18 9.06
 3 3 -13 58.97 8.8
 3 3 -13 37.45 11.79
 3 3 -13 50.51 9.82
 3 3 -12 522.61 34.34
 3 3 -12 521.98 32.34
 3 3 -12 531.38 28.12
 3 3 -11 193.76 16.72
 3 3 -11 183.93 12.67
 3 3 -10 1145.43 62.61
 3 3 -10 1303.61 61.03
 3 3 -9 92.91 8.94
 3 3 -8 1026.22 52.74
 3 3 -7 12.24 6.41
 3 3 -6 1475.41 73.77
 3 3 -5 8.43 7.53
 3 3 -4 687.06 35.53
 3 3 -4 669.43 36.31
 3 3 -3 5.45 5.98
 3 3 -2 1089.32 54.58
 3 3 -2 1095.22 55.38
 3 3 -1 46.79 7.2
 3 3 -1 49.77 8.99
 3 3 0 2515.24 122.31
 3 3 1 260.66 16.85
 3 3 2 337.87 20.04
 3 3 3 843.11 43.31
 3 3 4 98.8 8.73
 3 3 5 629.78 32.96
 3 3 6 272.78 15.16
 3 3 7 862.39 42.88
 3 3 8 48.39 7.02
 3 3 8 50.76 8.37
 3 3 9 331.09 18.88
 3 3 9 329.15 21.56
 3 3 10 -2.67 7.04
 3 3 10 4.68 6.52
 3 3 11 177.77 12.79
 3 3 12 0.81 6.92
 3 3 13 132.89 10.51
 3 3 14 26.16 6.36
 3 3 15 72.65 6.55
 3 3 16 7.66 2.86
 3 4 -18 0.79 3.22
 3 4 -17 86.38 7.34
 3 4 -17 91.89 5.8
 3 4 -17 85.09 6.65
 3 4 -16 1.44 6.5
 3 4 -16 10.64 5.25
 3 4 -16 3.99 5.81
 3 4 -15 51.18 7.82
 3 4 -15 47.65 8.19
 3 4 -15 50.81 7.2
 3 4 -14 17.89 8.21
 3 4 -14 13.75 7.44
 3 4 -14 20.09 7.95
 3 4 -13 82.73 11.21
 3 4 -13 72.18 9.31
 3 4 -13 89.12 13.91
 3 4 -13 80.02 9.45
 3 4 -12 83.37 9.6
 3 4 -12 81.91 10.96
 3 4 -11 195.41 16.8
 3 4 -11 190.97 13.07
 3 4 -10 292.87 18.99
 3 4 -9 30.33 7.75
 3 4 -8 547.9 31
 3 4 -7 4.6 7.02
 3 4 -6 613.77 33.93
 3 4 -5 278.39 18.87
 3 4 -3 3.85 5.09
 3 4 -3 13.46 8.83
 3 4 -2 1985.28 97.87
 3 4 -2 2046.95 99.31
 3 4 -1 75.39 7.64
 3 4 -1 88.88 10.58
 3 4 0 388.5 21.91
 3 4 0 394.27 23.14
 3 4 1 335.93 20.47
 3 4 2 929.91 47.9
 3 4 3 12.04 6.04
 3 4 4 956.46 48.8
 3 4 5 71.01 6.25
 3 4 6 787.64 39.13
 3 4 7 18.2 5.5
 3 4 8 210.46 12.93
 3 4 8 198.05 14.92
 3 4 9 58.42 7.46
 3 4 10 41.13 7.15
 3 4 11 97 9.04
 3 4 12 4.29 6.12
 3 4 13 137.31 9.65
 3 4 14 0.55 4.36
 3 5 -17 58.62 4.43
 3 5 -17 44.25 4.4
 3 5 -16 13.05 4.82
 3 5 -16 8.3 4.92
 3 5 -15 82.73 7.92
 3 5 -15 75.88 7.87
 3 5 -14 8.26 6.97
 3 5 -12 29.03 8.16
 3 5 -11 139.78 13.49
 3 5 -10 17.86 7.24
 3 5 -9 42.47 8.86
 3 5 -8 21.93 8.34
 3 5 -7 241.08 17.81
 3 5 -6 21.24 8.62
 3 5 -3 4.16 4.55
 3 5 -3 5.23 7.91
 3 5 -2 1007.98 51.31
 3 5 -2 1054.72 53.71
 3 5 -1 185.67 12.15
 3 5 -1 179.95 14.68
 3 5 0 201.57 13.22
 3 5 0 213.68 15.72
 3 5 1 5.93 6.71
 3 5 1 0.57 4.73
 3 5 2 251.04 16.82
 3 5 3 55.64 7.55
 3 5 8 301.09 16.74
 3 5 9 18.09 5.74
 3 5 10 399.56 21.2
 3 5 11 12.71 5.16
 3 5 12 136.14 8.87
 3 6 -17 80.62 5.14
 3 6 -16 98.2 6.6
 3 6 -16 85.1 6.12
 3 6 -15 45.29 6.31
 3 6 -15 34.63 5.82
 3 6 -14 86.04 8.79
 3 6 -11 293.8 20
 3 6 -10 171.9 14.43
 3 6 -10 180.2 15.25
 3 6 -9 288.99 20.84
 3 6 -8 119.08 12.81
 3 6 -7 152.65 14.83
 3 6 -6 1.14 9.02
 3 6 -4 161.38 14.61
 3 6 -3 179.76 15.47
 3 6 -2 507.26 30.17
 3 6 -1 16.22 8.59
 3 6 0 52.33 9.14
 3 6 1 17.23 7.42
 3 6 2 33.59 7.49
 3 6 3 130.62 11.14
 3 7 -16 4.64 4.16
 3 7 -16 2.65 2.95
 3 7 -15 139.79 9.09
 3 7 -15 142.22 9.57
 3 7 -14 12 6.55
 3 7 -14 15.7 5.1
 3 7 -14 26.23 6.08
 3 7 -13 384.81 21.27
 3 7 -12 114.65 10.64
 3 7 -10 273.96 20.14
 3 7 -9 445.16 28.58
 3 7 -8 127.06 14.06
 3 7 -7 241.28 19.45
 3 7 -5 204.9 17.69
 3 7 -4 647 38.02
 3 7 -3 173.7 15.78
 3 7 -2 177.8 16.02
 3 7 -1 396.27 25.43
 3 7 0 203.36 16.17
 3 7 1 267.21 18.99
 3 7 2 264.07 18.28
 3 8 -15 62.57 5.18
 3 8 -15 69.48 5.75
 3 8 -14 70.05 6.55
 3 8 -14 64.82 6.75
 3 8 -13 108.72 9
 3 8 -12 10.53 7.15
 3 8 -8 -0.7 8.71
 3 8 -7 271.54 21.04
 3 8 -6 35.64 11
 3 8 -5 415.13 27.92
 3 8 -4 86.66 12.79
 3 8 -3 178.32 16.76
 3 8 -2 281.25 21.04
 3 8 -1 75.8 11.29
 3 8 0 381.63 25.08
 3 8 1 77.67 10.66
 3 9 -14 31.12 4.41
 3 9 -14 34.77 4.13
 3 9 -13 79.47 6.89
 3 9 -12 21.67 6.16
 3 9 -11 172.25 11.51
 3 9 -5 356.25 25.06
 3 9 -4 48.59 10.6
 3 9 -3 367.07 25.46
 3 9 -2 5.95 8.3
 3 9 -1 265.23 19.76
 3 10 -13 12.58 3.17
 3 10 -13 17.99 3.09
 3 10 -12 33.04 4.74
 3 10 -11 37.89 5.65
 3 11 -10 10.78 3.77
 4 -12 0 25.68 5.42
 4 -12 1 196.96 11.62
 4 -12 1 195.56 10.35
 4 -12 2 7.33 4.99
 4 -12 2 8.36 3.16
 4 -12 3 100.22 7.74
 4 -12 3 103.42 6.5
 4 -12 4 8.82 4.81
 4 -12 4 8.43 3.47
 4 -12 5 34.54 5.02
 4 -12 6 18.42 4.28
 4 -12 6 18.88 3.29
 4 -12 7 73.25 4.92
 4 -12 7 72.93 5.36
 4 -12 8 98.85 5.65
 4 -11 -7 55.54 4.2
 4 -11 -5 171.31 9.8
 4 -11 -4 3.98 4.49
 4 -11 -4 5.25 4.44
 4 -11 -3 84.36 6.86
 4 -11 -3 76.18 6.92
 4 -11 -2 13.83 5.22
 4 -11 -2 18.24 3.88
 4 -11 -2 29.74 5.2
 4 -11 -1 126.46 8.51
 4 -11 -1 119.65 9.66
 4 -11 -1 122.53 8.67
 4 -11 -1 107.75 7.09
 4 -11 -1 128.01 7.8
 4 -11 0 66.83 6.63
 4 -11 0 79.87 7.15
 4 -11 0 71.44 5.63
 4 -11 0 51.79 7.84
 4 -11 0 88.67 6.29
 4 -11 1 190.97 11.28
 4 -11 1 197.2 11.03
 4 -11 1 189.23 12.51
 4 -11 2 29.06 4.97
 4 -11 2 35.17 5.06
 4 -11 2 39.53 6.5
 4 -11 2 32.22 4.85
 4 -11 2 31.64 7.15
 4 -11 3 102.94 9.5
 4 -11 3 128.29 9.22
 4 -11 3 126.57 8.14
 4 -11 3 127.08 8.26
 4 -11 4 -0.77 6.23
 4 -11 4 7.81 4.28
 4 -11 4 6.03 5.35
 4 -11 4 12 4.56
 4 -11 5 19.62 4.21
 4 -11 5 11.02 6.04
 4 -11 6 -6.71 5.67
 4 -11 6 6.92 3.51
 4 -11 6 2.99 4.19
 4 -11 7 67.42 5.57
 4 -11 7 56.28 6.41
 4 -11 8 61.81 4.91
 4 -11 8 45.34 5.64
 4 -11 9 144.97 9.12
 4 -11 9 172.7 8.89
 4 -11 10 -3.32 2.14
 4 -11 10 0.65 2.77
 4 -10 -9 41.33 3.6
 4 -10 -8 11.22 3.75
 4 -10 -7 104.71 6.83
 4 -10 -7 93.24 7.16
 4 -10 -6 7.53 4.56
 4 -10 -6 7.02 4.86
 4 -10 -6 5.9 4.2
 4 -10 -5 137.49 9.45
 4 -10 -5 146.27 9.11
 4 -10 -4 21.44 5.74
 4 -10 -4 22.57 5.34
 4 -10 -4 31.98 4.15
 4 -10 -4 23.71 4.84
 4 -10 -3 168.61 10.83
 4 -10 -3 167.33 11.12
 4 -10 -3 177.06 11.55
 4 -10 -3 182.43 12.38
 4 -10 -3 180.37 10.75
 4 -10 -3 163.75 10.24
 4 -10 -3 160.5 9.92
 4 -10 -2 32.5 7.03
 4 -10 -2 37.86 6.42
 4 -10 -2 32.82 4.95
 4 -10 -2 29.47 4.05
 4 -10 -2 28.12 4.7
 4 -10 -2 33.27 8.03
 4 -10 -1 427.98 20.92
 4 -10 -1 413.09 21.23
 4 -10 -1 408 21.38
 4 -10 -1 400.62 22.31
 4 -10 -1 416.68 21.81
 4 -10 -1 383.43 21.41
 4 -10 -1 374.35 20.51
 4 -10 -1 400.3 20.55
 4 -10 0 33.7 5.88
 4 -10 0 34.84 5.89
 4 -10 0 27.4 8.11
 4 -10 0 40.29 6.91
 4 -10 0 27.95 5.54
 4 -10 0 33.01 4.91
 4 -10 0 25.73 4.06
 4 -10 1 305.92 16.14
 4 -10 1 286.35 16.05
 4 -10 1 305.99 15.81
 4 -10 2 10.13 4.8
 4 -10 2 4.9 7.27
 4 -10 2 5.34 6.66
 4 -10 2 6.75 5.25
 4 -10 2 8.2 4.9
 4 -10 3 91.92 7.28
 4 -10 3 88.38 8.73
 4 -10 3 100.82 7.79
 4 -10 3 111.29 7.78
 4 -10 3 92.32 9.46
 4 -10 4 3.78 3.74
 4 -10 4 1.15 6.27
 4 -10 4 5.11 4.58
 4 -10 4 -0.14 5.1
 4 -10 5 182.36 10.46
 4 -10 5 167.56 11.43
 4 -10 5 170.13 10.13
 4 -10 6 4.5 3.96
 4 -10 6 2.41 3.99
 4 -10 6 8.25 5.32
 4 -10 6 -0.67 5.03
 4 -10 7 222.41 12.69
 4 -10 7 222.82 12.34
 4 -10 7 218.53 11.93
 4 -10 8 2.16 4.12
 4 -10 8 1.96 4.43
 4 -10 9 10.82 4.11
 4 -10 9 16.14 4.12
 4 -10 10 -0.84 3.23
 4 -10 11 24.11 2.83
 4 -9 -10 158.76 8.87
 4 -9 -9 15.11 3.03
 4 -9 -9 8.93 4.09
 4 -9 -9 13.67 5.55
 4 -9 -8 280.91 14.56
 4 -9 -8 252.94 14.96
 4 -9 -8 239.35 15.56
 4 -9 -7 37.23 5.28
 4 -9 -7 37.1 5.89
 4 -9 -7 36.9 7.4
 4 -9 -6 360.24 21.72
 4 -9 -6 406.4 20.69
 4 -9 -6 366.59 21.08
 4 -9 -6 419.1 21
 4 -9 -6 422.77 20.95
 4 -9 -6 394.26 19.7
 4 -9 -5 1.85 5.95
 4 -9 -5 5.81 5.03
 4 -9 -5 4.61 6.14
 4 -9 -5 10.62 3.64
 4 -9 -5 9.02 5.08
 4 -9 -4 236 12.95
 4 -9 -4 245.38 13.82
 4 -9 -4 221.28 15.33
 4 -9 -4 240.72 14.28
 4 -9 -4 222.14 13.48
 4 -9 -4 239.99 13.56
 4 -9 -3 162.02 10.57
 4 -9 -3 157.73 11.1
 4 -9 -3 169.74 10.64
 4 -9 -3 137.11 8.77
 4 -9 -3 148.18 9.93
 4 -9 -3 198.67 12.29
 4 -9 -3 183.86 12.23
 4 -9 -3 147.43 9.56
 4 -9 -2 62 8.98
 4 -9 -2 68.85 6.37
 4 -9 -2 70.29 8.15
 4 -9 -2 71.9 7.48
 4 -9 -2 56.64 5.41
 4 -9 -2 61.88 6.29
 4 -9 -2 68.87 6.88
 4 -9 -2 63.02 8.73
 4 -9 -1 449.39 23.9
 4 -9 -1 434.3 23.3
 4 -9 -1 515.04 24.43
 4 -9 -1 475.77 24.09
 4 -9 -1 414.77 23
 4 -9 -1 442.51 23
 4 -9 -1 485.02 24.8
 4 -9 0 12.34 6.01
 4 -9 0 3.55 5.18
 4 -9 0 -1.59 7.43
 4 -9 0 6.04 6.43
 4 -9 0 6.17 4.25
 4 -9 0 10.67 3.87
 4 -9 1 43.26 6.45
 4 -9 1 49.02 6.25
 4 -9 1 60.91 7.29
 4 -9 1 45.54 7.56
 4 -9 1 43.53 4.44
 4 -9 1 48.84 5.59
 4 -9 1 47.53 8.06
 4 -9 2 1.5 3.12
 4 -9 2 0.15 5.1
 4 -9 2 2.74 4.49
 4 -9 2 0.72 6.19
 4 -9 2 -2.84 5.1
 4 -9 2 5.23 4.88
 4 -9 3 88.22 7.19
 4 -9 3 87.61 7.31
 4 -9 3 90.17 8.89
 4 -9 3 95.87 7.55
 4 -9 3 91.05 6.58
 4 -9 4 3.7 3.98
 4 -9 4 3.19 4.19
 4 -9 4 -1.4 6.36
 4 -9 4 2.05 4.75
 4 -9 5 597.06 28.14
 4 -9 5 517.54 27.49
 4 -9 5 578.11 28.81
 4 -9 5 551.48 28.41
 4 -9 5 563.65 28.08
 4 -9 6 2.49 4.39
 4 -9 6 2.62 5.24
 4 -9 6 3.93 5.59
 4 -9 6 3.17 4.16
 4 -9 6 2.39 5.36
 4 -9 7 394.74 20.03
 4 -9 7 387.61 20.53
 4 -9 7 398.51 20.65
 4 -9 7 381.71 20.47
 4 -9 7 391.61 20.68
 4 -9 8 83.06 6.65
 4 -9 8 69.86 6.72
 4 -9 8 77.6 6.72
 4 -9 8 65.65 5.28
 4 -9 9 130.39 8.37
 4 -9 9 117.34 7.01
 4 -9 9 132.57 8.48
 4 -9 10 33.72 4.73
 4 -9 10 41.59 4.81
 4 -9 11 59.01 4.96
 4 -9 11 61.79 4.99
 4 -9 11 74.41 5.8
 4 -9 12 13.3 2.61
 4 -8 -12 38.94 4.09
 4 -8 -11 -0.59 3.18
 4 -8 -11 -9.37 4.8
 4 -8 -10 100.6 8.27
 4 -8 -10 95.38 6.91
 4 -8 -9 2.29 3.79
 4 -8 -9 3.76 6.82
 4 -8 -9 7.31 4.84
 4 -8 -9 7.37 4.71
 4 -8 -9 5.78 3.31
 4 -8 -8 444.79 22.22
 4 -8 -8 391.35 21.67
 4 -8 -8 392.98 23.37
 4 -8 -7 28.89 5.92
 4 -8 -7 22.96 4.83
 4 -8 -7 29.42 4.14
 4 -8 -7 18.75 5.71
 4 -8 -7 36.52 8.44
 4 -8 -6 514.83 25.44
 4 -8 -6 528.77 26.26
 4 -8 -6 544.21 26.66
 4 -8 -6 465.18 27.47
 4 -8 -6 495.48 25.74
 4 -8 -6 516.43 26.38
 4 -8 -5 154.06 10.29
 4 -8 -5 153.65 9.35
 4 -8 -5 166.47 10.85
 4 -8 -5 165.07 11.03
 4 -8 -5 156.12 9.45
 4 -8 -5 168.42 10.21
 4 -8 -5 147.48 10.36
 4 -8 -4 253.62 14.11
 4 -8 -4 241.15 12.86
 4 -8 -4 237.34 13.56
 4 -8 -4 243.41 14.28
 4 -8 -4 202.02 12.49
 4 -8 -4 229.94 13.43
 4 -8 -4 239.04 13.61
 4 -8 -4 212.51 14.98
 4 -8 -3 158.48 10.49
 4 -8 -3 170.22 11.18
 4 -8 -3 189.57 12.2
 4 -8 -3 139.05 9.67
 4 -8 -3 178.67 10.74
 4 -8 -3 149.76 9.07
 4 -8 -3 144.43 10.1
 4 -8 -3 206.06 12.26
 4 -8 -2 673.98 34.32
 4 -8 -2 725.1 34
 4 -8 -2 679 34.5
 4 -8 -2 654.53 33.57
 4 -8 -2 698.16 34.04
 4 -8 -2 652.58 34.87
 4 -8 -2 683.75 35.08
 4 -8 -1 48.73 6.85
 4 -8 -1 36.31 4.29
 4 -8 -1 50.85 6.95
 4 -8 -1 43.58 9.27
 4 -8 -1 69.69 7.87
 4 -8 -1 45.39 4.84
 4 -8 -1 38.55 5.53
 4 -8 -1 38.06 5.25
 4 -8 -1 70.86 7.55
 4 -8 0 730.53 37.62
 4 -8 0 729.07 37.13
 4 -8 0 739.62 37.2
 4 -8 0 742.01 36.47
 4 -8 0 802.36 37.61
 4 -8 0 724.42 36.65
 4 -8 0 759.98 36.79
 4 -8 0 725.84 37.55
 4 -8 1 116.56 13.37
 4 -8 1 138.45 9.32
 4 -8 1 148.64 9.75
 4 -8 1 123.9 9.04
 4 -8 1 150.62 8.54
 4 -8 1 156.15 10.16
 4 -8 1 149.12 10.22
 4 -8 1 139.18 12.54
 4 -8 1 126.19 8.37
 4 -8 1 146.11 9.13
 4 -8 2 421.19 26.51
 4 -8 2 414.71 21.32
 4 -8 2 405.94 21.26
 4 -8 2 404.12 21.19
 4 -8 2 396.2 20.68
 4 -8 2 435.56 22.05
 4 -8 2 392.73 20.65
 4 -8 2 434.61 22.1
 4 -8 2 349.46 24.6
 4 -8 2 410.27 21.29
 4 -8 3 246.36 14.61
 4 -8 3 293 15.11
 4 -8 3 255.96 15.08
 4 -8 3 274.24 14.7
 4 -8 3 302.97 16.21
 4 -8 3 282.05 19.58
 4 -8 3 292.04 15.51
 4 -8 3 291.64 20.65
 4 -8 4 198.89 11.43
 4 -8 4 193.02 11.67
 4 -8 4 211.84 11.98
 4 -8 4 191.28 11.21
 4 -8 4 201.93 12.62
 4 -8 4 180.71 16
 4 -8 4 204 11.54
 4 -8 5 254.94 14.22
 4 -8 5 253.85 14.39
 4 -8 5 273.7 15.24
 4 -8 5 232.43 18.81
 4 -8 5 266.51 14.74
 4 -8 5 255.19 14.34
 4 -8 6 30.61 5.21
 4 -8 6 27.67 5.56
 4 -8 6 31.8 5.87
 4 -8 6 21.49 8.73
 4 -8 6 27.23 4.7
 4 -8 6 28.97 5.48
 4 -8 7 139.27 8.79
 4 -8 7 137.02 9.5
 4 -8 7 162.08 9.7
 4 -8 7 131.48 14.24
 4 -8 7 134.42 9.65
 4 -8 7 151.67 9.71
 4 -8 8 4.18 4.85
 4 -8 8 4.75 3.2
 4 -8 8 10.13 4.93
 4 -8 9 185.17 11.22
 4 -8 9 195.74 11.47
 4 -8 10 7.49 5.24
 4 -8 10 0.12 4.24
 4 -8 10 -0.11 4.26
 4 -8 11 184.62 10.59
 4 -8 11 185.2 10.7
 4 -8 11 203.48 11.33
 4 -8 12 6.44 4.1
 4 -8 12 5.77 2.98
 4 -8 13 177.84 9.88
 4 -7 -13 39.82 3.24
 4 -7 -13 38.51 4.26
 4 -7 -12 20.09 3.53
 4 -7 -12 17 5.27
 4 -7 -11 75.19 5.63
 4 -7 -11 49.23 7.41
 4 -7 -10 116.34 10.48
 4 -7 -10 122.77 8.16
 4 -7 -10 126.01 8.55
 4 -7 -9 4.93 4.35
 4 -7 -9 4.21 4.88
 4 -7 -9 3.35 4.16
 4 -7 -9 6.73 5.19
 4 -7 -9 -0.42 7.2
 4 -7 -8 73.21 6.84
 4 -7 -8 60.3 6.65
 4 -7 -8 63.25 6.24
 4 -7 -8 73.64 7.05
 4 -7 -8 75.88 9.62
 4 -7 -8 73.12 6.88
 4 -7 -7 15.79 5.5
 4 -7 -7 20.42 5.32
 4 -7 -7 8.33 8.33
 4 -7 -7 15.54 4.65
 4 -7 -7 15.53 5.2
 4 -7 -7 16.82 4.54
 4 -7 -7 20.46 5.71
 4 -7 -7 17.01 3.3
 4 -7 -6 16.7 5.94
 4 -7 -6 22.09 5.43
 4 -7 -6 22.76 4.94
 4 -7 -6 16.27 5.91
 4 -7 -6 13.67 4.36
 4 -7 -6 15.01 3.44
 4 -7 -6 17.58 3.38
 4 -7 -6 28.08 7.61
 4 -7 -5 37.94 6.44
 4 -7 -5 40.23 4.4
 4 -7 -5 40.04 5.86
 4 -7 -5 34.04 5.4
 4 -7 -5 44.77 5.4
 4 -7 -5 43 5.09
 4 -7 -5 47.3 8.39
 4 -7 -5 30.52 4
 4 -7 -4 449.28 26.34
 4 -7 -4 449.65 22.52
 4 -7 -4 423.35 22.18
 4 -7 -4 419.02 21.65
 4 -7 -4 466.96 23.21
 4 -7 -4 431.43 21.87
 4 -7 -4 390.27 21.35
 4 -7 -4 435.63 22.19
 4 -7 -4 411.6 22.17
 4 -7 -4 434.25 23.39
 4 -7 -3 2.5 5.47
 4 -7 -3 6.48 4.39
 4 -7 -3 1.49 4.7
 4 -7 -3 2.3 5.39
 4 -7 -3 -3.16 4.74
 4 -7 -3 3.63 3.63
 4 -7 -3 2.18 7.14
 4 -7 -3 1.18 3.21
 4 -7 -3 6.33 4.13
 4 -7 -3 -1.46 6.55
 4 -7 -3 -0.42 4.1
 4 -7 -3 -3.37 6.65
 4 -7 -2 1360.82 60.76
 4 -7 -2 1134.43 55.16
 4 -7 -2 1162.15 54.89
 4 -7 -2 1223.56 55.57
 4 -7 -2 1054.23 54.53
 4 -7 -2 1131.96 54.79
 4 -7 -2 1176.72 55.36
 4 -7 -2 1138.93 55.68
 4 -7 -2 1081.56 54.92
 4 -7 -2 1118.77 54.61
 4 -7 -2 1080.9 55.74
 4 -7 -1 267.78 14.52
 4 -7 -1 287.16 19.22
 4 -7 -1 259.76 13.78
 4 -7 -1 240.91 13.93
 4 -7 -1 242.16 13.54
 4 -7 -1 267.54 14.77
 4 -7 -1 230.04 13.82
 4 -7 -1 251.88 13.67
 4 -7 -1 288.68 15.24
 4 -7 -1 282.4 15.18
 4 -7 0 1009.65 48.11
 4 -7 0 988.84 47.71
 4 -7 0 999.09 48.16
 4 -7 0 930.99 47.57
 4 -7 0 1054.49 52.18
 4 -7 0 938.37 47.69
 4 -7 0 985.79 47.8
 4 -7 0 1035.35 48.56
 4 -7 1 467.54 23.87
 4 -7 1 489.97 24.02
 4 -7 1 554.6 29.33
 4 -7 1 471.53 23.57
 4 -7 1 450.5 23.7
 4 -7 1 432.17 23.38
 4 -7 1 529.19 24.51
 4 -7 1 482.16 24.41
 4 -7 1 502.69 28.2
 4 -7 1 445.58 23.33
 4 -7 1 467.31 23.68
 4 -7 1 485.94 24.33
 4 -7 1 439.83 23.21
 4 -7 2 753.62 38.62
 4 -7 2 666.87 33.37
 4 -7 2 687.13 33.38
 4 -7 2 661.16 33.12
 4 -7 2 630.31 33.24
 4 -7 2 702.51 33.9
 4 -7 2 688.72 33.93
 4 -7 2 675.35 37.69
 4 -7 2 703.66 33.48
 4 -7 2 635.44 32.96
 4 -7 3 127.68 8.12
 4 -7 3 139.68 8.49
 4 -7 3 152.13 13.3
 4 -7 3 123.6 8.59
 4 -7 3 119.33 8.32
 4 -7 3 138.97 9.31
 4 -7 3 119.39 12.99
 4 -7 3 134.43 8.81
 4 -7 4 642.67 33.27
 4 -7 4 667.26 33.14
 4 -7 4 694.53 38.34
 4 -7 4 682.67 33.34
 4 -7 4 646.18 33.26
 4 -7 4 704.92 33.93
 4 -7 4 757.46 39.03
 4 -7 5 131.5 8.5
 4 -7 5 128.73 8.51
 4 -7 5 116.71 8.24
 4 -7 5 145.53 9.25
 4 -7 5 109.4 13.38
 4 -7 5 133.1 9.06
 4 -7 5 135.68 13.01
 4 -7 6 401.87 20.98
 4 -7 6 396.72 20.78
 4 -7 6 393.93 20.51
 4 -7 6 391.09 21.11
 4 -7 6 420.22 26.53
 4 -7 6 411.63 21.17
 4 -7 6 417.84 25.2
 4 -7 7 132.15 8.27
 4 -7 7 132.26 8.99
 4 -7 7 160.04 9.43
 4 -7 7 151.8 15.07
 4 -7 7 130.94 9.32
 4 -7 7 141.54 9.24
 4 -7 8 303.7 15.88
 4 -7 8 293.67 16.2
 4 -7 9 106.41 7.52
 4 -7 9 101.51 13.02
 4 -7 9 106.33 7.98
 4 -7 9 100.37 8.12
 4 -7 10 589.74 30.22
 4 -7 10 633.04 30.84
 4 -7 10 609.09 30.55
 4 -7 11 101.41 7.21
 4 -7 11 112.26 7.47
 4 -7 11 120.53 8.29
 4 -7 12 96.27 6.7
 4 -7 12 120.43 7.69
 4 -7 13 170.04 9.81
 4 -7 14 3.24 2.8
 4 -6 -14 30.31 3.42
 4 -6 -14 23.66 3.74
 4 -6 -13 22.99 3.94
 4 -6 -13 16.13 5.21
 4 -6 -12 66.67 5.88
 4 -6 -12 55.66 7.68
 4 -6 -11 57.02 5.56
 4 -6 -11 67.09 6.15
 4 -6 -11 58.55 4.35
 4 -6 -10 73.98 6.7
 4 -6 -10 78.88 6.94
 4 -6 -10 87.81 7.13
 4 -6 -9 32.46 5.85
 4 -6 -9 19.78 4.84
 4 -6 -9 22.61 5.03
 4 -6 -9 20.01 5.21
 4 -6 -9 29.83 5.26
 4 -6 -9 20.82 6.75
 4 -6 -8 55.34 6.06
 4 -6 -8 51.62 5.92
 4 -6 -8 55.48 6.36
 4 -6 -8 44.47 5.97
 4 -6 -8 49.58 6.44
 4 -6 -8 53.37 7.01
 4 -6 -7 104.86 7.71
 4 -6 -7 95.22 7
 4 -6 -7 92.3 7.87
 4 -6 -7 91.2 7.58
 4 -6 -7 95.43 7.4
 4 -6 -7 109.98 7.86
 4 -6 -7 73.06 7.7
 4 -6 -6 7.23 5.04
 4 -6 -6 2.04 3.38
 4 -6 -6 4.37 5.38
 4 -6 -6 6.15 4.57
 4 -6 -6 10.11 4.16
 4 -6 -6 7.68 4.79
 4 -6 -6 2.63 5.56
 4 -6 -6 9.05 4.15
 4 -6 -6 4.23 3.13
 4 -6 -5 280.12 16.92
 4 -6 -5 224.55 12.99
 4 -6 -5 232.87 12.91
 4 -6 -5 235.14 13.37
 4 -6 -5 233.35 12.33
 4 -6 -5 216.67 14.28
 4 -6 -5 223.85 13.19
 4 -6 -5 214.36 12.88
 4 -6 -5 224.03 12.81
 4 -6 -5 229 12.4
 4 -6 -4 42.99 5.99
 4 -6 -4 39.62 5.05
 4 -6 -4 39.59 5.1
 4 -6 -4 44.74 5.57
 4 -6 -4 43.25 4.81
 4 -6 -4 35.55 5.27
 4 -6 -4 43.08 4.34
 4 -6 -4 41.55 5.26
 4 -6 -4 46.96 7.05
 4 -6 -4 32.65 4.27
 4 -6 -4 37.73 7.87
 4 -6 -3 157.94 10.67
 4 -6 -3 171.8 10.38
 4 -6 -3 184.91 10.01
 4 -6 -3 158.37 10.41
 4 -6 -3 179.18 10.07
 4 -6 -3 174.35 9.74
 4 -6 -3 171.7 10.34
 4 -6 -3 160.9 11.15
 4 -6 -2 72.29 6.16
 4 -6 -2 80.48 10.26
 4 -6 -2 72.13 5.7
 4 -6 -2 70.64 6.37
 4 -6 -2 73.32 5.84
 4 -6 -2 78.58 5.84
 4 -6 -2 76.9 6.64
 4 -6 -2 71.91 5.43
 4 -6 -2 67.01 5.83
 4 -6 -2 71.56 5.11
 4 -6 -2 79.29 7.2
 4 -6 -2 84.9 7.49
 4 -6 -2 77.07 5.97
 4 -6 -1 18.91 8.05
 4 -6 -1 24.35 3.93
 4 -6 -1 25.48 4.88
 4 -6 -1 23.85 4.07
 4 -6 -1 28.14 3.78
 4 -6 -1 26.19 4.78
 4 -6 -1 18.4 5.04
 4 -6 -1 28.14 3.89
 4 -6 -1 29.27 7.86
 4 -6 -1 25.38 3.58
 4 -6 -1 24.2 5.45
 4 -6 -1 21.86 4.12
 4 -6 -1 22.12 5.5
 4 -6 0 103.56 7.63
 4 -6 0 103.44 7.33
 4 -6 0 109.66 7.01
 4 -6 0 112.21 7.65
 4 -6 0 98.44 6.73
 4 -6 0 106.73 11.14
 4 -6 0 97.95 6.72
 4 -6 0 109.27 6.88
 4 -6 0 124.91 8.07
 4 -6 1 16.51 7.75
 4 -6 1 8.48 4.31
 4 -6 1 14.45 3.89
 4 -6 1 12.01 4.96
 4 -6 1 17.74 8.05
 4 -6 1 14.47 3.5
 4 -6 1 13.65 3.68
 4 -6 1 11.13 3.79
 4 -6 1 15.83 4.66
 4 -6 2 20.74 7.98
 4 -6 2 20.6 4.27
 4 -6 2 20.23 4.24
 4 -6 2 12.69 3.87
 4 -6 2 21.09 5.05
 4 -6 2 26 8.51
 4 -6 2 18.53 3.76
 4 -6 2 22.39 4.19
 4 -6 2 17.44 3.9
 4 -6 2 24.72 4.42
 4 -6 3 28.76 8.11
 4 -6 3 25.99 4.25
 4 -6 3 26.87 4.24
 4 -6 3 26.42 4.99
 4 -6 3 31.31 8.66
 4 -6 3 28.73 4.53
 4 -6 3 23.18 4.11
 4 -6 4 56.36 4.75
 4 -6 4 57.74 5.27
 4 -6 4 51.48 5.04
 4 -6 4 62.36 6.17
 4 -6 4 54.47 10.38
 4 -6 4 58.89 8.9
 4 -6 5 17.33 4.05
 4 -6 5 9.35 6.8
 4 -6 5 13.89 4.62
 4 -6 5 18.4 8.81
 4 -6 5 16.63 3.72
 4 -6 5 19.68 4.61
 4 -6 6 290.9 15.91
 4 -6 6 305.12 19.43
 4 -6 6 301.26 15.54
 4 -6 6 287.44 15.34
 4 -6 6 291.4 15.98
 4 -6 6 323.63 21.73
 4 -6 6 291.52 15.94
 4 -6 7 516.73 29.02
 4 -6 7 496.82 25.36
 4 -6 7 501.46 25.14
 4 -6 7 504.62 31.38
 4 -6 7 516.13 25.87
 4 -6 8 380.95 19.71
 4 -6 8 352.22 19.14
 4 -6 8 351.15 25.42
 4 -6 8 388.96 19.7
 4 -6 9 193.22 11.18
 4 -6 9 171.61 10.39
 4 -6 9 174.53 10.92
 4 -6 10 96.48 7.48
 4 -6 10 100.88 7.92
 4 -6 11 28.32 5.32
 4 -6 11 21.58 4.44
 4 -6 12 134.83 8.29
 4 -6 12 144.85 8.97
 4 -6 13 203.46 11.39
 4 -6 14 137.74 8.01
 4 -5 -15 10.56 3.06
 4 -5 -15 5.59 3
 4 -5 -14 70.88 6.77
 4 -5 -14 88.48 6.15
 4 -5 -13 46.55 5.4
 4 -5 -13 39.34 7.28
 4 -5 -12 54.66 4.57
 4 -5 -12 70.41 6.48
 4 -5 -12 75.38 8.48
 4 -5 -11 22.98 4.34
 4 -5 -11 21.88 7.79
 4 -5 -10 507.76 26.73
 4 -5 -10 529.56 27.17
 4 -5 -10 541.45 27.03
 4 -5 -10 525.06 27.85
 4 -5 -10 539.26 26.77
 4 -5 -9 2.59 4.81
 4 -5 -9 6.62 4.28
 4 -5 -9 4.08 4.23
 4 -5 -9 4.63 4.4
 4 -5 -9 5.31 4.9
 4 -5 -9 -0.75 6.8
 4 -5 -8 777.43 38.37
 4 -5 -8 800.45 38.42
 4 -5 -8 764.92 38.46
 4 -5 -8 751.31 38.48
 4 -5 -8 805.77 38.62
 4 -5 -8 742.39 38.9
 4 -5 -7 -0.28 4.75
 4 -5 -7 4.81 3.96
 4 -5 -7 0.73 3.47
 4 -5 -7 4.39 4.45
 4 -5 -7 2.15 4.09
 4 -5 -7 3.76 5.61
 4 -5 -7 -2.04 4.57
 4 -5 -6 356.81 18.8
 4 -5 -6 357.63 18.63
 4 -5 -6 381.75 19.07
 4 -5 -6 354.73 21.5
 4 -5 -6 336.99 18.07
 4 -5 -6 374.01 18.89
 4 -5 -6 387.01 18.92
 4 -5 -6 352.07 18.86
 4 -5 -6 340.58 18.94
 4 -5 -5 120.63 7.77
 4 -5 -5 102.43 8.82
 4 -5 -5 112 8.16
 4 -5 -5 118.11 7.64
 4 -5 -5 123.57 7.07
 4 -5 -5 102.04 7.69
 4 -5 -5 115.19 7.75
 4 -5 -5 107.04 7.55
 4 -5 -5 111.29 7.9
 4 -5 -4 673.72 35.1
 4 -5 -4 754.79 35.43
 4 -5 -4 690.46 35.09
 4 -5 -4 809.93 38.95
 4 -5 -4 719.48 35.68
 4 -5 -4 715.26 35.28
 4 -5 -4 698.64 34.79
 4 -5 -4 702.64 35.15
 4 -5 -4 730.3 35.17
 4 -5 -3 169.58 10.36
 4 -5 -3 161.34 9.85
 4 -5 -3 184.7 9.92
 4 -5 -3 219.59 14.26
 4 -5 -3 151.89 10.06
 4 -5 -3 171.73 9.77
 4 -5 -3 193.06 9.65
 4 -5 -3 165.38 9.9
 4 -5 -3 137.71 10.5
 4 -5 -3 176.82 9.9
 4 -5 -2 682.15 34.84
 4 -5 -2 712.24 34.74
 4 -5 -2 747.68 35.02
 4 -5 -2 783.04 39.02
 4 -5 -2 661.53 34.99
 4 -5 -2 726.63 35.26
 4 -5 -1 94.49 7.16
 4 -5 -1 99.29 6.52
 4 -5 -1 104.48 7
 4 -5 -1 102.06 10.63
 4 -5 -1 102.28 7.29
 4 -5 -1 101.49 10.52
 4 -5 -1 105.18 7.38
 4 -5 0 203.91 11.67
 4 -5 0 207.89 11.81
 4 -5 1 124.66 8.04
 4 -5 1 132.2 8.34
 4 -5 1 157.89 12.63
 4 -5 1 124.9 8.43
 4 -5 1 131.2 12.35
 4 -5 2 440.9 22.44
 4 -5 2 403.84 23
 4 -5 2 466.28 26.33
 4 -5 2 441.93 22.49
 4 -5 2 504.05 26.86
 4 -5 3 300.59 15.82
 4 -5 3 306.02 16.03
 4 -5 3 292.46 17.62
 4 -5 3 304.45 16.43
 4 -5 3 338 20.94
 4 -5 4 409.47 21.16
 4 -5 4 402.24 23.66
 4 -5 4 426.48 21.77
 4 -5 4 460.61 26.55
 4 -5 5 -3.23 5.7
 4 -5 5 3.72 3.3
 4 -5 5 2.21 5.59
 4 -5 5 4.69 3.88
 4 -5 5 4.41 2.95
 4 -5 6 191.14 11.02
 4 -5 6 212.53 14.54
 4 -5 6 209.43 10.92
 4 -5 6 192.03 14.45
 4 -5 7 0.96 6.11
 4 -5 7 2.68 5.03
 4 -5 8 57.13 9.33
 4 -5 8 54.44 11.44
 4 -5 8 69.94 6.24
 4 -5 9 1.58 4.5
 4 -5 9 -13.64 9.93
 4 -5 9 0.14 4.39
 4 -5 9 2.78 4.62
 4 -5 10 6.96 4.93
 4 -5 10 9.65 4.93
 4 -5 10 -5.7 9.62
 4 -5 10 10.7 4.18
 4 -5 11 90.39 12.89
 4 -5 11 88.85 7.65
 4 -5 11 103.04 7.08
 4 -5 11 102.72 7.5
 4 -5 12 106.47 7.84
 4 -5 12 99.23 7.03
 4 -5 12 124.66 7.85
 4 -5 13 20.35 4.16
 4 -5 14 163.68 9.14
 4 -4 -15 135.27 9.49
 4 -4 -14 -2.42 6.65
 4 -4 -13 115.43 10.53
 4 -4 -12 12.13 8
 4 -4 -11 100.79 6.79
 4 -4 -11 96.92 10.31
 4 -4 -10 231.54 13.27
 4 -4 -10 250.45 13.78
 4 -4 -10 268.39 15.48
 4 -4 -10 235.76 13.28
 4 -4 -9 262.05 14.01
 4 -4 -9 229.86 17.16
 4 -4 -9 238.7 13.87
 4 -4 -9 263.18 14.62
 4 -4 -9 266.89 14.34
 4 -4 -9 255.31 15.61
 4 -4 -9 261.85 14.03
 4 -4 -8 307.41 17.02
 4 -4 -8 337.22 17.24
 4 -4 -8 301.07 19.9
 4 -4 -8 324.08 17.02
 4 -4 -8 314.69 17.4
 4 -4 -8 321.72 17.36
 4 -4 -8 355.39 18.29
 4 -4 -7 259.46 14.2
 4 -4 -7 269.58 14.44
 4 -4 -7 291.64 16.5
 4 -4 -7 250.2 16.55
 4 -4 -7 255.1 14.21
 4 -4 -7 275.41 14.52
 4 -4 -7 263.53 14.47
 4 -4 -7 247.88 14.85
 4 -4 -6 555.13 29.68
 4 -4 -6 579.08 29.62
 4 -4 -6 619.27 30
 4 -4 -6 624.01 32.45
 4 -4 -6 603.66 31.98
 4 -4 -6 625.92 29.82
 4 -4 -6 609.15 29.94
 4 -4 -6 576.29 29.88
 4 -4 -6 628.47 30.14
 4 -4 -5 276.18 14.7
 4 -4 -5 265.05 16.32
 4 -4 -5 304.39 17.8
 4 -4 -5 274.68 14.73
 4 -4 -5 281.9 15.08
 4 -4 -5 289.54 14.8
 4 -4 -5 267.94 14.8
 4 -4 -4 265.23 14.84
 4 -4 -4 248.64 15.62
 4 -4 -4 274.09 17.72
 4 -4 -3 36.7 4.1
 4 -4 -3 31.49 4.3
 4 -4 -3 34.66 4.71
 4 -4 -3 30.22 6.99
 4 -4 -2 869.16 45.34
 4 -4 -1 42.66 5.76
 4 -4 -1 41.59 8.86
 4 -4 0 647.14 33.84
 4 -4 0 700.51 36.03
 4 -4 0 649.23 35.75
 4 -4 1 156.17 10.37
 4 -4 1 136.45 13.31
 4 -4 1 155.53 12.48
 4 -4 2 886.9 44.46
 4 -4 2 834.84 44.3
 4 -4 2 952 46.16
 4 -4 3 226.37 14.35
 4 -4 3 228.82 15.51
 4 -4 4 2489.28 125.93
 4 -4 4 2531.34 127.26
 4 -4 4 2755.98 126.58
 4 -4 5 311.02 20.11
 4 -4 5 333.39 19.78
 4 -4 5 341.42 22.12
 4 -4 6 571.39 29.57
 4 -4 6 543.84 30.61
 4 -4 6 503.63 31.36
 4 -4 6 526.69 26.93
 4 -4 7 38.58 6.22
 4 -4 7 59.01 5.95
 4 -4 7 64.94 9.65
 4 -4 7 49.1 10.13
 4 -4 8 101.21 7.86
 4 -4 8 96.4 11.65
 4 -4 8 87.4 11.86
 4 -4 9 24.58 5.83
 4 -4 9 21.28 8.38
 4 -4 9 22.59 10.01
 4 -4 10 38.43 5.26
 4 -4 10 37.8 6.55
 4 -4 10 42.53 9.7
 4 -4 10 36.9 10.06
 4 -4 11 3.93 4.11
 4 -4 11 3.64 6
 4 -4 11 -9.14 9.41
 4 -4 11 5.5 3.82
 4 -4 12 103.72 9.27
 4 -4 12 117.68 7.43
 4 -4 12 120.03 7.88
 4 -4 13 10.79 3.63
 4 -4 13 8.71 5.79
 4 -4 14 -0.86 5.26
 4 -3 -17 112.53 6.19
 4 -3 -16 29.03 3.85
 4 -3 -16 20.19 5.48
 4 -3 -15 412.11 20.06
 4 -3 -15 353.12 20.97
 4 -3 -14 22.82 5.21
 4 -3 -14 13.52 8.02
 4 -3 -13 247.96 14.17
 4 -3 -13 238.62 15.96
 4 -3 -12 -3.63 4.53
 4 -3 -12 7.02 8.16
 4 -3 -11 352.94 24.64
 4 -3 -11 410.64 22.24
 4 -3 -10 -0.55 6.59
 4 -3 -10 1.78 7.18
 4 -3 -9 514.67 30.39
 4 -3 -9 544.41 27.53
 4 -3 -9 533.33 26.44
 4 -3 -9 501 26.05
 4 -3 -8 75.98 5.93
 4 -3 -8 69.27 9.07
 4 -3 -8 68.31 5.3
 4 -3 -8 63.26 5.99
 4 -3 -8 85.9 7.7
 4 -3 -8 60.94 5.34
 4 -3 -7 501.15 25.57
 4 -3 -7 532.26 25.83
 4 -3 -7 532.19 29.17
 4 -3 -7 552.76 27.77
 4 -3 -7 485.86 25.4
 4 -3 -7 516.64 25.87
 4 -3 -7 516.2 26.32
 4 -3 -6 47.82 5.02
 4 -3 -6 47.06 7.21
 4 -3 -6 39.31 6.37
 4 -3 -6 34.1 4.59
 4 -3 -5 394.47 20.51
 4 -3 -5 420.45 23.04
 4 -3 -4 234 15.13
 4 -3 -3 920.2 47.4
 4 -3 -2 549.36 31.08
 4 -3 -2 592.58 30.56
 4 -3 -1 1840.69 89.9
 4 -3 0 486.61 26.92
 4 -3 0 474.21 25.86
 4 -3 1 114.98 10.75
 4 -3 1 118.49 9.54
 4 -3 1 119.97 11.68
 4 -3 2 497.71 28.3
 4 -3 2 538.36 29.42
 4 -3 3 49 9.08
 4 -3 3 44.03 8.04
 4 -3 4 1092.5 55.99
 4 -3 4 1067.91 54.67
 4 -3 5 31.13 6.38
 4 -3 5 14.42 8.68
 4 -3 6 1378.52 66.22
 4 -3 6 1372.23 69.74
 4 -3 6 1375.45 70.36
 4 -3 6 1339.12 68.03
 4 -3 7 -0.87 4.67
 4 -3 7 4.51 4.4
 4 -3 7 1.96 6.99
 4 -3 7 1.02 8.31
 4 -3 8 978.65 47.67
 4 -3 8 951.4 51.9
 4 -3 8 933.84 51.92
 4 -3 9 65.19 10.67
 4 -3 9 43.49 10.81
 4 -3 9 61.49 7.34
 4 -3 10 713.54 36.2
 4 -3 10 711.64 40.92
 4 -3 10 696.57 40.98
 4 -3 11 60.23 5.49
 4 -3 11 71.04 8.33
 4 -3 11 53.65 10.25
 4 -3 11 42.19 10.39
 4 -3 12 225.31 12.15
 4 -3 12 220.2 14.14
 4 -3 13 17.37 3.47
 4 -3 13 23.95 7.33
 4 -3 14 31.37 6.63
 4 -3 15 15.6 5.53
 4 -3 16 18.69 4.22
 4 -2 -17 17.06 2.97
 4 -2 -16 6.05 3.58
 4 -2 -15 106.83 7.66
 4 -2 -15 107.07 9.78
 4 -2 -14 115.46 8.2
 4 -2 -14 122.51 10.96
 4 -2 -13 187.19 11.87
 4 -2 -13 205.53 14.17
 4 -2 -12 51.15 6.78
 4 -2 -12 61.52 10.29
 4 -2 -12 57.14 8.96
 4 -2 -11 373.33 20.71
 4 -2 -11 382.94 25.53
 4 -2 -11 425.46 22.37
 4 -2 -10 9.56 5.14
 4 -2 -10 15.07 8.02
 4 -2 -10 15.48 7.09
 4 -2 -9 419.43 29.64
 4 -2 -9 438.87 27.21
 4 -2 -9 452.01 23.78
 4 -2 -8 32.17 6.72
 4 -2 -8 34.95 12.4
 4 -2 -8 33.15 4.43
 4 -2 -8 25.41 7.95
 4 -2 -8 30.52 6.24
 4 -2 -7 213.74 11.86
 4 -2 -7 200.65 11.76
 4 -2 -7 207.8 13.4
 4 -2 -6 40.04 5.68
 4 -2 -6 32.86 6.05
 4 -2 -5 491.29 30
 4 -2 -5 505.06 27.39
 4 -2 -4 54.55 10.69
 4 -2 -4 54.46 7.51
 4 -2 -3 2816.85 140.48
 4 -2 -3 2934.74 139.59
 4 -2 -2 29.53 7.1
 4 -2 -1 1229.75 61.7
 4 -2 -1 1247.53 62.26
 4 -2 0 150.53 11.21
 4 -2 0 139.93 12.37
 4 -2 1 241.72 16.18
 4 -2 2 120.46 11.11
 4 -2 3 366.63 21.42
 4 -2 3 384.34 22.69
 4 -2 4 323.92 18.5
 4 -2 4 285.09 19.62
 4 -2 5 1655.33 83.79
 4 -2 5 1793.51 85.59
 4 -2 6 352.45 18.67
 4 -2 6 347.51 22.37
 4 -2 6 353.86 19.88
 4 -2 7 320.25 17.54
 4 -2 7 304.17 20.97
 4 -2 7 338.24 21.53
 4 -2 8 619.99 31.16
 4 -2 8 575.41 34.78
 4 -2 9 10.6 6.73
 4 -2 9 17.95 8.59
 4 -2 10 462.08 24.88
 4 -2 10 453.22 28.76
 4 -2 11 8.1 7.41
 4 -2 11 6.05 8.7
 4 -2 11 -0.62 7.99
 4 -2 12 222.33 12.14
 4 -2 12 250.63 15.02
 4 -2 12 219.92 18.26
 4 -2 12 190.33 17.24
 4 -2 13 7.85 7.51
 4 -2 14 176.46 12.42
 4 -2 15 9.65 5.89
 4 -2 16 152.87 9.6
 4 -1 -17 58.88 4.32
 4 -1 -17 47.6 6.11
 4 -1 -16 43.29 4.76
 4 -1 -15 5.12 4.96
 4 -1 -15 4.35 4.45
 4 -1 -14 33.33 6.33
 4 -1 -13 79.08 7.9
 4 -1 -12 7.28 6
 4 -1 -12 5.89 10.59
 4 -1 -12 13.61 8.26
 4 -1 -12 6.02 7.9
 4 -1 -11 187.48 12.64
 4 -1 -11 157.06 18.17
 4 -1 -11 162.42 15.55
 4 -1 -11 161.41 13.07
 4 -1 -11 174.56 11.08
 4 -1 -10 8.52 5.35
 4 -1 -10 0.92 7.08
 4 -1 -10 -3.04 10.87
 4 -1 -10 -10.23 8.23
 4 -1 -10 3.87 7.28
 4 -1 -9 197.09 12.72
 4 -1 -9 202.88 18.93
 4 -1 -9 199.15 16.16
 4 -1 -9 191.02 11.39
 4 -1 -8 44.35 11.83
 4 -1 -8 45.97 7.14
 4 -1 -7 543.65 28.83
 4 -1 -6 15.21 10.08
 4 -1 -6 23.86 5.7
 4 -1 -5 1014.4 55.88
 4 -1 -5 1104.46 54.08
 4 -1 -4 43.85 10.11
 4 -1 -4 62.9 8.87
 4 -1 -4 48.81 7.18
 4 -1 -3 1101.44 55.86
 4 -1 -3 1118.82 55.56
 4 -1 -3 1070.85 55.37
 4 -1 -2 17.28 7.52
 4 -1 -2 11.74 6.8
 4 -1 -2 10.72 7.53
 4 -1 -1 580.19 31.11
 4 -1 -1 608.27 31.78
 4 -1 -1 589.5 31.61
 4 -1 -1 595.01 32.34
 4 -1 0 19.41 6.84
 4 -1 1 428.9 24.03
 4 -1 2 234.96 15.65
 4 -1 3 1540.32 76.38
 4 -1 4 34.74 8.05
 4 -1 5 881.43 45.97
 4 -1 6 12.16 5.02
 4 -1 6 9.33 7.13
 4 -1 6 1.51 4.06
 4 -1 7 436.86 23.52
 4 -1 7 473.48 26.69
 4 -1 8 183.08 12.01
 4 -1 8 198.09 16.01
 4 -1 8 164.93 14.28
 4 -1 9 385.03 21.32
 4 -1 9 417.74 25.81
 4 -1 9 357.71 23.96
 4 -1 10 126.01 10.71
 4 -1 10 137.24 14.06
 4 -1 10 104.87 12.13
 4 -1 11 100.66 10.07
 4 -1 11 81.64 11.5
 4 -1 11 74.79 10.47
 4 -1 12 52.78 9.14
 4 -1 12 54.18 10.42
 4 -1 13 11.12 8.21
 4 -1 14 143.2 11.46
 4 -1 15 13.42 6.22
 4 -1 16 36.84 5.6
 4 -1 17 2.8 2.71
 4 0 -18 67.45 5.04
 4 0 -17 40.59 3.66
 4 0 -17 37.11 6.13
 4 0 -16 73.44 6.89
 4 0 -16 93.46 6.19
 4 0 -16 75.58 8.77
 4 0 -15 70.56 7.53
 4 0 -15 74.3 6.24
 4 0 -15 82 9.88
 4 0 -14 8.05 6.26
 4 0 -13 99.89 8.99
 4 0 -13 95.19 10.04
 4 0 -13 86.01 14.45
 4 0 -13 84.53 12.04
 4 0 -12 54.27 7.23
 4 0 -12 58.66 8.99
 4 0 -12 44.21 13.07
 4 0 -12 82.58 11.78
 4 0 -11 76.22 9.11
 4 0 -11 83.93 14
 4 0 -11 69.49 11.58
 4 0 -11 70.94 7.57
 4 0 -10 127.41 10.32
 4 0 -10 110.25 15.67
 4 0 -10 116.05 13.28
 4 0 -10 128.15 9.11
 4 0 -9 92.36 8.52
 4 0 -9 75.25 13.6
 4 0 -9 89.05 7.28
 4 0 -8 52.09 6.1
 4 0 -8 44.6 5.36
 4 0 -7 200.31 13.27
 4 0 -6 221.95 17.31
 4 0 -6 185.13 13.15
 4 0 -5 215.71 16.27
 4 0 -5 176.41 13.17
 4 0 -4 241.44 18.07
 4 0 -4 268.94 16.74
 4 0 -3 177.8 13.46
 4 0 -3 165.95 12.92
 4 0 -2 100.66 9.98
 4 0 -2 94.17 10.34
 4 0 -1 123.6 9.91
 4 0 0 31.14 5.07
 4 0 0 23.33 8
 4 0 1 486.6 26.33
 4 0 1 488.32 27.73
 4 0 2 4.54 7.69
 4 0 2 5.99 6.22
 4 0 3 824.86 42.27
 4 0 3 823.78 43.28
 4 0 4 6.89 5.81
 4 0 5 378.03 22.03
 4 0 6 212.38 12.87
 4 0 6 221.73 15
 4 0 7 183.98 11.81
 4 0 7 172.02 13.43
 4 0 8 32.92 6.69
 4 0 8 48.97 8.1
 4 0 9 168.87 11.93
 4 0 9 171.21 15.14
 4 0 9 144.62 12.87
 4 0 10 3.91 7.59
 4 0 10 0.64 7.64
 4 0 11 117.92 11.02
 4 0 11 99.68 12.82
 4 0 12 123.86 11.71
 4 0 12 132.78 13.42
 4 0 13 210.8 14.8
 4 0 14 59.93 8.7
 4 0 15 30.23 6.76
 4 1 -18 53.26 4.61
 4 1 -17 33.35 4.57
 4 1 -17 29.4 2.94
 4 1 -17 38.17 5.97
 4 1 -16 55.68 6.43
 4 1 -16 57.57 4.78
 4 1 -16 55.43 8.05
 4 1 -15 221.49 13.91
 4 1 -15 233.79 12.72
 4 1 -15 244.71 15.25
 4 1 -14 156.43 12.22
 4 1 -14 175.29 13.31
 4 1 -14 160.98 11.36
 4 1 -13 402 21.21
 4 1 -13 344.51 20.44
 4 1 -13 313.17 25.68
 4 1 -13 341.13 19.65
 4 1 -12 473.51 25.26
 4 1 -12 460.43 31.66
 4 1 -12 456.45 24.56
 4 1 -11 560.06 28.1
 4 1 -11 493.11 34
 4 1 -11 510.05 27.31
 4 1 -10 670.51 33.82
 4 1 -10 693.71 40.46
 4 1 -10 644.02 33.24
 4 1 -9 496.7 25.68
 4 1 -9 542.02 32.27
 4 1 -9 476.01 25.01
 4 1 -8 216.33 14.6
 4 1 -8 228.45 12.61
 4 1 -7 683.65 36.26
 4 1 -6 88.07 9.01
 4 1 -5 1606.71 79
 4 1 -5 1557.31 78.42
 4 1 -4 4.13 6.81
 4 1 -4 7.8 7.83
 4 1 -3 271.45 17.71
 4 1 -3 279.79 17.67
 4 1 -2 5.56 6.93
 4 1 -1 162.99 12.6
 4 1 -1 152.39 12.88
 4 1 0 15.22 7.72
 4 1 1 1060.35 48.28
 4 1 1 1053.8 50.03
 4 1 2 123.41 9.2
 4 1 2 119.84 11.16
 4 1 3 403.26 22.64
 4 1 3 447.04 24.74
 4 1 4 231.15 14.33
 4 1 4 231.42 15.89
 4 1 5 146.73 9.71
 4 1 5 145.01 10.62
 4 1 6 2.45 5.24
 4 1 6 6.79 5.06
 4 1 7 350.98 19.28
 4 1 8 4.37 6.42
 4 1 9 167.29 12.46
 4 1 9 189.34 15.77
 4 1 10 117.77 10.69
 4 1 10 105.52 12.59
 4 1 11 70.73 9.49
 4 1 11 58.04 10.58
 4 1 12 75.27 9.92
 4 1 13 52.25 9.09
 4 1 14 11.63 7.07
 4 1 15 28.13 6.08
 4 1 16 29.16 4.66
 4 2 -18 59.92 4.74
 4 2 -17 14.88 4.16
 4 2 -17 11.35 5.19
 4 2 -16 120.42 8.95
 4 2 -16 129.91 9.97
 4 2 -15 7.51 6.47
 4 2 -15 11.56 6.91
 4 2 -15 7.19 3.24
 4 2 -14 73.79 9.34
 4 2 -14 85.86 6.15
 4 2 -14 88.56 10.5
 4 2 -14 75.7 8.65
 4 2 -13 24.64 7.03
 4 2 -13 21.63 10.89
 4 2 -13 13.27 8.53
 4 2 -13 24.04 8.35
 4 2 -13 26.74 8.8
 4 2 -12 312.65 18.4
 4 2 -12 313.91 22.59
 4 2 -12 291.96 24.38
 4 2 -12 304.38 17.54
 4 2 -11 0.84 6.04
 4 2 -11 3.24 7.48
 4 2 -11 5.41 8.45
 4 2 -11 13.74 11.53
 4 2 -10 1073.29 58.62
 4 2 -10 1040.95 51.46
 4 2 -9 497.12 29
 4 2 -9 538.69 26.96
 4 2 -8 636 34.48
 4 2 -7 1230.03 62.5
 4 2 -6 192.64 14.13
 4 2 -5 514.15 29.32
 4 2 -5 526.32 29.28
 4 2 -4 1665.81 82.89
 4 2 -4 1676.34 83.15
 4 2 -3 813.99 42.46
 4 2 -3 812.48 43.01
 4 2 -2 1633.26 80.85
 4 2 -1 1801.9 89.8
 4 2 -1 1846.8 90.28
 4 2 0 402.76 24.07
 4 2 1 236.21 16.29
 4 2 2 8.4 7.18
 4 2 3 159.79 10.14
 4 2 3 195.03 13.34
 4 2 4 0.72 5.85
 4 2 5 189.53 11.06
 4 2 5 147.07 12.39
 4 2 6 18.27 5.81
 4 2 7 438.57 23.51
 4 2 8 0.97 6.71
 4 2 9 61.88 8.58
 4 2 9 70.11 10.39
 4 2 10 75.15 9.3
 4 2 10 67.24 10.16
 4 2 11 33.25 8.42
 4 2 11 27.53 8.2
 4 2 12 29.4 8.1
 4 2 13 -0.56 7.08
 4 2 14 44.63 6.89
 4 2 15 8.19 4.65
 4 2 16 34.4 3.6
 4 3 -17 78.98 6.37
 4 3 -17 85.56 6.9
 4 3 -16 80.85 7.63
 4 3 -16 96.54 8.45
 4 3 -15 53.06 7.48
 4 3 -15 50.93 8.23
 4 3 -15 65.8 7.73
 4 3 -14 219.9 14.84
 4 3 -14 235.59 15.55
 4 3 -14 242.04 14.63
 4 3 -13 10.32 6.84
 4 3 -13 -0.19 7.65
 4 3 -12 160.16 17.46
 4 3 -12 152.21 15.23
 4 3 -12 151.95 12.19
 4 3 -12 136.98 11.23
 4 3 -11 8.41 6.44
 4 3 -10 66.77 7.99
 4 3 -9 127.19 11.4
 4 3 -8 121.37 11.36
 4 3 -7 2.17 6.95
 4 3 -6 442.95 26.33
 4 3 -5 369.98 22.79
 4 3 -4 1163.84 59.74
 4 3 -4 1194.78 60.63
 4 3 -3 1617.31 80.33
 4 3 -2 1195.55 60.82
 4 3 -2 1214.89 61.87
 4 3 -1 1287.85 65.1
 4 3 -1 1300.5 66.01
 4 3 0 103.15 11.48
 4 3 1 602.48 33.5
 4 3 2 380.16 22.79
 4 3 3 431.71 25.31
 4 3 4 390.23 19.61
 4 3 4 327.59 21.99
 4 3 5 1559.77 73.42
 4 3 5 1415.85 75.52
 4 3 6 248.45 14.56
 4 3 7 739.78 37.42
 4 3 8 20.84 6.88
 4 3 9 336.65 19.75
 4 3 9 363.42 23.06
 4 3 10 5.39 7.15
 4 3 10 1.13 6.3
 4 3 11 219.07 14.21
 4 3 12 4.78 6.64
 4 3 13 142.47 10.24
 4 3 14 30.33 5.35
 4 3 15 26.04 3.82
 4 4 -17 12.69 4.09
 4 4 -17 11.68 4.11
 4 4 -16 65.19 6.48
 4 4 -16 62.35 7.02
 4 4 -16 73.53 6.79
 4 4 -15 15.6 6.39
 4 4 -15 7.63 6.18
 4 4 -15 4.86 6.94
 4 4 -14 193.19 12.8
 4 4 -14 183.84 12.72
 4 4 -13 8.64 7.5
 4 4 -13 3.41 7.98
 4 4 -12 335.47 23.98
 4 4 -12 352.51 19.89
 4 4 -11 35.6 7.65
 4 4 -10 210.71 15.59
 4 4 -9 368.03 23.29
 4 4 -8 278.64 19.55
 4 4 -7 240 17.92
 4 4 -6 838.05 45.37
 4 4 -5 10.91 8.49
 4 4 -4 240.73 16.14
 4 4 -3 0.34 5.55
 4 4 -3 2.71 8.17
 4 4 -2 130.46 11.02
 4 4 -2 138.42 13.35
 4 4 -1 22.85 6.92
 4 4 -1 32.42 9.35
 4 4 0 251.5 16.6
 4 4 0 258.01 17.93
 4 4 1 4.75 7.89
 4 4 2 456.35 26.84
 4 4 3 61.32 8.41
 4 4 4 360.76 18.64
 4 4 4 327.15 21.29
 4 4 5 207.64 12.38
 4 4 6 155.47 10.45
 4 4 7 56.14 7.16
 4 4 8 30.32 6.63
 4 4 8 20.74 7.32
 4 4 9 369.46 20.41
 4 4 10 113.93 9.55
 4 4 11 238.23 14.31
 4 4 12 -0.15 5.48
 4 4 13 136.08 8.76
 4 4 14 8.61 3.13
 4 5 -17 2.28 3.38
 4 5 -16 28.23 5.25
 4 5 -16 16.5 4.86
 4 5 -16 26.95 5.01
 4 5 -15 0.4 5.99
 4 5 -15 7.48 5.81
 4 5 -15 4.81 6.14
 4 5 -14 29.72 7.32
 4 5 -14 35.33 7.63
 4 5 -13 2.26 7.21
 4 5 -13 16.73 8.23
 4 5 -12 370.04 20.71
 4 5 -11 18.91 7.26
 4 5 -11 24.76 8.31
 4 5 -10 414.53 25.98
 4 5 -9 14.4 8.23
 4 5 -8 331.59 22.52
 4 5 -7 22.9 9.35
 4 5 -6 199.91 16.74
 4 5 -3 10.11 5.67
 4 5 -3 15.81 8.9
 4 5 -2 604.94 33.47
 4 5 -2 661.4 36.22
 4 5 -1 14.26 5.8
 4 5 -1 18.88 9.14
 4 5 0 1067.48 54.98
 4 5 0 1091.38 56.86
 4 5 1 7.56 5.74
 4 5 1 9.84 8.18
 4 5 2 208.77 15.59
 4 5 3 6.02 6.65
 4 5 8 70.06 7.07
 4 5 9 -1.7 5.02
 4 5 10 82.26 7.16
 4 5 11 30.3 5.02
 4 6 -16 26.82 4.45
 4 6 -16 23.97 4.19
 4 6 -16 20.16 3.66
 4 6 -15 44.83 6.25
 4 6 -15 50.05 6.17
 4 6 -15 46.37 5.87
 4 6 -14 111.68 9.38
 4 6 -14 115.84 9.44
 4 6 -13 58.63 8.16
 4 6 -12 182.82 12.85
 4 6 -10 134.41 13.47
 4 6 -9 20.92 8.94
 4 6 -8 63.84 11.2
 4 6 -7 21.25 9.51
 4 6 -6 61.35 11.36
 4 6 -4 306.04 22.2
 4 6 -3 47.82 10.77
 4 6 -2 316.22 22.6
 4 6 -1 11.63 8.65
 4 6 0 679.95 38.82
 4 6 1 43.4 8.92
 4 6 2 649.3 36.75
 4 7 -16 6.88 3.01
 4 7 -15 206.81 10.96
 4 7 -15 214.66 11.07
 4 7 -14 99.71 8.36
 4 7 -14 106.03 8.27
 4 7 -9 249.75 19.52
 4 7 -8 103.88 12.97
 4 7 -7 385.51 26.69
 4 7 -5 400.33 27.05
 4 7 -4 239.8 19.9
 4 7 -3 18.83 9.88
 4 7 -2 268.52 20.85
 4 7 -1 31.54 9.78
 4 7 0 50.61 9.85
 4 7 1 3.53 7.13
 4 8 -14 6.86 4.39
 4 8 -14 9.21 3.32
 4 8 -7 690.7 40.97
 4 8 -5 474.68 31.04
 4 8 -4 293.69 22.46
 4 8 -3 97.2 13.31
 4 8 -2 143.06 15.25
 4 8 -1 73.75 11.53
 4 8 0 66.59 10.4
 4 9 -13 26.61 4.48
 4 9 -13 33.31 4.83
 4 9 -12 7.79 5.12
 4 9 -11 23.44 6.13
 4 10 -12 3.78 3.09
 4 10 -12 1.27 3.43
 4 10 -11 58.02 5.46
 4 10 -10 -1.25 4.84
 4 11 -9 77.54 5.61
 5 -12 2 41.14 3.28
 5 -12 2 47.45 4.81
 5 -12 3 37.67 4.53
 5 -12 3 40.03 3.41
 5 -12 4 18.9 3.68
 5 -12 4 17.5 2.93
 5 -12 5 47.12 3.64
 5 -12 5 37.02 3.92
 5 -12 7 35.74 2.79
 5 -11 -5 88.53 5.86
 5 -11 -4 9.75 3.93
 5 -11 -3 89.88 5.68
 5 -11 -2 32.31 4.86
 5 -11 -2 33.26 3.99
 5 -11 -1 13.39 4.41
 5 -11 -1 11.42 3.77
 5 -11 0 53.35 5.48
 5 -11 0 53.81 4.45
 5 -11 0 70.1 6.94
 5 -11 0 60.69 5.39
 5 -11 1 3.21 4.02
 5 -11 1 3.85 3.27
 5 -11 1 7.81 5.63
 5 -11 2 6.71 3.69
 5 -11 2 8.24 4.04
 5 -11 2 3.21 3.66
 5 -11 2 3.39 5.36
 5 -11 3 22.27 5.59
 5 -11 3 24.59 4.41
 5 -11 3 26.38 4.21
 5 -11 4 0.13 5.11
 5 -11 4 6.72 3.8
 5 -11 4 6.37 3.97
 5 -11 5 32.75 5.49
 5 -11 5 44.85 4.74
 5 -11 5 47.24 4.35
 5 -11 6 62.95 5.9
 5 -11 6 71.61 4.77
 5 -11 7 35.76 4
 5 -11 7 29.59 4.17
 5 -11 8 75.75 4.63
 5 -11 8 46.43 4.32
 5 -11 9 4.55 2.32
 5 -10 -8 15.2 2.81
 5 -10 -7 270.75 13.23
 5 -10 -7 235.11 13.21
 5 -10 -6 7.32 4
 5 -10 -6 -1.07 3.98
 5 -10 -5 249.24 13.18
 5 -10 -5 220.92 13.11
 5 -10 -4 1.14 5.13
 5 -10 -4 2.18 5.1
 5 -10 -4 0.09 3.29
 5 -10 -3 170.49 9.81
 5 -10 -2 3.01 4.2
 5 -10 -2 20.97 6.89
 5 -10 -1 382.67 19.2
 5 -10 -1 372.99 19.57
 5 -10 -1 346.73 18.58
 5 -10 -1 380.42 20.25
 5 -10 0 -2.33 5.23
 5 -10 0 -0.97 3.74
 5 -10 0 -0.51 6.56
 5 -10 1 326.28 18.1
 5 -10 1 349.04 19.03
 5 -10 1 358.01 17.91
 5 -10 1 330.66 18.98
 5 -10 2 18.07 4.83
 5 -10 2 10.29 5.01
 5 -10 2 27.35 6.97
 5 -10 2 18.03 4.72
 5 -10 3 166.19 9.74
 5 -10 3 141.3 9.04
 5 -10 3 150.41 9.5
 5 -10 3 145.2 10.62
 5 -10 4 10.57 3.35
 5 -10 4 17.73 4.78
 5 -10 4 21.76 4.97
 5 -10 4 13.56 6.06
 5 -10 5 38.58 4.81
 5 -10 5 39.89 6.44
 5 -10 5 42.35 4.37
 5 -10 6 36.73 4.37
 5 -10 6 33.08 5.4
 5 -10 6 41.27 5.96
 5 -10 6 38.08 4.48
 5 -10 7 32.2 4.32
 5 -10 7 35.23 3.8
 5 -10 7 35.42 4.96
 5 -10 8 15.34 3.83
 5 -10 8 12.07 4.29
 5 -10 8 13.77 4.14
 5 -10 9 8.25 3.42
 5 -10 9 3.27 3.42
 5 -10 9 5.76 3.21
 5 -10 10 10.09 3
 5 -10 11 7.78 1.91
 5 -9 -9 74.28 4.97
 5 -9 -9 77.66 5.32
 5 -9 -9 81.01 6.82
 5 -9 -8 78.02 5.57
 5 -9 -8 60.94 5.53
 5 -9 -8 63.62 7.05
 5 -9 -7 131.28 8.41
 5 -9 -7 119.92 8.35
 5 -9 -6 6.34 5.24
 5 -9 -6 4.45 4.89
 5 -9 -5 92 6.41
 5 -9 -5 104.56 8.32
 5 -9 -5 98.36 7.98
 5 -9 -5 97.7 7.54
 5 -9 -5 93.12 9.29
 5 -9 -4 11.28 6.44
 5 -9 -4 8.48 5.8
 5 -9 -4 19.97 4.1
 5 -9 -4 21.58 5.04
 5 -9 -4 8.79 7.11
 5 -9 -3 196.45 11.87
 5 -9 -3 221.09 13.06
 5 -9 -3 235.17 13.38
 5 -9 -3 194.03 12.11
 5 -9 -3 229.57 14.03
 5 -9 -3 210.24 13.67
 5 -9 -2 117.51 7.77
 5 -9 -2 86.29 8.75
 5 -9 -2 110.76 8.9
 5 -9 -2 89.35 7.19
 5 -9 -2 95.21 6.33
 5 -9 -2 81.18 9.28
 5 -9 -1 782.97 40.04
 5 -9 -1 816.59 40.25
 5 -9 -1 787.42 39.27
 5 -9 -1 762.14 40.42
 5 -9 -1 855.22 39.73
 5 -9 0 12.62 5.83
 5 -9 0 0.75 7
 5 -9 0 8.56 4.12
 5 -9 1 1062.26 53.2
 5 -9 1 1085.04 53.12
 5 -9 1 1090.45 53.75
 5 -9 1 1121.92 53.86
 5 -9 1 1083.21 52.94
 5 -9 2 24.16 3.36
 5 -9 2 25.91 5.44
 5 -9 2 30.45 3.94
 5 -9 2 40.92 7.31
 5 -9 2 25.01 5.62
 5 -9 2 27.57 5.26
 5 -9 2 27.63 6.73
 5 -9 3 430.52 23.09
 5 -9 3 444.19 22.39
 5 -9 3 429.41 21.7
 5 -9 3 444.47 23.12
 5 -9 3 422.66 22.08
 5 -9 3 442.13 22.39
 5 -9 3 409.22 21.69
 5 -9 4 6.12 3.81
 5 -9 4 4.35 3.51
 5 -9 4 6.65 3.31
 5 -9 4 0.26 4.8
 5 -9 4 5.98 5.27
 5 -9 4 -0.17 6.18
 5 -9 5 421.26 20.85
 5 -9 5 389.41 20.37
 5 -9 5 401.01 20.74
 5 -9 6 3.85 4.21
 5 -9 6 3.79 3.08
 5 -9 6 1.92 3.8
 5 -9 6 0.71 5.42
 5 -9 7 475.2 23.06
 5 -9 7 409.73 22.84
 5 -9 7 495.15 23.86
 5 -9 7 491.11 23.56
 5 -9 8 5.78 4.56
 5 -9 8 6.77 2.85
 5 -9 8 6 4.65
 5 -9 9 138.72 8.88
 5 -9 9 144.81 9.01
 5 -9 10 79.63 5.85
 5 -9 11 17.29 3.74
 5 -9 11 12.81 3.03
 5 -9 12 51.52 3.41
 5 -8 -12 67.75 4.75
 5 -8 -11 2.43 4.15
 5 -8 -10 207.88 10.79
 5 -8 -10 193.33 12.19
 5 -8 -9 3.73 3.58
 5 -8 -9 8.02 3.92
 5 -8 -9 0.38 3.29
 5 -8 -9 9.98 6.29
 5 -8 -8 102 7.4
 5 -8 -8 88.59 7.11
 5 -8 -8 99.24 6.65
 5 -8 -8 85.21 9.2
 5 -8 -7 -0.84 5.19
 5 -8 -7 0.15 4.83
 5 -8 -7 -0.12 3.81
 5 -8 -6 222.34 12.45
 5 -8 -6 190.4 12.07
 5 -8 -6 179.95 10.52
 5 -8 -6 204.92 11.44
 5 -8 -6 205.72 10.83
 5 -8 -5 16.18 5.59
 5 -8 -5 10.46 5.96
 5 -8 -5 9.56 5.76
 5 -8 -5 9.7 4.24
 5 -8 -5 13.4 3.94
 5 -8 -5 16.62 3.31
 5 -8 -5 14.69 7.41
 5 -8 -4 219.44 12.67
 5 -8 -4 210.06 11.52
 5 -8 -4 199.2 12.46
 5 -8 -4 182.34 10.94
 5 -8 -4 204.42 12.19
 5 -8 -4 184.72 13.64
 5 -8 -3 25.08 6.75
 5 -8 -3 33.55 6.43
 5 -8 -3 16.96 7.72
 5 -8 -3 23.21 3.99
 5 -8 -3 26.11 5
 5 -8 -3 23.21 5.03
 5 -8 -3 44.39 7.77
 5 -8 -3 33.82 7.61
 5 -8 -2 52.99 5.67
 5 -8 -2 47.09 4.92
 5 -8 -2 44.79 6.98
 5 -8 -2 61.68 6.97
 5 -8 -2 50.21 9.72
 5 -8 -2 46.2 5.82
 5 -8 -2 51.1 4.72
 5 -8 -2 45.57 7.86
 5 -8 -2 37.27 7.43
 5 -8 -1 133.9 13.76
 5 -8 -1 144.46 10.3
 5 -8 -1 140.63 9.4
 5 -8 -1 142.08 8.76
 5 -8 -1 161.37 10.59
 5 -8 -1 147.15 10.42
 5 -8 -1 134.15 9
 5 -8 -1 133.44 8.71
 5 -8 -1 140.85 10.91
 5 -8 -1 154.92 10.45
 5 -8 0 13.58 5.91
 5 -8 0 12.9 4.32
 5 -8 0 15.73 6.68
 5 -8 0 15.57 4.43
 5 -8 0 14.34 5.88
 5 -8 1 265.89 20.32
 5 -8 1 275.52 15.69
 5 -8 1 269.84 15.49
 5 -8 1 286.38 15.11
 5 -8 1 273.81 16.38
 5 -8 1 270.54 16.15
 5 -8 1 286.21 15.35
 5 -8 2 19.88 3.68
 5 -8 2 24.9 5.34
 5 -8 2 26.69 4.67
 5 -8 2 22.51 6.83
 5 -8 2 29.65 8.79
 5 -8 2 28.43 8.29
 5 -8 2 17.82 5.36
 5 -8 2 19.11 6.53
 5 -8 2 24.96 5.07
 5 -8 3 172.05 15.64
 5 -8 3 175.74 10.45
 5 -8 3 172.59 10.73
 5 -8 3 170.82 10.2
 5 -8 3 189.58 11.78
 5 -8 3 160.53 14.85
 5 -8 3 162.6 10.58
 5 -8 3 159.53 9.96
 5 -8 4 4.25 4.21
 5 -8 4 3.45 3.84
 5 -8 4 1.57 4.22
 5 -8 4 20.12 6.63
 5 -8 4 11.14 8.26
 5 -8 4 8.03 7.73
 5 -8 4 -4.09 4.63
 5 -8 4 4.89 5.25
 5 -8 5 764.23 35.87
 5 -8 5 687.02 41.14
 5 -8 5 688.55 35.78
 5 -8 6 30.75 5.15
 5 -8 6 24.75 5.8
 5 -8 6 24.33 4.55
 5 -8 7 565.92 28.26
 5 -8 7 576.41 28.98
 5 -8 7 564.68 28.8
 5 -8 8 -0.14 4.88
 5 -8 8 5.06 3.12
 5 -8 9 429.9 22.23
 5 -8 10 6.33 4.78
 5 -8 10 3.89 4.23
 5 -8 11 178.91 10.57
 5 -8 11 207.96 11.1
 5 -8 12 24.43 3.92
 5 -8 12 15.14 2.98
 5 -8 13 178.88 9.57
 5 -7 -13 9.2 1.9
 5 -7 -13 5.67 3.08
 5 -7 -12 32.14 3.57
 5 -7 -12 28.31 5.17
 5 -7 -11 5.07 3.62
 5 -7 -11 6.32 5.66
 5 -7 -10 83.22 6.1
 5 -7 -10 89.87 6.22
 5 -7 -10 84.34 9.06
 5 -7 -9 42.61 5.28
 5 -7 -9 50.39 8.52
 5 -7 -9 47.13 5.31
 5 -7 -9 54.09 5.55
 5 -7 -9 43.17 3.9
 5 -7 -8 310.81 16.02
 5 -7 -8 262.66 15.73
 5 -7 -8 294.85 15.84
 5 -7 -8 281.26 15.08
 5 -7 -8 324.16 16.33
 5 -7 -8 262.2 17.57
 5 -7 -7 95.73 7.85
 5 -7 -7 84.83 7.29
 5 -7 -7 87.01 7.06
 5 -7 -7 72.59 6.02
 5 -7 -7 88.74 7.91
 5 -7 -6 441.82 22.34
 5 -7 -6 421.4 21.07
 5 -7 -6 389.51 21.93
 5 -7 -6 432.85 21.82
 5 -7 -6 418.77 21.23
 5 -7 -6 374.62 23.24
 5 -7 -5 5.73 6.28
 5 -7 -5 0.17 5.26
 5 -7 -5 4.14 4.53
 5 -7 -5 -1.61 6.68
 5 -7 -5 2.61 3.73
 5 -7 -5 1.1 3.66
 5 -7 -5 8.32 5.34
 5 -7 -5 10.01 7.54
 5 -7 -4 629.6 30.9
 5 -7 -4 648.08 35.33
 5 -7 -4 618.85 30.09
 5 -7 -4 614.76 30.68
 5 -7 -4 595.94 31.12
 5 -7 -4 583.89 30.19
 5 -7 -4 577.06 29.88
 5 -7 -4 607.74 30.47
 5 -7 -4 560.01 31.27
 5 -7 -3 68.58 7.52
 5 -7 -3 52.08 5.82
 5 -7 -3 79.94 8.5
 5 -7 -3 63.6 7.13
 5 -7 -3 57.94 5.55
 5 -7 -3 62.57 6.02
 5 -7 -3 87.73 7.52
 5 -7 -3 55.5 6.47
 5 -7 -3 62.8 9.83
 5 -7 -3 75.29 8.35
 5 -7 -2 493.33 29.67
 5 -7 -2 487.66 24.55
 5 -7 -2 501.24 25.03
 5 -7 -2 464.54 24.19
 5 -7 -2 486.07 25.03
 5 -7 -2 445.97 24.48
 5 -7 -2 514.84 25.54
 5 -7 -2 444.6 23.92
 5 -7 -2 534.25 25.54
 5 -7 -1 50 6.76
 5 -7 -1 44.96 5.41
 5 -7 -1 48.25 6.59
 5 -7 -1 56.12 7.18
 5 -7 -1 46.49 4.91
 5 -7 -1 35.34 4.89
 5 -7 -1 37.81 5.31
 5 -7 -1 35.74 5.06
 5 -7 -1 59.87 7.28
 5 -7 -1 44.77 9.32
 5 -7 -1 59.4 6.99
 5 -7 0 387.27 20.59
 5 -7 0 399.42 20.13
 5 -7 0 373.47 19.93
 5 -7 0 385.94 20.78
 5 -7 0 378.37 19.99
 5 -7 0 392.43 20.95
 5 -7 0 382.98 20.64
 5 -7 1 109.38 8.31
 5 -7 1 102.94 12.38
 5 -7 1 106.98 7.77
 5 -7 1 124.12 8.1
 5 -7 1 99.78 7.48
 5 -7 1 113.35 8.91
 5 -7 1 112.06 9.04
 5 -7 1 134.06 12.82
 5 -7 1 117.61 7.88
 5 -7 1 92.08 8.68
 5 -7 1 103.81 7.98
 5 -7 1 103.83 6.87
 5 -7 2 171.92 10.28
 5 -7 2 182.8 11
 5 -7 2 180.38 15.72
 5 -7 2 191.67 10.88
 5 -7 2 166.83 10.87
 5 -7 2 195.67 11.85
 5 -7 2 189.41 16.07
 5 -7 2 176.56 10.99
 5 -7 3 46.49 5.14
 5 -7 3 49.64 5.38
 5 -7 3 46.82 7
 5 -7 3 46.48 9.84
 5 -7 3 39.96 5.63
 5 -7 3 45.35 5.89
 5 -7 3 40.05 9.1
 5 -7 4 116.39 8.46
 5 -7 4 121.41 8.17
 5 -7 4 154.05 13.7
 5 -7 4 133.53 8.71
 5 -7 4 150.56 9.85
 5 -7 4 133.29 13.77
 5 -7 4 136.74 9.22
 5 -7 5 343.96 18.48
 5 -7 5 357.47 23.2
 5 -7 5 354.48 18.34
 5 -7 5 318.21 23.55
 5 -7 6 27.99 5.4
 5 -7 6 33.66 4.64
 5 -7 6 23.35 7.63
 5 -7 6 21.6 9.18
 5 -7 6 28.7 4.56
 5 -7 6 28.04 5.89
 5 -7 7 445.42 22.86
 5 -7 7 432.24 22.06
 5 -7 7 441.79 22.16
 5 -7 7 414.62 28.31
 5 -7 7 432.17 22.95
 5 -7 8 94.44 12.7
 5 -7 8 78.08 7.48
 5 -7 9 191.54 11.77
 5 -7 9 195.87 11.87
 5 -7 10 59.05 6.02
 5 -7 10 68.46 6.58
 5 -7 11 70.88 6.04
 5 -7 11 83.66 6.75
 5 -7 12 2.44 3.98
 5 -7 12 2.7 3.06
 5 -7 13 109.55 6.8
 5 -7 14 1.84 2.27
 5 -6 -14 31.2 2.88
 5 -6 -14 24.61 3.49
 5 -6 -13 9.5 3.32
 5 -6 -13 7.73 4.7
 5 -6 -12 22.04 4.28
 5 -6 -12 24.71 6.31
 5 -6 -11 2.04 4.54
 5 -6 -11 11.4 3.26
 5 -6 -10 11.35 3.87
 5 -6 -10 8.31 3.33
 5 -6 -10 10.7 4.94
 5 -6 -10 16.2 3.87
 5 -6 -9 57.7 5.94
 5 -6 -9 54.34 5.61
 5 -6 -9 60.37 6.57
 5 -6 -9 48.56 5.13
 5 -6 -8 277.48 15.24
 5 -6 -8 242.84 14.79
 5 -6 -8 290.27 15.31
 5 -6 -8 274.16 15.34
 5 -6 -8 270.43 14.61
 5 -6 -7 144.41 9.68
 5 -6 -7 134.56 9.25
 5 -6 -7 143.03 9.44
 5 -6 -7 130.57 8.65
 5 -6 -7 135.89 9.65
 5 -6 -6 56.26 6.93
 5 -6 -6 51.49 4.72
 5 -6 -6 44.9 5.93
 5 -6 -6 49.23 6.01
 5 -6 -6 48.68 5.27
 5 -6 -6 53.15 6.47
 5 -6 -6 47.07 8.16
 5 -6 -5 279.31 18.77
 5 -6 -5 283.9 15.73
 5 -6 -5 260.84 14.57
 5 -6 -5 289.77 15.43
 5 -6 -5 282.63 15.24
 5 -6 -5 262.18 14.76
 5 -6 -4 19.52 7.49
 5 -6 -4 19.92 5.86
 5 -6 -4 15.01 4.72
 5 -6 -4 21.22 4.71
 5 -6 -4 17.99 4.29
 5 -6 -4 17.51 4.83
 5 -6 -4 39.84 7.33
 5 -6 -4 14.67 4.22
 5 -6 -3 3.21 6.87
 5 -6 -3 7.68 5.59
 5 -6 -3 1.21 4.82
 5 -6 -3 1.12 3.96
 5 -6 -3 3.06 3.89
 5 -6 -3 3.41 4.22
 5 -6 -3 3.55 5.87
 5 -6 -3 3.81 3.83
 5 -6 -2 310.47 16.44
 5 -6 -2 336.12 21.25
 5 -6 -2 333.37 16.9
 5 -6 -2 316.7 16.32
 5 -6 -2 297.75 16.33
 5 -6 -2 301.88 16.14
 5 -6 -2 304.04 16.95
 5 -6 -2 297.86 16.45
 5 -6 -2 282.94 17.07
 5 -6 -2 294.49 15.78
 5 -6 -2 324.59 17.34
 5 -6 -1 4.83 4.97
 5 -6 -1 7.03 7.87
 5 -6 -1 7.85 4.2
 5 -6 -1 3.14 4.85
 5 -6 -1 8.05 5.56
 5 -6 -1 7.98 3.7
 5 -6 -1 6.4 3.88
 5 -6 -1 5.75 5.43
 5 -6 -1 0.88 3.24
 5 -6 -1 2.89 5.05
 5 -6 0 523.5 26.92
 5 -6 0 560.89 26.75
 5 -6 0 554.78 27.08
 5 -6 0 516.1 26.53
 5 -6 0 522.31 31.29
 5 -6 0 507.82 26.46
 5 -6 0 530.08 27.09
 5 -6 0 516.35 26.92
 5 -6 1 5.1 4.52
 5 -6 1 4.53 4.22
 5 -6 1 1.62 7.75
 5 -6 1 4.97 5.06
 5 -6 1 12.28 5.53
 5 -6 1 5.38 8.14
 5 -6 1 3.84 3.98
 5 -6 1 3.45 4.54
 5 -6 1 2.97 3.91
 5 -6 1 3.76 3.92
 5 -6 2 115.24 7.92
 5 -6 2 120.81 12.5
 5 -6 2 111.66 7.84
 5 -6 2 122.65 8.96
 5 -6 2 145.93 13.6
 5 -6 2 112.98 7.98
 5 -6 3 53.52 5.45
 5 -6 3 67.21 10.02
 5 -6 3 48.61 5.45
 5 -6 3 66.66 7
 5 -6 3 70.98 10.67
 5 -6 3 56.1 5.72
 5 -6 4 240.15 13.2
 5 -6 4 276.21 18.63
 5 -6 4 250.14 13.57
 5 -6 4 227.67 19.07
 5 -6 5 82.74 6.21
 5 -6 5 100.88 10.62
 5 -6 5 88.23 6.38
 5 -6 5 86.41 12.39
 5 -6 5 81.92 7.25
 5 -6 6 71.17 5.79
 5 -6 6 75.71 12.07
 5 -6 6 61.93 6.47
 5 -6 6 75.65 9.67
 5 -6 7 108.53 6.96
 5 -6 7 111.23 8.32
 5 -6 8 113.92 8.37
 5 -6 8 106.15 8.22
 5 -6 9 7.11 5.13
 5 -6 9 11.49 9.11
 5 -6 9 16.18 5.34
 5 -6 10 8.13 5.04
 5 -6 10 10.12 4.56
 5 -6 11 66.95 5.94
 5 -6 11 66.16 6.31
 5 -6 12 36.56 4.87
 5 -6 12 27.29 4.02
 5 -6 13 91.91 6.27
 5 -6 14 1.3 2.42
 5 -5 -15 57.3 3.9
 5 -5 -14 145.32 8.07
 5 -5 -14 122.78 8.7
 5 -5 -13 138.45 8.85
 5 -5 -13 144.75 8.03
 5 -5 -12 116.81 8.22
 5 -5 -12 110.74 8.81
 5 -5 -11 5.15 5.04
 5 -5 -11 -1.29 6.06
 5 -5 -10 306.26 16.42
 5 -5 -10 290.01 16.14
 5 -5 -10 346.77 17.39
 5 -5 -10 331.78 17.74
 5 -5 -9 14 4.88
 5 -5 -9 9.37 5.4
 5 -5 -9 7.12 5.78
 5 -5 -8 245.35 13.5
 5 -5 -8 228.01 13.42
 5 -5 -8 211.8 13.25
 5 -5 -7 3.4 5.13
 5 -5 -7 15.57 5.13
 5 -5 -7 12.95 5.3
 5 -5 -6 556.03 26.9
 5 -5 -6 531.35 29.81
 5 -5 -6 488.1 25.85
 5 -5 -6 547.51 26.7
 5 -5 -6 511.1 26.66
 5 -5 -5 78.67 6.85
 5 -5 -5 59.45 8.64
 5 -5 -5 73.71 6.09
 5 -5 -5 52.9 5.02
 5 -5 -5 58.56 6.01
 5 -5 -4 134.23 9.44
 5 -5 -4 146.75 12.57
 5 -5 -4 138.17 8.82
 5 -5 -4 134.46 8.72
 5 -5 -4 135.3 8.96
 5 -5 -4 135.68 8.56
 5 -5 -3 900.63 43.99
 5 -5 -3 973.86 44.52
 5 -5 -3 962.42 44.17
 5 -5 -3 929.79 48.34
 5 -5 -3 879.58 44.07
 5 -5 -3 941.24 44.39
 5 -5 -3 839.61 43.81
 5 -5 -3 823.97 43.98
 5 -5 -2 195.15 11.05
 5 -5 -2 201.75 11.24
 5 -5 -2 176.47 10.98
 5 -5 -2 214.37 15.8
 5 -5 -2 195.74 10.83
 5 -5 -2 183.19 10.89
 5 -5 -2 180.17 11.48
 5 -5 -1 109.94 7.93
 5 -5 -1 121.2 7.98
 5 -5 -1 97.98 7.09
 5 -5 -1 108.31 7.6
 5 -5 -1 110.51 7.43
 5 -5 -1 127.32 8.2
 5 -5 -1 92.5 7
 5 -5 -1 106.18 11.79
 5 -5 -1 103.48 6.71
 5 -5 0 208.15 12.34
 5 -5 0 218.93 11.98
 5 -5 0 219.17 12.34
 5 -5 0 212.36 11.89
 5 -5 0 204.56 16.52
 5 -5 0 221.74 16.67
 5 -5 0 209.89 11.76
 5 -5 0 221.3 12.32
 5 -5 0 214.56 12.08
 5 -5 1 212.42 12.32
 5 -5 1 200.99 11.91
 5 -5 1 225.3 12.84
 5 -5 1 215.11 16.8
 5 -5 1 229.93 17.33
 5 -5 1 232.97 12.36
 5 -5 2 286.73 15.26
 5 -5 2 277.68 15.19
 5 -5 2 288.27 19.78
 5 -5 2 314.36 20.63
 5 -5 3 170.37 9.81
 5 -5 3 159.55 9.95
 5 -5 3 160.02 11.63
 5 -5 4 40.75 4.32
 5 -5 4 40.4 6.6
 5 -5 4 49.82 8.46
 5 -5 5 255.77 17.43
 5 -5 5 228.73 16.28
 5 -5 6 133.1 8.63
 5 -5 6 141.9 11.99
 5 -5 6 117.67 11.54
 5 -5 6 129.07 8.01
 5 -5 6 145.25 14.76
 5 -5 7 58.72 6.02
 5 -5 7 70.42 9.21
 5 -5 7 61.44 11.33
 5 -5 8 93.21 7.44
 5 -5 8 89.06 10.78
 5 -5 8 95.38 12.96
 5 -5 9 213.45 12.75
 5 -5 9 227.41 18.81
 5 -5 10 146.52 9.31
 5 -5 10 125.36 9.13
 5 -5 10 115.88 14.54
 5 -5 10 135.19 9.04
 5 -5 11 211.72 11.55
 5 -5 11 204.24 11.2
 5 -5 12 19.88 4.4
 5 -5 12 14.48 3.82
 5 -5 13 49.8 4.71
 5 -5 14 37.41 3.5
 5 -4 -16 18.33 2.22
 5 -4 -15 95.03 5.97
 5 -4 -15 89.41 5.24
 5 -4 -14 56.83 5.46
 5 -4 -14 57.92 6.68
 5 -4 -13 271.1 13.95
 5 -4 -13 215.07 14.49
 5 -4 -12 165.76 11.76
 5 -4 -11 216.61 13.95
 5 -4 -10 589.11 29.69
 5 -4 -10 605.3 30.89
 5 -4 -9 270.59 14.61
 5 -4 -9 250.72 15.48
 5 -4 -8 371.56 19.46
 5 -4 -8 359.32 19.85
 5 -4 -7 275.47 14.56
 5 -4 -7 269.6 16.75
 5 -4 -7 228.37 14.32
 5 -4 -6 157.09 9.95
 5 -4 -6 149.15 12.32
 5 -4 -6 144.92 9.53
 5 -4 -5 127.51 9.04
 5 -4 -5 119.89 7.99
 5 -4 -5 137.66 8.68
 5 -4 -4 1366.26 64.19
 5 -4 -4 1279.47 63.7
 5 -4 -4 1361.17 67.59
 5 -4 -3 -0.44 6.59
 5 -4 -3 7.51 4.57
 5 -4 -3 2.74 3.44
 5 -4 -3 6.92 3.81
 5 -4 -3 2.62 3.69
 5 -4 -3 13.26 4.83
 5 -4 -2 2573.29 120.39
 5 -4 -2 2432.74 120.15
 5 -4 -2 2535.63 120.31
 5 -4 -2 2451.65 120.12
 5 -4 -2 2563.37 120.37
 5 -4 -2 2778.95 124.45
 5 -4 -1 1.33 4.27
 5 -4 -1 1.86 4.99
 5 -4 -1 6 3.44
 5 -4 -1 5.01 3.4
 5 -4 -1 20.2 8.95
 5 -4 -1 6.94 4.7
 5 -4 -1 7.42 3.33
 5 -4 0 673.65 34.26
 5 -4 0 730.24 36.54
 5 -4 0 708.68 34.17
 5 -4 0 674.29 34.3
 5 -4 0 720.22 38.25
 5 -4 1 14.65 4.23
 5 -4 1 18.2 5.6
 5 -4 1 29.58 8.03
 5 -4 1 20.11 5.1
 5 -4 2 250.72 13.57
 5 -4 2 262.63 16.1
 5 -4 2 241.42 13.46
 5 -4 2 246.62 18.66
 5 -4 2 266.32 14.07
 5 -4 2 259.35 17.48
 5 -4 3 31.47 4.2
 5 -4 3 38.32 4.83
 5 -4 3 40.17 8.35
 5 -4 3 32.81 6.4
 5 -4 3 37.38 4.25
 5 -4 3 38.46 9.99
 5 -4 4 66.82 5.96
 5 -4 4 60.11 8.14
 5 -4 4 44.5 10.41
 5 -4 4 66.59 8.77
 5 -4 5 41.5 5.4
 5 -4 5 42.22 7.91
 5 -4 5 56.64 10.77
 5 -4 5 33.81 7.28
 5 -4 6 324.21 17.41
 5 -4 6 321.28 19.9
 5 -4 6 295.89 20.67
 5 -4 6 334.59 22.94
 5 -4 7 277.58 15.7
 5 -4 7 263.76 19.33
 5 -4 7 296.77 21.18
 5 -4 8 27.46 6
 5 -4 8 11.21 7.89
 5 -4 8 21.14 9.87
 5 -4 9 214.74 17.83
 5 -4 9 220.11 19
 5 -4 9 252.66 14.39
 5 -4 10 12.49 6.11
 5 -4 10 4.51 7.26
 5 -4 10 13.98 9.47
 5 -4 11 132.73 8.73
 5 -4 11 133.7 10
 5 -4 11 127.75 8.56
 5 -4 12 25.61 4.49
 5 -4 12 16.42 6.19
 5 -4 12 23.18 4.04
 5 -4 13 118.34 9.14
 5 -4 13 140.33 8.01
 5 -4 14 0.92 2.37
 5 -4 14 1.48 4.35
 5 -3 -16 4.58 2.66
 5 -3 -16 9.41 3.93
 5 -3 -15 147.74 8.53
 5 -3 -15 130.57 9.41
 5 -3 -14 17.69 4.7
 5 -3 -14 14.9 6.77
 5 -3 -13 154.59 9.99
 5 -3 -13 141.12 11.25
 5 -3 -12 99.95 7.99
 5 -3 -12 95.35 9.83
 5 -3 -11 191.75 15.58
 5 -3 -11 207.91 12.36
 5 -3 -11 192.37 13.54
 5 -3 -10 122.43 12.18
 5 -3 -10 127.23 9.13
 5 -3 -10 127.97 10.66
 5 -3 -9 145.24 9.34
 5 -3 -9 122.6 12.55
 5 -3 -9 155.39 9.96
 5 -3 -9 158.72 10.96
 5 -3 -8 22.29 4.96
 5 -3 -8 16.81 4.92
 5 -3 -8 30.8 6.05
 5 -3 -7 492.45 24.72
 5 -3 -7 458.77 27.75
 5 -3 -7 505.17 27.17
 5 -3 -7 484.08 24.64
 5 -3 -7 461.45 24.74
 5 -3 -6 41.79 7.34
 5 -3 -6 49.67 5.71
 5 -3 -6 39.25 5.26
 5 -3 -6 52.14 5.62
 5 -3 -5 395.37 20.31
 5 -3 -5 390.78 20.03
 5 -3 -5 375.9 19.91
 5 -3 -5 397.22 23.27
 5 -3 -4 1957.37 92.15
 5 -3 -4 2086.84 95.67
 5 -3 -4 1867.49 91.82
 5 -3 -4 1894.35 91.97
 5 -3 -3 332.6 17.67
 5 -3 -3 371.1 21.41
 5 -3 -3 328.73 17.28
 5 -3 -3 332.34 20.29
 5 -3 -2 758.84 38.07
 5 -3 -2 669.31 33.95
 5 -3 -2 721.95 37.07
 5 -3 -1 68.54 5.91
 5 -3 -1 67.98 5.4
 5 -3 -1 69.35 8.59
 5 -3 -1 82.3 10.54
 5 -3 0 658.56 35.8
 5 -3 0 616.16 34.54
 5 -3 0 685.91 36.14
 5 -3 1 456.06 26.4
 5 -3 1 423.89 25.16
 5 -3 1 464.87 26.85
 5 -3 2 1163.08 58.11
 5 -3 2 1089.73 58.51
 5 -3 3 21.48 4.74
 5 -3 3 25.78 9.05
 5 -3 3 12.95 6.81
 5 -3 4 1906.57 93.26
 5 -3 4 1859.72 90.3
 5 -3 4 1916.64 94.45
 5 -3 5 19.06 5.06
 5 -3 5 27.58 6.72
 5 -3 5 20.84 9.11
 5 -3 5 18 4.36
 5 -3 6 669.63 33.36
 5 -3 6 675.14 37.34
 5 -3 6 691.07 37.98
 5 -3 6 619.53 35.29
 5 -3 7 41.29 6.55
 5 -3 7 40.08 9.65
 5 -3 7 43.8 10.17
 5 -3 8 414.11 21.48
 5 -3 8 347.76 24.99
 5 -3 8 390.17 25.8
 5 -3 9 42.11 7.38
 5 -3 9 38.67 9.72
 5 -3 9 35.14 10.33
 5 -3 10 123.31 10.06
 5 -3 10 100.13 12.65
 5 -3 10 102.33 13.32
 5 -3 11 191.85 12.63
 5 -3 11 162.39 15.67
 5 -3 12 68.51 5.74
 5 -3 12 67.42 8.09
 5 -3 13 99.15 8.64
 5 -3 13 87.19 5.92
 5 -3 14 6.74 5.55
 5 -3 15 141.87 8.78
 5 -2 -17 48.23 3.18
 5 -2 -16 25.51 3.35
 5 -2 -16 20.63 5.2
 5 -2 -15 74.26 5.74
 5 -2 -15 57.63 7.69
 5 -2 -14 44.69 5.44
 5 -2 -14 33.36 7.83
 5 -2 -13 23.98 5.38
 5 -2 -13 14.57 7.97
 5 -2 -12 3.1 5.08
 5 -2 -12 3.67 7.67
 5 -2 -11 51.9 9.72
 5 -2 -11 67.99 6.7
 5 -2 -11 56.99 8.94
 5 -2 -10 -3.63 7.48
 5 -2 -10 0.62 4.93
 5 -2 -10 9.8 7.01
 5 -2 -9 306.94 16.9
 5 -2 -9 305.26 21.59
 5 -2 -9 333.1 17.34
 5 -2 -9 321.85 18.07
 5 -2 -8 -0.73 10.62
 5 -2 -8 5.81 4.35
 5 -2 -8 0.99 4.36
 5 -2 -8 4.45 5.93
 5 -2 -7 544.82 27.25
 5 -2 -7 501.17 33.17
 5 -2 -7 545.69 27.2
 5 -2 -7 515.55 27.5
 5 -2 -7 569.46 29.71
 5 -2 -6 292.79 15.74
 5 -2 -6 249.65 21.19
 5 -2 -6 305.08 18.53
 5 -2 -6 291.43 15.54
 5 -2 -5 334.41 23.19
 5 -2 -5 384.27 21.63
 5 -2 -5 341.48 17.94
 5 -2 -4 40.42 9.91
 5 -2 -4 25.32 3.72
 5 -2 -4 22.48 7.15
 5 -2 -3 24.73 3.77
 5 -2 -3 22.57 7.63
 5 -2 -2 20.82 7.37
 5 -2 -1 206.91 14.56
 5 -2 -1 199.36 15.54
 5 -2 0 223.22 15.49
 5 -2 0 222.29 15.97
 5 -2 1 244.47 16.17
 5 -2 1 228.02 16.89
 5 -2 2 1168.8 59.91
 5 -2 3 11.11 6.72
 5 -2 3 19.2 4.86
 5 -2 3 16.19 8.44
 5 -2 4 1566.75 76.34
 5 -2 4 1655.85 79.17
 5 -2 4 1543.75 79.76
 5 -2 5 36.18 5.7
 5 -2 5 32.89 6.34
 5 -2 5 38.43 9.18
 5 -2 6 206.9 13.4
 5 -2 6 180.14 12.06
 5 -2 6 203.3 15.93
 5 -2 7 365.08 19.5
 5 -2 7 341.67 23.09
 5 -2 7 327.05 22.81
 5 -2 8 421.05 22.89
 5 -2 8 423.77 27.25
 5 -2 8 422.9 26.88
 5 -2 9 329.19 18.23
 5 -2 9 267.68 21.71
 5 -2 9 304.2 21.55
 5 -2 10 993.55 48.9
 5 -2 10 926.79 52.76
 5 -2 11 21.09 7.99
 5 -2 12 240.84 12.93
 5 -2 12 241.28 15.4
 5 -2 13 7.74 6.95
 5 -2 14 82.6 8.03
 5 -2 15 0.71 4.78
 5 -2 16 26.82 3.63
 5 -1 -17 137.49 7.15
 5 -1 -17 132.82 8.17
 5 -1 -16 1.75 2.91
 5 -1 -16 3.69 5.49
 5 -1 -15 36.31 4.52
 5 -1 -15 30.15 7.35
 5 -1 -14 15.25 4.66
 5 -1 -14 23.23 8.06
 5 -1 -13 96.07 7.61
 5 -1 -13 96.1 10.36
 5 -1 -12 0.66 7.42
 5 -1 -12 1.67 4.93
 5 -1 -12 4.65 8.24
 5 -1 -11 288.79 24.89
 5 -1 -11 291.13 22.14
 5 -1 -11 327.94 17.51
 5 -1 -11 336.63 19.09
 5 -1 -10 27.01 8.21
 5 -1 -10 31.06 12.15
 5 -1 -10 33.39 9.01
 5 -1 -10 37.18 5.46
 5 -1 -10 39.49 7.69
 5 -1 -9 492.73 24.94
 5 -1 -9 491.1 25.08
 5 -1 -8 -1.69 6.51
 5 -1 -8 7.66 10.79
 5 -1 -8 2.39 4.1
 5 -1 -8 1.31 3.89
 5 -1 -8 7.17 4.69
 5 -1 -7 248.06 14.67
 5 -1 -7 242.91 20.35
 5 -1 -7 249.2 16.18
 5 -1 -7 253.2 13.59
 5 -1 -6 5.64 5.52
 5 -1 -6 11.86 9.69
 5 -1 -6 5.84 3.44
 5 -1 -5 772.7 39.17
 5 -1 -5 840.98 44.18
 5 -1 -5 833.45 42.39
 5 -1 -4 107.84 12.03
 5 -1 -4 106.28 11.41
 5 -1 -4 111.21 10.84
 5 -1 -3 302.82 19.63
 5 -1 -3 299.74 19.53
 5 -1 -3 310.05 19.96
 5 -1 -2 74.58 9.03
 5 -1 -2 79.71 10.12
 5 -1 -2 90.15 10.68
 5 -1 -1 394.54 23.37
 5 -1 -1 386.8 24.07
 5 -1 0 18.72 7.73
 5 -1 0 15.9 7.42
 5 -1 1 38.36 8.27
 5 -1 2 121.3 11.41
 5 -1 3 81.65 6.87
 5 -1 3 65.47 9.7
 5 -1 4 183.6 11.33
 5 -1 4 193.78 14.49
 5 -1 5 2.44 5.5
 5 -1 5 1.28 7.21
 5 -1 6 204.16 12.88
 5 -1 6 211.06 13.7
 5 -1 6 199.2 15.62
 5 -1 7 15.02 6.2
 5 -1 7 3.44 7.23
 5 -1 8 63.92 8.28
 5 -1 8 78.01 10.13
 5 -1 9 66.31 8.91
 5 -1 9 74.05 11.69
 5 -1 9 61.54 9.88
 5 -1 10 244.54 16.23
 5 -1 10 274.52 20.23
 5 -1 11 37.2 8.72
 5 -1 11 19.83 8.57
 5 -1 12 276.98 17.37
 5 -1 13 14.28 7.57
 5 -1 14 91.33 8.58
 5 -1 15 16.75 5.23
 5 -1 16 63.11 4.99
 5 0 -16 12.56 3.07
 5 0 -15 135.54 8.28
 5 0 -14 6.79 4.08
 5 0 -14 2.5 8.06
 5 0 -13 248.02 14.75
 5 0 -13 282.58 14.8
 5 0 -13 280.13 17.3
 5 0 -12 30.05 5.53
 5 0 -12 36.94 9
 5 0 -12 28.98 11.91
 5 0 -12 32.59 9.34
 5 0 -12 26.97 4.93
 5 0 -12 46.7 8.97
 5 0 -11 507.94 26.01
 5 0 -11 418.1 31.7
 5 0 -11 438.1 30.13
 5 0 -11 486.45 24.43
 5 0 -11 496.97 26.26
 5 0 -11 457.86 24.46
 5 0 -10 3.83 4.58
 5 0 -10 -1.39 3.92
 5 0 -9 376.92 19.57
 5 0 -8 183.51 11.39
 5 0 -8 156.2 17.18
 5 0 -8 153.77 9.49
 5 0 -8 143.85 11.76
 5 0 -7 310.18 16.49
 5 0 -7 319.76 22.33
 5 0 -7 283.56 15.25
 5 0 -7 273.62 18.37
 5 0 -6 94.57 7.74
 5 0 -6 92.7 12.83
 5 0 -6 101.28 9.96
 5 0 -5 461.7 27.65
 5 0 -5 421.29 25.82
 5 0 -5 444.48 22.7
 5 0 -4 12.5 8.69
 5 0 -4 15.47 8.01
 5 0 -3 1361.26 68.38
 5 0 -3 1341.27 68.6
 5 0 -2 11.7 7.06
 5 0 -2 -4.91 8.08
 5 0 -1 777.24 39.85
 5 0 0 5.68 4.22
 5 0 0 10.92 9.04
 5 0 1 242.77 16.36
 5 0 1 250.78 18.24
 5 0 2 87.52 9.31
 5 0 2 99.71 11.31
 5 0 3 52.38 5.8
 5 0 3 59.55 8.19
 5 0 4 62.56 6.42
 5 0 4 60.14 8.42
 5 0 5 89.25 7.86
 5 0 5 78.85 9.22
 5 0 6 9.04 5.73
 5 0 6 18.22 6.48
 5 0 7 5.32 6.4
 5 0 7 6.86 6.26
 5 0 8 43.71 7.97
 5 0 9 4.14 7.59
 5 0 9 1.33 8.04
 5 0 10 39.58 8.74
 5 0 10 46.36 10.03
 5 0 11 11.18 8.43
 5 0 11 5.36 7.82
 5 0 12 51.46 9.17
 5 0 13 13.31 7.78
 5 0 14 17.16 6.55
 5 0 15 -1.62 4.75
 5 1 -17 27.26 4.81
 5 1 -16 130.19 7.39
 5 1 -16 156.37 9.84
 5 1 -15 69.88 5.2
 5 1 -14 170.77 11.08
 5 1 -14 178.32 12.68
 5 1 -14 187.32 10.41
 5 1 -13 312.19 18.15
 5 1 -13 312.67 16.08
 5 1 -13 278.44 16.6
 5 1 -12 30.01 6.22
 5 1 -12 43.79 8.74
 5 1 -12 30.41 11.8
 5 1 -12 42.55 10.06
 5 1 -12 45.03 5.02
 5 1 -11 229.65 15.14
 5 1 -11 188.62 19.94
 5 1 -11 215.19 18.55
 5 1 -11 228.13 12.61
 5 1 -11 223.42 13.31
 5 1 -10 3.53 5.01
 5 1 -10 1.91 3.7
 5 1 -9 70.4 8.41
 5 1 -9 55.81 13
 5 1 -9 53.92 5.18
 5 1 -9 72.23 6.37
 5 1 -8 3.4 4.44
 5 1 -8 6.5 6.11
 5 1 -8 -3.41 10.44
 5 1 -8 2.54 3.25
 5 1 -8 1.68 5.72
 5 1 -7 527.85 25.84
 5 1 -7 580.28 32.07
 5 1 -7 465.61 24.68
 5 1 -7 532.57 28.89
 5 1 -6 55.47 11.87
 5 1 -6 64.17 9.14
 5 1 -5 1465.84 73.15
 5 1 -5 1409.6 72.77
 5 1 -4 452.09 27.41
 5 1 -4 481.12 27.6
 5 1 -3 2466.71 122.15
 5 1 -3 2506.81 122.47
 5 1 -2 522.05 29.9
 5 1 -1 1278.59 65.65
 5 1 -1 1357.3 67.49
 5 1 -1 1382.5 68.08
 5 1 0 195.96 12.65
 5 1 0 249.91 16.53
 5 1 0 249.82 17.36
 5 1 1 557.39 31.99
 5 1 2 201.07 12
 5 1 2 214.14 13.65
 5 1 2 209.87 16.38
 5 1 3 705.41 35.22
 5 1 3 683.08 36.6
 5 1 3 746.42 39.1
 5 1 4 26.03 5.7
 5 1 4 27.4 5.89
 5 1 5 239.38 14.31
 5 1 6 181.3 12.11
 5 1 7 170.72 12.22
 5 1 8 278.36 16.98
 5 1 9 44.97 8.66
 5 1 9 52.61 10.45
 5 1 10 138.12 11.67
 5 1 10 115.05 13.48
 5 1 11 49.95 9.27
 5 1 12 11.48 7.87
 5 1 13 21.16 7.21
 5 1 14 25.09 6.13
 5 1 15 0.6 4.17
 5 2 -17 18.11 4.45
 5 2 -16 179.77 11.5
 5 2 -15 56.77 6.25
 5 2 -15 63.36 8.36
 5 2 -14 277.83 16.7
 5 2 -14 301.69 17.45
 5 2 -14 263.19 15.44
 5 2 -13 155.67 12.04
 5 2 -13 140.96 10.29
 5 2 -12 615.35 31.74
 5 2 -12 547.9 37.31
 5 2 -12 629.16 36.59
 5 2 -12 594.2 30.62
 5 2 -11 113.54 10.88
 5 2 -11 112.3 8.9
 5 2 -10 491.43 25.43
 5 2 -9 13.89 5.5
 5 2 -9 27.15 12.21
 5 2 -9 20.52 7.35
 5 2 -9 9.94 6.07
 5 2 -8 945.07 49.97
 5 2 -7 30.09 8.01
 5 2 -6 586.94 33.41
 5 2 -5 764.23 42.02
 5 2 -5 786.13 42.3
 5 2 -4 42.38 8.88
 5 2 -4 64.27 10.28
 5 2 -3 847.84 45.18
 5 2 -3 855.69 45.78
 5 2 -2 1.22 7.51
 5 2 -1 128.86 12.29
 5 2 -1 124.33 13.04
 5 2 0 -1.24 7.74
 5 2 0 -4.13 8.29
 5 2 1 753.67 37.44
 5 2 1 769.87 41.59
 5 2 2 4.85 4.51
 5 2 2 -1.41 8.29
 5 2 3 1287.19 62.6
 5 2 3 1287.12 66.45
 5 2 4 202.39 12.38
 5 2 4 194.9 15.43
 5 2 5 418.22 22.43
 5 2 6 243.8 14.89
 5 2 7 61.3 8.23
 5 2 8 15.8 7.6
 5 2 9 68.53 9.01
 5 2 9 68.21 10.57
 5 2 10 159.77 11.81
 5 2 10 122.47 13.5
 5 2 11 70.57 9.17
 5 2 12 208.16 13.67
 5 2 13 2.89 5.83
 5 2 14 77.03 6.76
 5 2 15 5.36 2.95
 5 3 -17 0.08 3.69
 5 3 -16 15.75 5.81
 5 3 -15 13.85 5.13
 5 3 -15 21.47 6.61
 5 3 -15 23.8 7.27
 5 3 -14 8.63 5.75
 5 3 -14 14.69 7.26
 5 3 -14 11.8 8.04
 5 3 -13 24.98 6.51
 5 3 -13 38.87 8.78
 5 3 -12 170.43 13.1
 5 3 -12 177.54 11.75
 5 3 -11 140.36 10.28
 5 3 -10 437.78 23.16
 5 3 -9 264.65 18.3
 5 3 -8 202.53 15.98
 5 3 -7 128.94 12.87
 5 3 -6 340.15 22.6
 5 3 -5 76.7 10.31
 5 3 -5 85.53 11.26
 5 3 -4 732.35 40.06
 5 3 -4 739.33 40.94
 5 3 -3 34.8 8.65
 5 3 -2 751.89 40.66
 5 3 -2 750.3 41.72
 5 3 -1 308.18 16.55
 5 3 -1 316.08 20.36
 5 3 -1 333.14 21.59
 5 3 0 189.76 10.75
 5 3 0 151.5 14.1
 5 3 0 191.74 15.61
 5 3 1 916.02 45.58
 5 3 1 992.53 50.29
 5 3 2 63.92 6.27
 5 3 2 64.13 10.55
 5 3 3 463.15 23.76
 5 3 3 437.89 27.32
 5 3 4 109.88 8.35
 5 3 4 88.31 10.79
 5 3 5 621.01 31.77
 5 3 6 93.13 8.75
 5 3 7 221.55 14.14
 5 3 8 83.5 8.98
 5 3 9 108.05 9.65
 5 3 9 104.37 11.97
 5 3 10 44.26 7.77
 5 3 11 53.63 7.79
 5 3 12 55.57 6.96
 5 3 13 59.54 6.12
 5 3 14 39.72 4.16
 5 4 -16 13.14 3.92
 5 4 -16 5.36 4.98
 5 4 -15 11.55 5.08
 5 4 -15 12.19 6.01
 5 4 -15 5.26 6.42
 5 4 -14 18.79 5.92
 5 4 -14 29.33 7.62
 5 4 -14 26.62 7.51
 5 4 -13 -3.99 6.34
 5 4 -13 -7.09 7.93
 5 4 -12 201.32 14.01
 5 4 -12 186.23 12.5
 5 4 -11 59.32 7.97
 5 4 -10 204.35 15.83
 5 4 -9 309.45 21.07
 5 4 -8 31.36 9.07
 5 4 -7 36.32 9.21
 5 4 -6 15.75 8.96
 5 4 -5 12.72 9.12
 5 4 -4 460.79 27.23
 5 4 -3 235.06 16.58
 5 4 -3 227.12 18.43
 5 4 -2 202.62 15.19
 5 4 -2 186.08 16.7
 5 4 -1 372.09 22.87
 5 4 -1 359.83 24.47
 5 4 0 254.63 17.8
 5 4 0 256.16 19.09
 5 4 1 210.35 12.66
 5 4 1 237.67 17.6
 5 4 2 327.95 17.47
 5 4 2 321.82 21.76
 5 4 3 348.64 18.98
 5 4 3 383.1 23.54
 5 4 4 179.01 11.03
 5 4 4 154.89 13.9
 5 4 5 68.38 7.15
 5 4 6 85.12 8.04
 5 4 7 151.55 10.84
 5 4 8 145.68 10.65
 5 4 9 186.63 12.23
 5 4 10 77.37 7.65
 5 4 11 135.54 9.29
 5 4 12 11.18 4.43
 5 4 13 30.37 3.54
 5 5 -16 117.22 7.34
 5 5 -16 119.42 7.44
 5 5 -16 111.39 6.88
 5 5 -15 7.95 4.49
 5 5 -15 -3.55 5.27
 5 5 -15 1.95 5.46
 5 5 -14 248.26 14.91
 5 5 -14 255.69 14.39
 5 5 -13 7.78 6.14
 5 5 -13 13.72 7.74
 5 5 -12 381.07 21.01
 5 5 -12 358.7 20.18
 5 5 -11 4.76 6.71
 5 5 -10 229.32 17.39
 5 5 -9 35.2 8.97
 5 5 -8 180.2 16.14
 5 5 -7 13.66 9.47
 5 5 -6 202.92 17.72
 5 5 -5 56.91 11.84
 5 5 -3 82.09 9.52
 5 5 -3 81.55 12.63
 5 5 -2 10.99 6.28
 5 5 -2 14.33 9.09
 5 5 -1 77.97 9.21
 5 5 -1 87.02 12.22
 5 5 0 21.48 7.24
 5 5 0 33.71 9.32
 5 5 1 4.14 7.59
 5 5 1 11.84 6.85
 5 5 2 4.95 6.63
 5 5 2 10.4 7.65
 5 5 3 81.88 10.3
 5 5 3 71.45 10.29
 5 5 8 17.92 5.28
 5 6 -15 -0.34 3.87
 5 6 -15 4.83 4.28
 5 6 -15 4.48 4.31
 5 6 -14 155.51 10.07
 5 6 -14 148.77 9.65
 5 6 -13 -5.48 5.8
 5 6 -13 -4.29 6.41
 5 6 -12 326.2 18.16
 5 6 -11 5.58 6.66
 5 6 -9 -7.18 7.81
 5 6 -8 463.34 29.8
 5 6 -7 60.42 11.42
 5 6 -6 1005.97 55.64
 5 6 -4 509.79 32.39
 5 6 -3 36.12 10.77
 5 6 -2 234.68 19.29
 5 6 -1 10.66 8.98
 5 6 0 116.16 13.33
 5 6 1 3.14 8.16
 5 6 2 171.43 15.07
 5 7 -15 71.93 5.28
 5 7 -14 37.38 4.93
 5 7 -14 43.57 5.44
 5 7 -14 31.93 5.03
 5 7 -13 125.98 8.95
 5 7 -13 115.46 8.54
 5 7 -12 83.91 7.92
 5 7 -11 88.38 8.62
 5 7 -7 15.29 9.28
 5 7 -5 37.99 11.04
 5 7 -4 256.94 21.04
 5 7 -3 70.82 12.22
 5 7 -2 303.87 22.63
 5 7 -1 19.4 8.85
 5 7 0 599.49 36.03
 5 7 1 42.6 9.25
 5 8 -14 0.68 2.8
 5 8 -14 2.86 2.97
 5 8 -13 194.82 10.91
 5 8 -12 10.47 5.04
 5 8 -11 221.76 13.1
 5 9 -12 16.78 3.83
 5 9 -11 9.33 4.61
 6 -11 -5 42.36 3.35
 6 -11 -4 97.97 5.99
 6 -11 -3 31.54 2.77
 6 -11 -2 131.9 8.04
 6 -11 -2 141.57 7.62
 6 -11 -1 16.49 3.66
 6 -11 -1 27.73 3.52
 6 -11 0 105.45 6.68
 6 -11 0 108.63 6.69
 6 -11 1 25.76 3.65
 6 -11 2 106.51 6.99
 6 -11 2 91.57 6
 6 -11 2 105.43 6.45
 6 -11 3 31.52 3.83
 6 -11 3 28.05 3.57
 6 -11 3 38.44 4.6
 6 -11 4 142.93 8.07
 6 -11 4 160.12 8.1
 6 -11 5 20.45 2.96
 6 -11 5 23.9 3.29
 6 -11 5 15.96 3.17
 6 -11 6 39.93 3.72
 6 -11 8 27.8 2.6
 6 -10 -7 68.88 4.57
 6 -10 -6 4.09 3.31
 6 -10 -5 105.72 7.1
 6 -10 -4 10.28 4.56
 6 -10 -4 14.81 2.94
 6 -10 -3 270.51 14.08
 6 -10 -2 45.95 5.62
 6 -10 -2 35.44 4.52
 6 -10 -1 201.38 10.74
 6 -10 -1 168.92 11.01
 6 -10 0 153.2 9.44
 6 -10 0 143.49 8.5
 6 -10 0 167.57 10.3
 6 -10 1 71.32 6.18
 6 -10 1 69.75 5.95
 6 -10 1 64.75 5.22
 6 -10 1 64.25 6.99
 6 -10 2 260.5 13.92
 6 -10 2 238.88 13.56
 6 -10 2 264.69 14.35
 6 -10 2 260.97 13.67
 6 -10 3 92.97 6.62
 6 -10 3 94.35 6.57
 6 -10 3 77.93 7.12
 6 -10 4 108.48 7.24
 6 -10 4 109.26 7.32
 6 -10 4 105.27 7.59
 6 -10 5 50.85 4.57
 6 -10 5 40.99 4.92
 6 -10 5 38.37 4.92
 6 -10 5 39.12 3.81
 6 -10 6 135.04 8.9
 6 -10 6 153.75 8.6
 6 -10 7 23.65 3.39
 6 -10 7 24.12 4.06
 6 -10 7 24.95 2.84
 6 -10 8 84.76 5.62
 6 -10 8 78.78 5.3
 6 -10 9 10.58 2.71
 6 -10 10 44.06 3.18
 6 -9 -8 100.42 6.21
 6 -9 -7 159.16 8.72
 6 -9 -7 130.4 8.14
 6 -9 -7 136.19 9.33
 6 -9 -6 29.55 5.12
 6 -9 -6 23.67 4.24
 6 -9 -6 17.4 5.97
 6 -9 -5 363.02 18.52
 6 -9 -5 407.71 19.62
 6 -9 -5 363.94 19.24
 6 -9 -5 346.22 19.86
 6 -9 -4 50.54 4.87
 6 -9 -4 46.93 6.55
 6 -9 -4 50.48 5.91
 6 -9 -4 47.82 6.89
 6 -9 -3 307.45 16.26
 6 -9 -2 4.73 5.73
 6 -9 -2 10.06 4.58
 6 -9 -1 123.33 8.6
 6 -9 -1 113.97 8.13
 6 -9 -1 99.65 6.84
 6 -9 -1 130.54 9.4
 6 -9 0 4.29 5.1
 6 -9 0 -0.98 3.56
 6 -9 0 6.15 6.23
 6 -9 1 267.39 14.97
 6 -9 1 261.23 15
 6 -9 1 270.77 14.6
 6 -9 1 280.1 15.57
 6 -9 2 10.27 4.59
 6 -9 2 13.85 3.9
 6 -9 2 16.86 5.07
 6 -9 2 16.16 4.65
 6 -9 2 11.56 5.72
 6 -9 3 296.59 16.64
 6 -9 3 331.15 17.13
 6 -9 3 335.17 16.74
 6 -9 3 332.48 17.19
 6 -9 3 336.78 17.55
 6 -9 3 302.68 16.31
 6 -9 4 31.92 4.2
 6 -9 4 34.2 4.43
 6 -9 4 33.31 5.06
 6 -9 4 37.08 5.48
 6 -9 4 28.43 5.68
 6 -9 5 247.06 12.28
 6 -9 5 212.69 11.96
 6 -9 5 225.95 12.62
 6 -9 5 197.77 12.33
 6 -9 5 209.65 11.95
 6 -9 6 165.84 9.2
 6 -9 6 148.77 9.12
 6 -9 6 157.22 9.36
 6 -9 7 128.61 7.86
 6 -9 7 121.6 8
 6 -9 7 149.08 8.94
 6 -9 7 162.71 8.64
 6 -9 8 132.66 8.47
 6 -9 8 132.25 8.24
 6 -9 9 76.01 5.82
 6 -9 9 79.48 5.8
 6 -9 10 60.43 4.6
 6 -9 11 8 2.09
 6 -8 -11 12.7 3.16
 6 -8 -10 43.23 5.35
 6 -8 -9 15.85 3.44
 6 -8 -8 19.97 4.5
 6 -8 -8 14.81 6.09
 6 -8 -7 153.72 9.43
 6 -8 -7 130.66 8.62
 6 -8 -7 141.58 10.46
 6 -8 -6 9.85 5.32
 6 -8 -6 11.28 4.58
 6 -8 -6 7.81 2.88
 6 -8 -6 3.82 3.21
 6 -8 -6 9.45 6.35
 6 -8 -5 183.14 11.19
 6 -8 -5 160.55 9.44
 6 -8 -5 173.9 10.49
 6 -8 -5 149.25 9.37
 6 -8 -5 159.44 11.56
 6 -8 -4 29.55 6.81
 6 -8 -4 43.8 4.88
 6 -8 -4 27.05 5.84
 6 -8 -4 31.54 4.45
 6 -8 -4 17.54 6.89
 6 -8 -3 107.48 7.8
 6 -8 -3 106.07 7.39
 6 -8 -3 113.38 8.64
 6 -8 -3 101.22 9.14
 6 -8 -2 78.92 8.25
 6 -8 -2 110.69 7.46
 6 -8 -2 86.31 6.7
 6 -8 -2 79.34 7.92
 6 -8 -2 96.92 8.81
 6 -8 -2 69.25 7.81
 6 -8 -1 349.67 23.11
 6 -8 -1 324.91 18.33
 6 -8 -1 342.63 17.95
 6 -8 -1 333.25 17.53
 6 -8 -1 323.63 17.16
 6 -8 -1 313.47 18.41
 6 -8 -1 341.16 18.3
 6 -8 0 66.47 7.25
 6 -8 0 72.02 6.32
 6 -8 0 71.61 5.9
 6 -8 0 58.89 7.43
 6 -8 1 303.69 16.84
 6 -8 1 280.24 21.49
 6 -8 1 324.32 16.68
 6 -8 1 293.9 16.85
 6 -8 1 311.4 16.53
 6 -8 1 308.2 17.22
 6 -8 2 58.26 6.06
 6 -8 2 57.5 5.82
 6 -8 2 48.57 9.58
 6 -8 2 57.6 6.07
 6 -8 2 51.34 6.35
 6 -8 2 50.65 6.67
 6 -8 2 43.44 4.57
 6 -8 3 72.7 6.18
 6 -8 3 71.56 6.42
 6 -8 3 68.33 6.71
 6 -8 3 71.36 10.52
 6 -8 3 67.49 6.73
 6 -8 3 70.4 7.09
 6 -8 3 59.55 5.64
 6 -8 4 -1.39 4.07
 6 -8 4 -0.76 3.18
 6 -8 4 9.05 4.74
 6 -8 4 0.4 4.58
 6 -8 4 -3.94 5.04
 6 -8 4 1.33 4.94
 6 -8 5 193.3 10.8
 6 -8 5 198.11 11.09
 6 -8 5 163.42 10.96
 6 -8 5 177.61 10.88
 6 -8 6 1.19 4.47
 6 -8 6 5.95 4.38
 6 -8 6 8.23 3.91
 6 -8 7 452.18 23.38
 6 -8 7 489.5 24.32
 6 -8 7 477.31 24.03
 6 -8 8 4.37 4.55
 6 -8 8 1.92 4.68
 6 -8 9 302.95 16.15
 6 -8 10 2.69 3.68
 6 -8 11 50.3 4.39
 6 -8 11 63.77 4.91
 6 -8 12 19.62 2.64
 6 -8 12 23.86 2.35
 6 -7 -12 50.95 3.61
 6 -7 -12 41.78 4.57
 6 -7 -11 3.57 3.17
 6 -7 -11 2.21 4.74
 6 -7 -10 42.56 4.08
 6 -7 -10 56.2 5.05
 6 -7 -9 46.24 5
 6 -7 -9 36.53 4.04
 6 -7 -9 42.56 5.13
 6 -7 -8 -2.48 4.96
 6 -7 -8 4.5 3.14
 6 -7 -8 5.04 4.62
 6 -7 -8 0.62 3.39
 6 -7 -8 1.34 6.76
 6 -7 -7 31.96 6.07
 6 -7 -7 23.68 4.64
 6 -7 -7 35.74 5.3
 6 -7 -7 22.52 4.29
 6 -7 -7 22.36 7.57
 6 -7 -6 52.37 6.81
 6 -7 -6 49.39 4.62
 6 -7 -6 48.91 5.68
 6 -7 -6 42.54 5.95
 6 -7 -6 42.45 4.97
 6 -7 -6 35.04 8.08
 6 -7 -5 86.34 8.06
 6 -7 -5 75.62 6.38
 6 -7 -5 90.96 7.33
 6 -7 -5 92.73 7.28
 6 -7 -5 72.89 6.5
 6 -7 -5 88.74 9.27
 6 -7 -4 56.52 7.66
 6 -7 -4 66.77 5.89
 6 -7 -4 53.14 6.45
 6 -7 -4 57.85 5.71
 6 -7 -4 64.6 6.38
 6 -7 -4 53.32 9.33
 6 -7 -4 59.9 7.9
 6 -7 -3 192.6 16.3
 6 -7 -3 196.47 11.85
 6 -7 -3 206.44 12.41
 6 -7 -3 201.06 11.72
 6 -7 -3 200.08 13.16
 6 -7 -2 11.76 5.99
 6 -7 -2 16.2 5.68
 6 -7 -2 29.2 6.67
 6 -7 -2 10.84 4.58
 6 -7 -2 11.81 3.16
 6 -7 -2 5.22 4.93
 6 -7 -2 13.78 7.62
 6 -7 -2 18.42 6.16
 6 -7 -1 334.24 19.03
 6 -7 -1 360.02 23.79
 6 -7 -1 378.94 18.65
 6 -7 -1 362.67 18.6
 6 -7 -1 340.17 18.4
 6 -7 -1 336.99 17.95
 6 -7 -1 353.01 19.12
 6 -7 -1 315.07 18.75
 6 -7 0 13.93 5.84
 6 -7 0 21.76 5.24
 6 -7 0 16.67 4.79
 6 -7 0 16.34 4.37
 6 -7 0 16.24 5.83
 6 -7 0 18.01 5.2
 6 -7 1 46.37 4.59
 6 -7 1 59.92 10.11
 6 -7 1 45.87 6.2
 6 -7 1 55.3 5.99
 6 -7 1 46.23 5.87
 6 -7 1 55.28 6.05
 6 -7 1 58.53 5.76
 6 -7 1 47.12 6.69
 6 -7 2 29.95 4.32
 6 -7 2 22.96 5.23
 6 -7 2 28.67 5.44
 6 -7 2 13.99 8.84
 6 -7 2 19.45 5.58
 6 -7 2 25.98 5.27
 6 -7 2 34.04 5.47
 6 -7 2 37.23 9.14
 6 -7 3 119.28 8.28
 6 -7 3 132.37 8.56
 6 -7 3 138.97 13.7
 6 -7 3 126.51 8.89
 6 -7 3 123.21 8.84
 6 -7 3 118.83 13.39
 6 -7 3 124.48 8.89
 6 -7 3 128.97 8.95
 6 -7 4 10.99 4.57
 6 -7 4 6.86 3.54
 6 -7 4 16.52 9.02
 6 -7 4 5.67 4.73
 6 -7 4 12.08 7.63
 6 -7 4 6.48 5.02
 6 -7 5 473.34 24.77
 6 -7 5 496.17 29.53
 6 -7 5 503.47 24.68
 6 -7 5 428.76 29.85
 6 -7 6 13.38 5.17
 6 -7 6 9.47 5.47
 6 -7 6 3.24 6.42
 6 -7 6 8.83 4.05
 6 -7 7 332.77 17.58
 6 -7 7 318.21 16.69
 6 -7 7 320.02 17.74
 6 -7 8 88.64 7.52
 6 -7 9 42.24 5.82
 6 -7 10 4.92 4.69
 6 -7 10 12.9 4.38
 6 -7 11 142.88 8.81
 6 -7 11 161.9 9.16
 6 -7 12 3.98 3.26
 6 -7 12 2.64 2.57
 6 -7 13 104.06 5.98
 6 -6 -13 36.61 3.47
 6 -6 -13 30.64 4.42
 6 -6 -12 144.97 8.15
 6 -6 -12 120.75 9.15
 6 -6 -11 46.69 5.23
 6 -6 -11 44.28 4.18
 6 -6 -10 175.76 10.28
 6 -6 -10 179.23 9.59
 6 -6 -9 120.12 8.09
 6 -6 -9 120.26 8.47
 6 -6 -9 106.58 7.55
 6 -6 -8 224.93 12.88
 6 -6 -8 192.21 11.63
 6 -6 -8 220.84 12.82
 6 -6 -8 233.59 12.26
 6 -6 -7 31.37 6.34
 6 -6 -7 28.91 4.54
 6 -6 -7 26.72 5.78
 6 -6 -7 25.21 3.44
 6 -6 -7 25.84 4.88
 6 -6 -6 439.4 22.49
 6 -6 -6 389.32 24.98
 6 -6 -6 414.14 21.24
 6 -6 -6 388.12 21.56
 6 -6 -6 428.2 22.22
 6 -6 -6 445.22 21.78
 6 -6 -5 14.83 6.51
 6 -6 -5 5.72 4.53
 6 -6 -5 9.75 5.32
 6 -6 -5 8.8 4.48
 6 -6 -5 4.07 3.69
 6 -6 -5 5.47 6.43
 6 -6 -4 119.32 9.85
 6 -6 -4 146.17 13
 6 -6 -4 121.28 8.82
 6 -6 -4 130.55 8.47
 6 -6 -4 130.17 9.14
 6 -6 -4 127.84 8.69
 6 -6 -3 205.6 16.35
 6 -6 -3 199.37 11.96
 6 -6 -3 190.21 11.49
 6 -6 -3 188.6 11.95
 6 -6 -3 195.71 11.6
 6 -6 -3 217.82 12.89
 6 -6 -2 32.5 9.12
 6 -6 -2 35.09 5.48
 6 -6 -2 30.09 5.68
 6 -6 -2 32.99 5.09
 6 -6 -2 21.62 3.63
 6 -6 -2 36.03 6.21
 6 -6 -2 33.59 6.21
 6 -6 -1 222.08 13.54
 6 -6 -1 221.05 13.02
 6 -6 -1 226.07 17.72
 6 -6 -1 228.74 13.26
 6 -6 -1 229.96 12.86
 6 -6 -1 220.49 12.35
 6 -6 -1 223.51 13.33
 6 -6 -1 220.72 13.2
 6 -6 0 96.55 7.96
 6 -6 0 102.03 7.69
 6 -6 0 94.78 7.24
 6 -6 0 85.05 7.59
 6 -6 0 94.92 6.83
 6 -6 0 93.11 7.27
 6 -6 1 0.59 5.05
 6 -6 1 1.15 4.63
 6 -6 1 7.25 8.29
 6 -6 1 8.61 8.37
 6 -6 1 3.99 4.65
 6 -6 1 -0.14 4.71
 6 -6 1 5.11 4.33
 6 -6 2 0.69 4.52
 6 -6 2 -0.72 4.85
 6 -6 2 7.19 7.66
 6 -6 2 10.05 8.66
 6 -6 2 -6.34 4.64
 6 -6 2 -2.26 4.33
 6 -6 3 18.21 4.32
 6 -6 3 15.95 8.25
 6 -6 3 22.44 9.87
 6 -6 3 14.01 5
 6 -6 4 0.58 6.82
 6 -6 4 1.6 3.63
 6 -6 4 12.56 9.41
 6 -6 4 3.5 4.75
 6 -6 4 3.01 4.3
 6 -6 5 193.92 15.91
 6 -6 5 206.9 11.79
 6 -6 6 -1.41 3.65
 6 -6 6 0.52 6.04
 6 -6 6 2.68 5.55
 6 -6 7 70.95 5.46
 6 -6 7 53.63 11.02
 6 -6 7 72.42 7.37
 6 -6 8 15.74 5.64
 6 -6 9 32.33 5.76
 6 -6 9 31.05 5.61
 6 -6 10 0.4 4.73
 6 -6 10 2.41 4.48
 6 -6 11 124.78 8.09
 6 -6 11 131.87 8.41
 6 -6 12 -5.01 3.6
 6 -6 12 2.01 3.08
 6 -6 13 78.27 5.21
 6 -5 -14 53.73 4.91
 6 -5 -13 10.78 2.69
 6 -5 -12 186.8 10.27
 6 -5 -11 14.2 4.04
 6 -5 -10 292.44 15.56
 6 -5 -9 142.7 9.39
 6 -5 -8 369.73 19.89
 6 -5 -7 20.05 5.9
 6 -5 -7 23.52 3.89
 6 -5 -7 16.94 3.47
 6 -5 -7 18.13 4.98
 6 -5 -6 235.04 13.58
 6 -5 -6 203.57 15.73
 6 -5 -6 203.59 12.16
 6 -5 -6 214.62 12.02
 6 -5 -6 239.25 13.26
 6 -5 -6 219.55 12.7
 6 -5 -5 70.5 7.51
 6 -5 -5 58.75 9.48
 6 -5 -5 76.58 6.14
 6 -5 -5 71.92 6.91
 6 -5 -5 61.35 6.35
 6 -5 -4 409.72 21.63
 6 -5 -4 398.54 20.78
 6 -5 -4 403.18 25.32
 6 -5 -4 396.34 21.17
 6 -5 -4 399.55 20.94
 6 -5 -3 1739.32 84.36
 6 -5 -3 1759.46 84.03
 6 -5 -3 1707.31 83.9
 6 -5 -3 1825.54 88.93
 6 -5 -3 1770.02 84.19
 6 -5 -3 1720.65 83.91
 6 -5 -2 957.35 48.37
 6 -5 -2 999.18 48.39
 6 -5 -2 968.3 48.51
 6 -5 -2 991.28 48.31
 6 -5 -2 1035.02 53.49
 6 -5 -2 1010.39 48.6
 6 -5 -1 515.53 25.99
 6 -5 -1 518.4 25.73
 6 -5 -1 490.64 25.53
 6 -5 -1 485.06 25.18
 6 -5 -1 524.62 25.77
 6 -5 -1 495.07 25.7
 6 -5 0 191.95 11.53
 6 -5 0 171.85 11.11
 6 -5 0 206.25 16.71
 6 -5 0 201.58 16.09
 6 -5 0 181.39 10.57
 6 -5 1 28.12 5.47
 6 -5 1 40.15 9.62
 6 -5 2 143.15 9.35
 6 -5 2 175.04 14.67
 6 -5 3 164.37 10.18
 6 -5 3 174.95 10.42
 6 -5 3 183.46 15.21
 6 -5 4 22.38 3.87
 6 -5 4 23.48 4.87
 6 -5 4 24.94 7.98
 6 -5 4 17.23 9.01
 6 -5 5 241.1 13.76
 6 -5 5 253.32 17.76
 6 -5 5 227.73 16.47
 6 -5 5 257.53 19.87
 6 -5 6 4.63 4.65
 6 -5 6 -1.99 6
 6 -5 6 -3 6.1
 6 -5 6 14.41 9.36
 6 -5 6 3.73 3.6
 6 -5 7 93.12 7.65
 6 -5 7 95.51 10.52
 6 -5 7 94.01 12.72
 6 -5 8 14.1 4.91
 6 -5 8 18.41 7.33
 6 -5 8 17.7 9.08
 6 -5 9 149.31 9.78
 6 -5 10 1.79 4.73
 6 -5 10 7.29 4.26
 6 -5 10 -0.54 4.59
 6 -5 11 61.66 5.81
 6 -5 11 54.5 5.62
 6 -5 12 13.13 3.83
 6 -5 12 9.3 3.38
 6 -5 13 54.91 4.39
 6 -5 14 5.19 1.71
 6 -4 -15 64.69 4.02
 6 -4 -15 44.45 4.29
 6 -4 -14 57.32 4.72
 6 -4 -14 53.31 4.09
 6 -4 -13 159.69 9.6
 6 -4 -12 78.94 6.79
 6 -4 -12 78.85 6.9
 6 -4 -11 58.39 6.55
 6 -4 -11 42.53 6.21
 6 -4 -10 205 12.01
 6 -4 -10 212.76 12.81
 6 -4 -10 214.1 12.59
 6 -4 -9 73.09 6.67
 6 -4 -9 75.01 7.11
 6 -4 -9 53.71 6.4
 6 -4 -8 291.99 16.67
 6 -4 -8 307.81 16.82
 6 -4 -7 108.03 8.36
 6 -4 -7 94.45 9.96
 6 -4 -7 108.27 8.35
 6 -4 -6 58.95 6.93
 6 -4 -6 62.61 6.67
 6 -4 -6 63.44 8.68
 6 -4 -5 50.36 6.92
 6 -4 -5 48.12 6.1
 6 -4 -5 58.05 8.85
 6 -4 -4 914.39 43.33
 6 -4 -4 827.54 42.44
 6 -4 -4 873.5 43
 6 -4 -4 945.59 47.59
 6 -4 -3 30.99 5.98
 6 -4 -3 20.95 8
 6 -4 -3 19.19 4.89
 6 -4 -3 28.15 4.22
 6 -4 -3 24.85 5.83
 6 -4 -2 1796.02 86.2
 6 -4 -2 1773.55 86.4
 6 -4 -2 1847.71 90.88
 6 -4 -1 183.52 11.22
 6 -4 -1 176.12 10.82
 6 -4 -1 175.77 13.4
 6 -4 -1 186.55 10.67
 6 -4 0 736.98 36.45
 6 -4 0 743.44 36.25
 6 -4 0 752.15 39.24
 6 -4 0 731.1 36.17
 6 -4 0 725.49 41.13
 6 -4 0 702.51 36.5
 6 -4 0 754.36 40.97
 6 -4 1 321.36 17.4
 6 -4 1 343.1 20.26
 6 -4 1 324.28 17.1
 6 -4 1 338.12 22.39
 6 -4 1 318.95 17.67
 6 -4 1 310.71 17.22
 6 -4 1 355.5 22.13
 6 -4 2 505.05 26.82
 6 -4 2 584.23 27.26
 6 -4 2 549.13 30.03
 6 -4 2 524.27 26.83
 6 -4 2 530.29 32.03
 6 -4 2 505.8 27.2
 6 -4 2 581.79 31.82
 6 -4 3 505.85 26.22
 6 -4 3 537.76 26.73
 6 -4 3 488.87 29.3
 6 -4 3 517.74 26.46
 6 -4 3 503.25 31.58
 6 -4 3 524.71 26.77
 6 -4 3 617.26 31.48
 6 -4 4 523.66 27.46
 6 -4 4 587.19 28.34
 6 -4 4 542.27 31.17
 6 -4 4 541.76 31.31
 6 -4 4 573.95 33.73
 6 -4 4 614.86 32.45
 6 -4 5 519.3 26.23
 6 -4 5 473.18 29.37
 6 -4 5 512.22 29.6
 6 -4 5 495.66 31.38
 6 -4 6 164.54 10.92
 6 -4 6 166.18 13.4
 6 -4 6 169.16 14.49
 6 -4 6 165.47 16.21
 6 -4 7 83.04 8.12
 6 -4 7 91.94 11.11
 6 -4 7 91.44 12.79
 6 -4 8 183.04 12.04
 6 -4 8 178.15 15.47
 6 -4 8 184.64 16.69
 6 -4 9 55.53 7.16
 6 -4 9 57.08 9.48
 6 -4 9 51.44 10.91
 6 -4 10 157.99 10.88
 6 -4 11 150.62 9.52
 6 -4 11 149.2 10.55
 6 -4 11 161.53 9.54
 6 -4 12 4.87 3.72
 6 -4 12 2.34 5.1
 6 -4 12 2.4 3.46
 6 -4 13 37.67 5.16
 6 -4 13 47.53 4.07
 6 -3 -15 61.87 4.33
 6 -3 -15 45.5 4.54
 6 -3 -14 10.63 3.86
 6 -3 -14 3.99 4.69
 6 -3 -13 52.99 5.62
 6 -3 -13 47.36 6.61
 6 -3 -12 23.66 5.35
 6 -3 -12 24.49 6.47
 6 -3 -11 113.86 8.53
 6 -3 -11 101.9 9.19
 6 -3 -10 216.21 12.5
 6 -3 -10 216.44 13.22
 6 -3 -10 230.71 13.63
 6 -3 -9 333.9 17.27
 6 -3 -9 320.91 17.65
 6 -3 -9 298.34 17.74
 6 -3 -8 216.26 12.74
 6 -3 -8 189.49 15.34
 6 -3 -8 215.17 12.66
 6 -3 -8 208.72 12.71
 6 -3 -7 273.29 14.89
 6 -3 -7 229.72 17.23
 6 -3 -7 253.78 14.59
 6 -3 -7 253.41 17.19
 6 -3 -6 82.74 7.77
 6 -3 -6 86.59 7.1
 6 -3 -6 81.64 9.44
 6 -3 -5 43.17 6.25
 6 -3 -5 47.34 8.19
 6 -3 -5 42.23 5.55
 6 -3 -5 45.18 5.73
 6 -3 -4 118.72 8.75
 6 -3 -4 112.29 11.53
 6 -3 -4 108.44 7.87
 6 -3 -4 115.32 7.86
 6 -3 -4 115.35 8.38
 6 -3 -3 301.45 16.92
 6 -3 -3 352.44 21.36
 6 -3 -3 309.9 16.46
 6 -3 -3 312.58 20.25
 6 -3 -3 293.46 16.46
 6 -3 -3 324.3 16.36
 6 -3 -3 299.81 16.81
 6 -3 -2 143.44 13.43
 6 -3 -2 128.96 8.43
 6 -3 -2 143.06 12.17
 6 -3 -2 129.02 8.54
 6 -3 -2 135.68 8.33
 6 -3 -2 135.69 9.24
 6 -3 -1 116.04 8.73
 6 -3 -1 129.08 8.36
 6 -3 -1 150.23 12.03
 6 -3 -1 134.33 8.16
 6 -3 0 401.16 22.46
 6 -3 0 495.43 22.87
 6 -3 0 446.65 27.1
 6 -3 0 457.78 26.05
 6 -3 0 421.52 22.14
 6 -3 0 419.14 26.74
 6 -3 0 437.94 22.69
 6 -3 1 27.98 4.8
 6 -3 1 30.99 5.39
 6 -3 1 26.45 7.27
 6 -3 1 29.08 8.73
 6 -3 1 22.55 9.02
 6 -3 1 31.07 5.86
 6 -3 1 30.69 4.21
 6 -3 2 311.47 17.34
 6 -3 2 370.73 18.08
 6 -3 2 337.64 21.85
 6 -3 2 338.62 21.2
 6 -3 2 322.31 17.32
 6 -3 2 302.49 21.97
 6 -3 2 340.33 17.87
 6 -3 3 44.15 4.79
 6 -3 3 38.93 6.12
 6 -3 3 36.29 8.15
 6 -3 3 47.61 4.98
 6 -3 3 49.88 10.36
 6 -3 3 53.65 6.08
 6 -3 3 50.58 9.06
 6 -3 4 460.94 27.95
 6 -3 4 502.84 25
 6 -3 4 484.63 29.47
 6 -3 4 463.68 24.44
 6 -3 5 90.74 8.56
 6 -3 5 113.12 12.53
 6 -3 5 103.18 7.73
 6 -3 5 129.35 11.31
 6 -3 6 291.27 15.8
 6 -3 6 255.47 19.09
 6 -3 6 267.96 19.96
 6 -3 6 235.78 17.38
 6 -3 7 476.19 25.63
 6 -3 7 503.66 30.21
 6 -3 7 482.45 30.42
 6 -3 8 216.48 13.99
 6 -3 8 227.4 17.91
 6 -3 8 212.5 17.74
 6 -3 9 196.45 12.58
 6 -3 9 177.46 16.11
 6 -3 9 162.43 15.45
 6 -3 10 163.13 11.82
 6 -3 11 133.16 10.38
 6 -3 12 104.2 6.82
 6 -3 12 104.68 8.89
 6 -3 12 103.73 6.79
 6 -3 13 168.94 10.2
 6 -3 13 149.5 8.4
 6 -3 14 30.76 4.59
 6 -2 -16 -0.78 1.76
 6 -2 -15 19.07 3.32
 6 -2 -15 22.57 4.87
 6 -2 -14 3.9 3.82
 6 -2 -14 6.03 5.7
 6 -2 -13 23.45 4.71
 6 -2 -13 14.47 6.57
 6 -2 -12 249.28 13.67
 6 -2 -12 223.1 14.53
 6 -2 -11 23 5.41
 6 -2 -11 17.95 6.96
 6 -2 -10 450.69 23.07
 6 -2 -10 407.01 27.5
 6 -2 -10 468.91 23.58
 6 -2 -10 445.24 24.18
 6 -2 -9 113.81 8.16
 6 -2 -9 108.52 12.15
 6 -2 -9 98.22 8.28
 6 -2 -9 112.66 9.03
 6 -2 -8 53.13 6.22
 6 -2 -8 48.54 6.08
 6 -2 -8 64.09 7.07
 6 -2 -7 99.45 7.91
 6 -2 -7 100 7.49
 6 -2 -7 97.1 6.99
 6 -2 -7 84.33 7.77
 6 -2 -7 85.65 9.55
 6 -2 -6 88.94 7.5
 6 -2 -6 72.51 9.64
 6 -2 -6 92.33 7.1
 6 -2 -6 86.49 6.89
 6 -2 -6 82.1 7.02
 6 -2 -5 177.37 13.8
 6 -2 -5 164.11 10.06
 6 -2 -5 159.47 10.15
 6 -2 -4 378.01 20.12
 6 -2 -4 446.27 24.98
 6 -2 -4 443.65 24.92
 6 -2 -4 393.21 20.28
 6 -2 -4 376.37 20.36
 6 -2 -3 75.29 6.21
 6 -2 -3 88.38 10.56
 6 -2 -3 80.9 6.36
 6 -2 -3 80.48 10.3
 6 -2 -3 83.51 7.04
 6 -2 -2 234.53 13.04
 6 -2 -2 247.33 17.35
 6 -2 -2 240.67 13.22
 6 -2 -2 250.11 13.04
 6 -2 -2 232.22 13.61
 6 -2 -1 102.61 7.8
 6 -2 -1 86.64 6.68
 6 -2 -1 105.83 11.12
 6 -2 -1 96.9 6.46
 6 -2 0 346.75 18.12
 6 -2 0 345.39 21.65
 6 -2 0 344.1 17.31
 6 -2 0 338.17 21.92
 6 -2 0 308.57 17.75
 6 -2 1 434.63 21.15
 6 -2 1 406.53 24.51
 6 -2 1 388.02 20.21
 6 -2 1 429.69 25.4
 6 -2 1 373.37 20.7
 6 -2 2 487.6 24.57
 6 -2 2 484.07 27.98
 6 -2 2 457.31 23.74
 6 -2 2 531.22 28.74
 6 -2 2 496.57 28.58
 6 -2 2 456.33 24.17
 6 -2 3 298.42 15.4
 6 -2 3 254.29 14.21
 6 -2 3 281.89 18.71
 6 -2 3 258.53 19.05
 6 -2 3 258.56 14.71
 6 -2 4 146.13 9.89
 6 -2 4 153.01 12.51
 6 -2 4 136.33 13.18
 6 -2 4 132.37 9.09
 6 -2 5 8.48 6.33
 6 -2 5 4.03 5.95
 6 -2 5 9.35 8.49
 6 -2 5 9.25 4.58
 6 -2 6 124.43 9.72
 6 -2 6 115.45 12.64
 6 -2 6 106.03 10.18
 6 -2 7 5.12 6.81
 6 -2 7 4.4 7.97
 6 -2 7 7.12 8.32
 6 -2 8 60.53 8.42
 6 -2 8 53.22 10.6
 6 -2 8 39.22 9.25
 6 -2 9 17.85 7.55
 6 -2 9 5.46 7.84
 6 -2 9 6.58 8.16
 6 -2 10 60.44 8.73
 6 -2 11 26.12 7.72
 6 -2 12 218.02 11.67
 6 -2 12 214.96 13.81
 6 -2 13 20.9 6.24
 6 -2 14 63.41 6.12
 6 -2 15 23.56 3.49
 6 -1 -16 0.05 1.82
 6 -1 -16 1 3.71
 6 -1 -15 61.39 4.69
 6 -1 -15 60.08 6.61
 6 -1 -14 15.45 4.16
 6 -1 -14 28.56 6.73
 6 -1 -13 38.31 5.14
 6 -1 -13 34 7.64
 6 -1 -12 224.3 13.06
 6 -1 -12 232.49 14.68
 6 -1 -11 47.42 5.99
 6 -1 -11 41.71 8.2
 6 -1 -10 132.43 9.09
 6 -1 -10 111.03 16.03
 6 -1 -10 138.41 14.18
 6 -1 -10 158.38 9.81
 6 -1 -10 178.55 11.7
 6 -1 -9 55.61 5.91
 6 -1 -9 55.21 8.79
 6 -1 -9 43.45 12.34
 6 -1 -9 55.17 6.05
 6 -1 -9 48.62 7.73
 6 -1 -8 54.76 8.2
 6 -1 -8 46.84 12.17
 6 -1 -8 45.33 5.97
 6 -1 -8 52.75 5.62
 6 -1 -7 31.61 6.99
 6 -1 -7 28.6 10.82
 6 -1 -7 40.5 5.23
 6 -1 -7 32.89 4.91
 6 -1 -7 45.25 7.41
 6 -1 -6 408.52 21.49
 6 -1 -6 365.21 26.5
 6 -1 -6 390.27 20.75
 6 -1 -6 416.22 20.8
 6 -1 -5 78.78 7.38
 6 -1 -5 81.11 11.89
 6 -1 -5 88.37 6.47
 6 -1 -5 85.98 6.96
 6 -1 -4 384.09 20
 6 -1 -4 388.8 24.3
 6 -1 -4 412.85 24.58
 6 -1 -4 384.27 19.75
 6 -1 -4 372.66 20
 6 -1 -3 13.27 7.55
 6 -1 -3 11.28 3.65
 6 -1 -3 5.71 8.06
 6 -1 -3 9.75 3.46
 6 -1 -3 16.36 5.1
 6 -1 -2 432.73 21.52
 6 -1 -2 462.77 26.24
 6 -1 -2 412.66 21.6
 6 -1 -2 425.43 21.44
 6 -1 -2 424.31 21.98
 6 -1 -1 13.72 3.56
 6 -1 -1 7.76 7.48
 6 -1 -1 7.26 3.25
 6 -1 0 547.18 32.63
 6 -1 0 585.52 28.32
 6 -1 0 562.18 28.81
 6 -1 1 169.62 13.67
 6 -1 1 131.61 8.12
 6 -1 1 161.43 13.02
 6 -1 1 136.21 9.14
 6 -1 2 612.79 30.01
 6 -1 2 632.82 34.26
 6 -1 2 594.22 30.44
 6 -1 3 -0.92 7.51
 6 -1 3 5.59 4.69
 6 -1 4 405.98 23.72
 6 -1 4 361.77 19.33
 6 -1 5 7.46 6.92
 6 -1 5 9.26 6.11
 6 -1 5 5.26 4.31
 6 -1 6 189.22 13.9
 6 -1 6 197.7 15.5
 6 -1 7 97.05 11.1
 6 -1 12 44.59 8.06
 6 -1 13 50.25 7.15
 6 -1 14 19.35 5.09
 6 -1 15 4.79 3.22
 6 0 -16 7.11 4.3
 6 0 -15 353.16 17.95
 6 0 -15 374.71 19.3
 6 0 -14 6.54 3.5
 6 0 -14 8.26 6.85
 6 0 -13 292.07 15.49
 6 0 -13 284.03 17.15
 6 0 -12 15.65 4.42
 6 0 -12 15.26 7.87
 6 0 -11 317.04 26.98
 6 0 -11 347.86 25.65
 6 0 -11 396.26 20.35
 6 0 -11 420.39 21.89
 6 0 -10 0.2 7.73
 6 0 -10 -0.82 10.18
 6 0 -10 7.08 4.31
 6 0 -9 384.42 20.07
 6 0 -9 384.93 21.27
 6 0 -9 348.69 26.79
 6 0 -9 379.88 19.88
 6 0 -8 58 8.19
 6 0 -8 57.47 12.28
 6 0 -8 71.4 5.86
 6 0 -8 63.87 8.2
 6 0 -7 485.34 25.67
 6 0 -7 478.67 31.09
 6 0 -7 503.7 24.84
 6 0 -7 478.35 24.74
 6 0 -7 496.84 28.89
 6 0 -6 80.2 7.65
 6 0 -6 69.81 12.24
 6 0 -6 78.5 6.03
 6 0 -6 81.63 6.6
 6 0 -6 79.01 10.06
 6 0 -5 137.57 9.66
 6 0 -5 120.31 13.94
 6 0 -5 152.35 8.85
 6 0 -5 160.78 9.55
 6 0 -5 158.01 13.64
 6 0 -4 57.49 5.78
 6 0 -4 48.09 9.3
 6 0 -4 52.58 4.63
 6 0 -4 56.66 10.08
 6 0 -3 68.41 9.67
 6 0 -3 60.88 4.95
 6 0 -3 70.51 5.23
 6 0 -3 67.29 11.03
 6 0 -2 316.58 20.54
 6 0 -2 352.55 17.75
 6 0 -1 146.95 8.98
 6 0 -1 113.66 7.3
 6 0 0 131.08 8.62
 6 0 0 103.43 6.8
 6 0 0 116.21 13.33
 6 0 1 8.14 5.31
 6 0 1 0.56 9.13
 6 0 2 264.36 14.83
 6 0 2 242.47 17.16
 6 0 3 2.98 5.65
 6 0 3 4.1 6.18
 6 0 3 3.67 4.57
 6 0 4 351.09 18.45
 6 0 4 297.88 20.19
 6 0 4 320.46 17.29
 6 0 5 11.07 6.35
 6 0 5 5.16 6.11
 6 0 5 3.16 4.5
 6 0 6 153.36 11.68
 6 0 7 20.25 7.75
 6 0 8 281.99 17.48
 6 0 9 117.8 11.23
 6 0 9 115.38 13.39
 6 0 10 369.93 21.51
 6 0 11 41.23 8.93
 6 0 12 24.99 7.63
 6 0 13 10.92 6.03
 6 0 14 3.78 4.43
 6 0 15 5.1 2.92
 6 1 -16 36.42 5.07
 6 1 -15 129.31 9.42
 6 1 -14 7.65 7.01
 6 1 -13 244.36 14.7
 6 1 -13 210.77 12.01
 6 1 -13 241.38 14.7
 6 1 -12 5.14 3.59
 6 1 -12 5.59 7.86
 6 1 -11 382.99 29.35
 6 1 -11 442.92 22.19
 6 1 -10 2.51 7.53
 6 1 -10 8.14 10.73
 6 1 -10 2.77 3.68
 6 1 -9 854.57 41.05
 6 1 -9 774.91 47.04
 6 1 -9 792.19 39.74
 6 1 -8 22 7.16
 6 1 -8 9.53 9.92
 6 1 -8 26.25 3.97
 6 1 -8 25.85 7.46
 6 1 -7 1186.29 58.49
 6 1 -7 1145.66 64.03
 6 1 -7 1195.77 57.85
 6 1 -7 1239.52 62.55
 6 1 -6 125.56 9.35
 6 1 -6 142.27 14.56
 6 1 -6 135.47 12.82
 6 1 -5 587.41 29.54
 6 1 -5 573.18 34.07
 6 1 -5 589.39 34.05
 6 1 -5 581.45 34.26
 6 1 -4 349 19.7
 6 1 -4 354.45 23.92
 6 1 -4 478.62 25.53
 6 1 -4 483.14 26.07
 6 1 -3 639.55 36.72
 6 1 -3 680.16 38.16
 6 1 -3 720.53 39.05
 6 1 -2 8.58 5.61
 6 1 -2 0.5 7.75
 6 1 -1 631.24 32.75
 6 1 -1 672.29 36.93
 6 1 -1 710.15 38.22
 6 1 0 45.07 6.26
 6 1 0 49.08 9.61
 6 1 0 45.9 10.14
 6 1 1 431.59 22.55
 6 1 1 396.98 26.29
 6 1 1 451.09 27.35
 6 1 2 354.53 19.16
 6 1 2 342.1 23.54
 6 1 3 202.47 12.65
 6 1 4 305.97 17.59
 6 1 5 197.7 12.21
 6 1 5 154.32 10.14
 6 1 6 107.9 10.02
 6 1 7 7.49 7.34
 6 1 8 209.68 14.46
 6 1 9 29.95 8.49
 6 1 9 25.11 8.75
 6 1 10 153.41 12.4
 6 1 11 57.49 8.74
 6 1 12 54.37 7.64
 6 1 13 22.28 5.77
 6 1 14 27.99 4.41
 6 2 -14 101.57 9.19
 6 2 -13 31.71 8.39
 6 2 -12 134.26 8.53
 6 2 -11 156.58 12.17
 6 2 -11 162.06 9.96
 6 2 -10 44.58 8.31
 6 2 -10 42.2 12.39
 6 2 -10 46.41 5.46
 6 2 -9 443.89 22.77
 6 2 -9 416.49 21.24
 6 2 -8 14.34 7.01
 6 2 -8 11.1 10.02
 6 2 -8 28.06 8.05
 6 2 -7 123.81 9.53
 6 2 -7 102.54 13.92
 6 2 -7 110.55 12.38
 6 2 -6 10.97 5.7
 6 2 -6 21.49 10.2
 6 2 -6 -0.58 7.27
 6 2 -5 362.21 24.84
 6 2 -5 403.33 25.09
 6 2 -5 384.25 25.12
 6 2 -4 120.1 12.19
 6 2 -4 106.36 12.1
 6 2 -4 100.16 12.56
 6 2 -3 1386.08 76.45
 6 2 -3 1646.33 78.17
 6 2 -3 1573.6 78.63
 6 2 -2 6.41 5.6
 6 2 -2 7.21 8.03
 6 2 -1 919.34 44.95
 6 2 -1 865.79 49.05
 6 2 -1 924.9 50.12
 6 2 0 222.2 13.71
 6 2 0 262.14 18.37
 6 2 0 256.04 19.11
 6 2 1 731.01 35.87
 6 2 1 667.11 39.84
 6 2 1 702.19 40.73
 6 2 2 232.23 14.73
 6 2 2 332.72 20.56
 6 2 3 887.59 43.97
 6 2 3 862.36 48.32
 6 2 4 88.32 8.56
 6 2 5 695.66 35.56
 6 2 6 0.61 7.05
 6 2 7 118.57 10.66
 6 2 8 119.06 10.71
 6 2 9 98.81 9.88
 6 2 10 88.79 9.18
 6 2 11 26.57 6.94
 6 2 12 90.51 7.98
 6 2 13 5.71 4.36
 6 2 14 24.51 3.13
 6 3 -16 61.32 5.51
 6 3 -14 88.57 8.26
 6 3 -12 53.51 6
 6 3 -11 13.4 5.44
 6 3 -11 16.26 7.66
 6 3 -10 175.8 12.3
 6 3 -10 151.88 10.21
 6 3 -9 16.51 5.22
 6 3 -9 13.67 7.6
 6 3 -9 20.49 10.89
 6 3 -9 5.62 7.13
 6 3 -8 265.09 21.74
 6 3 -8 282.65 20.04
 6 3 -7 23.32 8.38
 6 3 -6 2.5 8.43
 6 3 -5 58.84 11.3
 6 3 -4 27.73 8.77
 6 3 -4 45.12 10.51
 6 3 -3 23.52 8.31
 6 3 -2 1.07 7.58
 6 3 -2 -2.5 8.89
 6 3 -1 91.27 7.35
 6 3 -1 80.4 10.84
 6 3 -1 73.86 12.19
 6 3 0 10.06 5.09
 6 3 0 23.52 8.56
 6 3 0 5.02 9.12
 6 3 1 256.98 14.64
 6 3 1 283.96 19.67
 6 3 1 225.97 19.44
 6 3 2 20.24 5.93
 6 3 2 33.33 9.57
 6 3 2 21.77 9.12
 6 3 3 437.91 23.13
 6 3 3 419.11 27.46
 6 3 4 15.22 6.4
 6 3 4 10.05 7.89
 6 3 5 117.68 9.81
 6 3 6 51.06 7.7
 6 3 7 210.94 13.76
 6 3 8 106.53 9.67
 6 3 9 176.36 12.14
 6 3 10 97.45 8.61
 6 3 11 120.62 8.91
 6 3 12 71.5 6.19
 6 3 13 30.73 3.56
 6 4 -16 18.58 3.6
 6 4 -15 131.92 8.61
 6 4 -15 130.56 8.91
 6 4 -14 13.6 6.24
 6 4 -14 19.93 6.4
 6 4 -13 209.38 11.98
 6 4 -12 42.14 5.96
 6 4 -11 214.58 13.56
 6 4 -11 180.09 11.77
 6 4 -10 190.77 12.91
 6 4 -10 168.97 11.29
 6 4 -9 53.62 9.25
 6 4 -8 296.98 21.38
 6 4 -7 487.1 30.58
 6 4 -6 65.82 11.23
 6 4 -5 713.9 41.61
 6 4 -4 18.64 8.05
 6 4 -3 17.77 8.13
 6 4 -3 39.85 10.77
 6 4 -2 58.22 9.67
 6 4 -2 97.09 13.03
 6 4 -1 17.97 7.56
 6 4 -1 20.12 9.89
 6 4 0 64.83 6.44
 6 4 0 64.49 10.16
 6 4 0 62 11.81
 6 4 1 146.94 10.11
 6 4 1 158.88 15.74
 6 4 2 44.29 6.04
 6 4 2 36.01 9.32
 6 4 2 29.62 9.33
 6 4 3 52.97 6.69
 6 4 3 68.34 10.37
 6 4 3 56.12 9.98
 6 4 4 11.2 5.73
 6 4 5 30.7 6.46
 6 4 6 16.35 6.08
 6 4 7 113.35 9.14
 6 4 8 7.85 5.79
 6 4 9 62.52 6.83
 6 4 10 15.33 4.84
 6 4 11 19.53 4.05
 6 5 -15 5.03 3.91
 6 5 -15 10.32 4.18
 6 5 -14 54.38 6.69
 6 5 -13 10.95 4.83
 6 5 -12 173.94 11.32
 6 5 -12 149.55 10.21
 6 5 -11 43.88 6.56
 6 5 -11 57.43 8.09
 6 5 -10 98.53 8.29
 6 5 -8 19.41 8.47
 6 5 -7 484.94 30.94
 6 5 -6 256.95 20.42
 6 5 -5 515.69 32.79
 6 5 -3 249.8 17.94
 6 5 -3 248.42 20.54
 6 5 -2 2.61 6.67
 6 5 -2 -3.58 9.1
 6 5 -1 154.25 13.48
 6 5 -1 152.13 15.81
 6 5 0 -10.21 7.01
 6 5 0 7.66 8.88
 6 5 1 202.01 15.53
 6 5 1 170.98 16.5
 6 5 2 21.32 7.64
 6 5 2 6.52 8.1
 6 5 3 179.17 15.08
 6 6 -15 14.29 3.3
 6 6 -14 197.65 11.28
 6 6 -13 6.25 4.26
 6 6 -12 297.54 16.11
 6 6 -12 272.15 15.29
 6 6 -11 9.07 5.56
 6 6 -11 20.58 6.69
 6 6 -10 157.9 10.65
 6 6 -6 266.94 21.09
 6 6 -4 282.06 22.05
 6 6 -3 126.23 14.88
 6 6 -2 83.47 12.79
 6 6 -1 240.51 19.86
 6 6 0 40.72 10.25
 6 6 1 312.97 22.59
 6 7 -13 9.47 3.59
 6 7 -13 1.98 4.17
 6 7 -12 162.27 9.76
 6 7 -12 140.03 9.1
 6 7 -11 19.69 5.32
 6 7 -11 20.28 6.19
 6 7 -10 81.79 7.48
 6 8 -12 36.93 4.56
 6 8 -12 40.77 3.94
 6 8 -11 9.38 4.19
 6 8 -11 14.19 4.75
 6 8 -10 11.3 4.93
 6 8 -10 16.88 5.25
 6 9 -10 25.97 3.84
 6 9 -10 23.89 3.69
 6 9 -9 18.61 4.07
 6 10 -8 44.56 3.88
 7 -11 -1 4.94 2
 7 -11 0 95.81 5.56
 7 -11 2 108.84 6.18
 7 -11 3 1.79 2.17
 7 -11 4 25.79 2.36
 7 -11 4 27.52 2.5
 7 -11 5 7.81 1.75
 7 -10 -5 132.16 7.46
 7 -10 -3 178.49 9.43
 7 -10 -2 149.59 8.39
 7 -10 -2 150.04 8.87
 7 -10 -1 146.8 8.14
 7 -10 -1 127.74 8.2
 7 -10 0 284.41 14.82
 7 -10 1 155.28 8.59
 7 -10 1 137.83 8.25
 7 -10 2 235.43 11.98
 7 -10 2 212.3 11.49
 7 -10 3 108.87 6.5
 7 -10 3 89.69 6.11
 7 -10 4 200.88 10.46
 7 -10 4 188.37 10.47
 7 -10 5 48.37 3.89
 7 -10 5 45.39 4.21
 7 -10 6 106.38 6.18
 7 -10 6 96.13 5.54
 7 -10 8 116.55 6.38
 7 -9 -7 60.05 4.56
 7 -9 -6 4.26 3.74
 7 -9 -5 47.77 5.34
 7 -9 -4 3.07 4.53
 7 -9 -4 5.88 3.13
 7 -9 -3 97.42 6.58
 7 -9 -2 15.58 4.89
 7 -9 -2 8.81 4.03
 7 -9 -1 225.5 13.4
 7 -9 -1 256.36 13.36
 7 -9 0 39.69 5.37
 7 -9 0 33.37 3.43
 7 -9 1 128.87 8.82
 7 -9 1 150.16 9.15
 7 -9 1 145.99 8.36
 7 -9 2 74.5 6
 7 -9 2 94.55 6.72
 7 -9 2 81.88 6.05
 7 -9 3 198.38 11
 7 -9 3 184.61 10.59
 7 -9 3 187 10.77
 7 -9 4 120.57 7.47
 7 -9 4 103.17 7.1
 7 -9 4 117.12 7.59
 7 -9 5 88.47 5.78
 7 -9 5 78.23 5.64
 7 -9 5 88.96 6.27
 7 -9 6 264.67 12.98
 7 -9 6 232.03 13
 7 -9 6 266.82 13.55
 7 -9 6 242.32 13.05
 7 -9 7 77.8 4.87
 7 -9 7 81.62 5.37
 7 -9 7 87.89 5.56
 7 -9 8 166.01 9.3
 7 -9 8 169.01 9.11
 7 -9 9 88.55 5.28
 7 -9 9 79.17 5.14
 7 -9 10 28.42 2.62
 7 -9 10 38.05 2.79
 7 -8 -10 4.76 2.79
 7 -8 -9 57.29 3.93
 7 -8 -9 62.06 5.19
 7 -8 -8 40.46 4.14
 7 -8 -8 26.56 4.88
 7 -8 -7 73.73 6.11
 7 -8 -7 71.24 6.67
 7 -8 -6 39.58 5.38
 7 -8 -6 29.97 3.79
 7 -8 -6 26.59 5.65
 7 -8 -5 138.24 8.16
 7 -8 -5 136.59 8.35
 7 -8 -5 127.44 9.51
 7 -8 -4 28.65 5.85
 7 -8 -4 21.86 4.17
 7 -8 -4 30.3 4.31
 7 -8 -4 25.09 5.72
 7 -8 -3 62.13 5.66
 7 -8 -3 58.76 5.41
 7 -8 -3 48.26 6.16
 7 -8 -2 25.55 6.02
 7 -8 -2 20.77 4.55
 7 -8 -2 21.29 5.07
 7 -8 -1 30.85 5.92
 7 -8 -1 28.43 3.25
 7 -8 -1 35.23 5.47
 7 -8 0 1.57 5.19
 7 -8 0 1.24 3.32
 7 -8 1 43.76 5.8
 7 -8 1 46.31 5.55
 7 -8 1 45.57 5.05
 7 -8 1 43.14 6.1
 7 -8 2 9.54 2.66
 7 -8 2 6.82 4.27
 7 -8 2 15.87 4.67
 7 -8 2 18.82 5.21
 7 -8 2 9.02 4.33
 7 -8 3 29.62 4.02
 7 -8 3 36.25 4.09
 7 -8 3 34.47 5.34
 7 -8 3 34.59 5.2
 7 -8 3 39.93 5.2
 7 -8 4 27.86 4.25
 7 -8 4 28.85 4.99
 7 -8 4 24.88 4.72
 7 -8 4 26.6 5.22
 7 -8 5 59.15 5.33
 7 -8 5 60.07 5.74
 7 -8 5 51.11 6.01
 7 -8 5 48.86 5.18
 7 -8 6 104.79 6.62
 7 -8 6 101.56 7.17
 7 -8 6 90.71 6.87
 7 -8 7 205.35 11.4
 7 -8 7 227.82 12.22
 7 -8 7 233.65 12.51
 7 -8 7 226.32 12.16
 7 -8 8 3.15 3.7
 7 -8 8 -1.05 3.65
 7 -8 8 -4.12 4.05
 7 -8 9 69.89 5.32
 7 -8 9 71.68 5.19
 7 -8 10 22.48 3.03
 7 -8 10 23.35 3.34
 7 -8 11 22.08 2.49
 7 -8 11 27.19 2.73
 7 -7 -10 4.36 4.38
 7 -7 -9 132.2 7.97
 7 -7 -9 137.02 7.6
 7 -7 -9 130.41 9.17
 7 -7 -8 11.75 4.48
 7 -7 -8 10.72 3.41
 7 -7 -8 20.33 5.82
 7 -7 -7 321.7 16.19
 7 -7 -7 284.21 15.42
 7 -7 -7 279.68 16.64
 7 -7 -6 3.49 5.45
 7 -7 -6 0.63 3.2
 7 -7 -6 9.45 4.15
 7 -7 -6 4.27 5.62
 7 -7 -5 183.12 12.08
 7 -7 -5 191.84 10.86
 7 -7 -5 195.62 11.2
 7 -7 -5 185.77 12.22
 7 -7 -4 7.49 6.4
 7 -7 -4 16.8 4.73
 7 -7 -4 19.34 4.63
 7 -7 -4 9.45 5.69
 7 -7 -3 250.25 13.45
 7 -7 -3 235.92 13.52
 7 -7 -3 223.85 13.89
 7 -7 -2 7.61 6.04
 7 -7 -2 9.11 4.9
 7 -7 -2 5.95 5.01
 7 -7 -2 3.92 4.7
 7 -7 -1 160.72 10.87
 7 -7 -1 183.47 10.57
 7 -7 -1 172.01 10.35
 7 -7 -1 168.74 10.43
 7 -7 -1 155.37 9.3
 7 -7 -1 148.28 9.67
 7 -7 0 7.03 5.35
 7 -7 0 8.02 5.22
 7 -7 0 7.33 4.95
 7 -7 0 2.37 3.79
 7 -7 1 159.84 9.73
 7 -7 1 179.11 11.14
 7 -7 1 182.22 15.67
 7 -7 1 184.51 11.17
 7 -7 1 195.41 11.01
 7 -7 1 180.17 10.52
 7 -7 2 7.55 3.66
 7 -7 2 7.87 4.58
 7 -7 2 7.6 5.19
 7 -7 2 9.36 4.68
 7 -7 2 4.77 5.17
 7 -7 3 20.44 4.31
 7 -7 3 30.33 4.64
 7 -7 3 27.48 5.67
 7 -7 3 33.3 5.28
 7 -7 3 27.01 5.48
 7 -7 4 76.69 6.73
 7 -7 4 98.37 7.62
 7 -7 4 99.18 7.15
 7 -7 4 82.36 7.43
 7 -7 5 67.79 6.26
 7 -7 5 73.86 6.86
 7 -7 5 72.22 6.07
 7 -7 5 66.94 7.03
 7 -7 6 14.28 4.78
 7 -7 6 16.12 3.9
 7 -7 7 32.24 5.28
 7 -7 7 32.32 3.73
 7 -7 7 28.96 5.7
 7 -7 8 23.15 4.85
 7 -7 8 16.72 5.04
 7 -7 9 11.1 4.33
 7 -7 10 21.25 4.08
 7 -7 10 15.57 3.82
 7 -7 11 18.6 3.27
 7 -7 11 14.68 2.95
 7 -7 12 12.6 2.4
 7 -7 12 13.69 2.4
 7 -6 -11 103.4 6.5
 7 -6 -11 93.35 5.83
 7 -6 -11 104.03 7.62
 7 -6 -10 36.93 3.83
 7 -6 -10 39.47 4.05
 7 -6 -10 37.24 4.89
 7 -6 -10 37.59 6.38
 7 -6 -9 100.42 7.03
 7 -6 -9 89.26 7.32
 7 -6 -9 102.81 6.79
 7 -6 -9 94.36 8.7
 7 -6 -8 15.71 5.07
 7 -6 -8 8.92 5.12
 7 -6 -8 13.91 4.44
 7 -6 -8 13.73 6.82
 7 -6 -7 176.64 10.29
 7 -6 -7 129.72 8.1
 7 -6 -7 151.04 9.96
 7 -6 -7 159.55 9.41
 7 -6 -7 140.35 10.72
 7 -6 -6 -3.73 6.09
 7 -6 -6 4.57 5.42
 7 -6 -6 0.14 4.63
 7 -6 -6 10.06 3.68
 7 -6 -6 -1.7 6.38
 7 -6 -5 137.51 10.23
 7 -6 -5 125.76 8.47
 7 -6 -5 137.68 9.64
 7 -6 -5 134.06 9.11
 7 -6 -5 130.96 10.08
 7 -6 -4 4.7 6.96
 7 -6 -4 4.34 6.72
 7 -6 -4 -0.15 4.9
 7 -6 -4 5.54 4.65
 7 -6 -4 3.96 5.61
 7 -6 -3 626.94 37.68
 7 -6 -3 677.01 33
 7 -6 -3 702.58 33.19
 7 -6 -3 602.1 33.16
 7 -6 -2 58.43 7.64
 7 -6 -2 57.88 6.74
 7 -6 -2 73.53 10.55
 7 -6 -2 62.39 6.48
 7 -6 -2 57.28 6.19
 7 -6 -1 1206.04 58.49
 7 -6 -1 1262.02 58.43
 7 -6 -1 1222.92 63.8
 7 -6 -1 1236.46 58.31
 7 -6 -1 1113.75 57.63
 7 -6 0 14.66 5.48
 7 -6 0 9.24 5.62
 7 -6 0 17.44 8.55
 7 -6 0 18.61 5.44
 7 -6 0 16.61 4.23
 7 -6 1 281.01 15.98
 7 -6 1 297.33 16.12
 7 -6 1 300.65 21.01
 7 -6 1 273.74 15.44
 7 -6 2 14.02 5.03
 7 -6 2 13.39 5.63
 7 -6 2 15.81 7.78
 7 -6 2 6.02 8.14
 7 -6 2 12.63 4.82
 7 -6 3 27.17 4.8
 7 -6 3 31.41 8.59
 7 -6 3 39.25 5.99
 7 -6 3 33.25 5.51
 7 -6 3 34.59 5.56
 7 -6 4 1.18 6.58
 7 -6 4 3.7 3.12
 7 -6 4 -1.83 5.29
 7 -6 4 -0.13 4.46
 7 -6 5 234.15 12.26
 7 -6 5 188.23 12.82
 7 -6 6 5.88 3.81
 7 -6 7 181.63 10.94
 7 -6 7 167.8 9.62
 7 -6 7 175.82 11.23
 7 -6 8 40.8 5.95
 7 -6 9 54.16 5.87
 7 -6 9 48 5.79
 7 -6 10 24.72 4.54
 7 -6 10 24.27 4.48
 7 -6 11 11.51 3.57
 7 -6 11 14.65 3.43
 7 -6 12 5.75 2.73
 7 -6 12 5.2 2.27
 7 -5 -13 -1.03 2.43
 7 -5 -13 4.27 1.77
 7 -5 -12 455.39 22.64
 7 -5 -12 451.13 22.32
 7 -5 -11 0.22 4.21
 7 -5 -11 2.01 3.44
 7 -5 -10 249.09 14.35
 7 -5 -10 281.04 15.04
 7 -5 -10 297.11 14.7
 7 -5 -9 4.43 4.62
 7 -5 -9 7.56 4.49
 7 -5 -8 310.11 17.08
 7 -5 -8 312.55 16.83
 7 -5 -7 4.04 5.48
 7 -5 -7 -0.57 4.8
 7 -5 -7 2.08 3.11
 7 -5 -6 116.03 9.2
 7 -5 -6 103.96 7.29
 7 -5 -6 119.07 8.17
 7 -5 -5 330.18 18.14
 7 -5 -5 288.73 20.98
 7 -5 -5 317.5 17.29
 7 -5 -4 12.57 6.63
 7 -5 -4 8.35 7.21
 7 -5 -4 1.65 5.02
 7 -5 -3 176.5 15.46
 7 -5 -2 12.61 6.09
 7 -5 -2 3.77 8.03
 7 -5 -2 9.21 4.56
 7 -5 -1 253.3 14.52
 7 -5 -1 235.51 13.08
 7 -5 0 264.12 14.64
 7 -5 0 259.39 14.4
 7 -5 0 287.22 19.84
 7 -5 0 231.75 13.75
 7 -5 1 298.27 16.47
 7 -5 1 287.87 16.4
 7 -5 1 312.57 21.43
 7 -5 2 6.29 4.63
 7 -5 2 6.18 5.23
 7 -5 2 13.68 7.73
 7 -5 2 8.62 8.85
 7 -5 2 3.03 4.87
 7 -5 3 510.98 25.94
 7 -5 3 517.15 31.06
 7 -5 3 517.29 32.17
 7 -5 4 77.62 5.92
 7 -5 4 78.7 7.21
 7 -5 4 93.32 10.95
 7 -5 4 80.86 12.11
 7 -5 5 350.09 19.17
 7 -5 5 356.05 22.99
 7 -5 5 390.41 25.17
 7 -5 6 30.47 5.72
 7 -5 6 41.11 4.66
 7 -5 6 32.22 10.08
 7 -5 7 206.94 13.15
 7 -5 7 245.21 12.38
 7 -5 8 15.95 4.65
 7 -5 9 200.08 11.06
 7 -5 9 200.82 11.02
 7 -5 10 77.6 6.4
 7 -5 10 77.16 6.49
 7 -5 11 126.82 8.01
 7 -5 11 137.62 8.17
 7 -5 12 33.53 3.53
 7 -5 12 42.85 3.75
 7 -5 13 27.58 2.5
 7 -4 -14 29.07 2.89
 7 -4 -14 28.16 2.38
 7 -4 -14 24.59 3.54
 7 -4 -13 2.65 3.28
 7 -4 -13 2.45 2.76
 7 -4 -12 137.48 8.93
 7 -4 -12 155.91 8.72
 7 -4 -11 1.51 4.77
 7 -4 -11 3.08 4.07
 7 -4 -10 416.28 21.37
 7 -4 -10 449.31 21.19
 7 -4 -9 32.33 5.44
 7 -4 -9 23.46 5.95
 7 -4 -9 27.01 5.4
 7 -4 -8 455.2 23.94
 7 -4 -8 458.66 23.96
 7 -4 -7 8.04 6.04
 7 -4 -7 4.87 5.45
 7 -4 -6 715.09 34.02
 7 -4 -6 595.08 36.86
 7 -4 -6 651.47 33.67
 7 -4 -5 0.88 6.44
 7 -4 -5 2.52 5.32
 7 -4 -5 6.83 7.02
 7 -4 -4 446.24 23.79
 7 -4 -4 430.07 23.23
 7 -4 -4 446.89 23.09
 7 -4 -4 470.76 27.92
 7 -4 -3 198.19 11.94
 7 -4 -3 180.79 11.98
 7 -4 -3 199.83 11.66
 7 -4 -3 203.73 16.29
 7 -4 -2 481.18 25.9
 7 -4 -2 509.74 25.48
 7 -4 -2 501.79 25.37
 7 -4 -2 491.31 25.86
 7 -4 -2 462.05 29.92
 7 -4 -1 20.04 6.26
 7 -4 -1 19.17 5.18
 7 -4 -1 15.14 6.82
 7 -4 -1 24.23 5.09
 7 -4 0 706.85 36.85
 7 -4 0 734.16 36.72
 7 -4 0 685.89 39.83
 7 -4 0 776.39 36.71
 7 -4 0 730.21 37.14
 7 -4 0 783.03 42.16
 7 -4 1 47.13 6.11
 7 -4 1 46.33 6
 7 -4 1 60.26 10.11
 7 -4 1 40.41 7.75
 7 -4 1 52.18 11.05
 7 -4 1 54.92 7.26
 7 -4 1 46.37 5.81
 7 -4 2 505.78 27.03
 7 -4 2 553.35 27.46
 7 -4 2 533.05 30.54
 7 -4 2 513.83 27.03
 7 -4 2 535.53 32.76
 7 -4 2 547.86 27.59
 7 -4 2 565.4 32.3
 7 -4 3 390.73 20.37
 7 -4 3 410.94 21.12
 7 -4 3 340.92 23.58
 7 -4 3 385.86 25.97
 7 -4 3 426.94 25.64
 7 -4 4 192.73 11.6
 7 -4 4 227.46 13.06
 7 -4 4 214.07 15.73
 7 -4 4 200.4 15.48
 7 -4 4 228.49 18.11
 7 -4 4 245.26 17
 7 -4 5 277.64 15.14
 7 -4 5 224.22 17.35
 7 -4 5 232.97 17.8
 7 -4 5 244.13 18.09
 7 -4 5 296.62 20.92
 7 -4 6 13.12 6.06
 7 -4 6 19.2 7.14
 7 -4 6 7.44 8.46
 7 -4 7 95.4 8.34
 7 -4 7 75.27 10.01
 7 -4 8 5.09 5.93
 7 -4 9 126.03 9.42
 7 -4 10 11.85 5.49
 7 -4 11 165 9.15
 7 -4 11 158.43 9.12
 7 -4 12 43.09 3.89
 7 -4 12 47.72 4.07
 7 -4 13 88.11 4.99
 7 -3 -14 22.91 3.24
 7 -3 -14 28.46 3.15
 7 -3 -13 7.06 3.55
 7 -3 -12 46.31 5.36
 7 -3 -11 50.14 5.9
 7 -3 -10 117.8 8.19
 7 -3 -10 130.75 9.01
 7 -3 -9 -1.59 5.05
 7 -3 -9 3.18 5.34
 7 -3 -8 127.11 9.37
 7 -3 -8 119.29 9.2
 7 -3 -7 59.29 7.41
 7 -3 -7 60.98 6.81
 7 -3 -7 55.56 8.38
 7 -3 -6 36.12 7.96
 7 -3 -6 43.84 7.12
 7 -3 -6 47.83 6.29
 7 -3 -5 9.72 6.05
 7 -3 -5 2.79 7.02
 7 -3 -5 5.66 5.07
 7 -3 -5 5.92 5.56
 7 -3 -5 1.31 4.66
 7 -3 -4 66.12 7.64
 7 -3 -4 61.07 6.5
 7 -3 -4 60 6.07
 7 -3 -4 46.71 9.15
 7 -3 -4 62.01 7.29
 7 -3 -3 236.44 17.45
 7 -3 -3 206.81 12.49
 7 -3 -3 207.6 12.79
 7 -3 -3 228.17 12.51
 7 -3 -3 217.21 13.22
 7 -3 -2 145.53 10.07
 7 -3 -2 133.34 13.83
 7 -3 -2 134.42 9.15
 7 -3 -2 148.4 13.07
 7 -3 -2 139.65 8.96
 7 -3 -2 138.68 10.24
 7 -3 -1 7.46 5.42
 7 -3 -1 1.36 4.45
 7 -3 -1 4.61 7.01
 7 -3 -1 7.29 4.16
 7 -3 0 368.48 19.14
 7 -3 0 355.53 23.79
 7 -3 0 339.47 18.65
 7 -3 0 358.28 22.8
 7 -3 0 356.58 18.67
 7 -3 0 345.89 19.38
 7 -3 1 50.29 6.2
 7 -3 1 51.63 10.13
 7 -3 1 51.87 6.89
 7 -3 1 57.1 6
 7 -3 1 52.5 8.96
 7 -3 1 61.99 5.71
 7 -3 1 62.96 7.57
 7 -3 2 1001.32 48.84
 7 -3 2 1069.36 53.99
 7 -3 2 1037.45 49.41
 7 -3 2 967.49 52.89
 7 -3 2 960.73 48.72
 7 -3 2 1013.27 54.17
 7 -3 2 982.13 49.12
 7 -3 3 149.32 9.79
 7 -3 3 150.28 10.93
 7 -3 3 165.82 14.12
 7 -3 3 156.23 15.12
 7 -3 3 158.03 10.9
 7 -3 4 326.22 18.04
 7 -3 4 381.65 19.6
 7 -3 4 344.55 22.87
 7 -3 4 365.24 24.34
 7 -3 4 364.43 19.05
 7 -3 4 339.97 22.78
 7 -3 5 72.93 8.02
 7 -3 5 59.43 9.15
 7 -3 5 59.05 9.68
 7 -3 5 62.55 11.15
 7 -3 5 63.1 6.88
 7 -3 6 286.05 16.39
 7 -3 6 262.15 19.8
 7 -3 6 257.73 20.29
 7 -3 7 40.95 7.43
 7 -3 7 31.64 8.66
 7 -3 7 34.53 9.68
 7 -3 8 269.83 16.11
 7 -3 9 47.11 7.42
 7 -3 10 17.52 6.35
 7 -3 11 68.58 5.42
 7 -3 11 52.66 6.89
 7 -3 12 4.07 2.81
 7 -3 12 6.48 4.84
 7 -3 12 2.94 2.91
 7 -3 13 58.43 4.98
 7 -2 -15 38.81 2.79
 7 -2 -14 65.47 4.8
 7 -2 -13 4.77 3.6
 7 -2 -12 178.07 10.09
 7 -2 -12 153.64 10.36
 7 -2 -11 3.43 4.6
 7 -2 -11 -5.44 5.54
 7 -2 -10 196.84 11.53
 7 -2 -10 210.71 12.08
 7 -2 -10 188.03 12.04
 7 -2 -9 99.85 7.84
 7 -2 -9 97.95 7.89
 7 -2 -9 85.14 7.59
 7 -2 -8 198.67 11.95
 7 -2 -8 201.25 11.73
 7 -2 -8 167.83 11.19
 7 -2 -7 115.54 8.96
 7 -2 -7 113.96 8.34
 7 -2 -7 102.48 7.77
 7 -2 -7 107.66 10.87
 7 -2 -6 87.66 8.33
 7 -2 -6 96.6 10.76
 7 -2 -6 89.02 7.41
 7 -2 -6 94.6 7.82
 7 -2 -5 2.87 5.72
 7 -2 -5 2.22 7.2
 7 -2 -5 0.46 4.84
 7 -2 -5 6.09 5.7
 7 -2 -4 99.9 12.09
 7 -2 -4 104 7.82
 7 -2 -4 112.59 7.8
 7 -2 -4 105.6 8.52
 7 -2 -3 7.52 7.58
 7 -2 -3 3.66 4.13
 7 -2 -3 3.9 7.73
 7 -2 -3 4.37 4.22
 7 -2 -3 6.59 5.87
 7 -2 -3 2.62 4.08
 7 -2 -2 15.38 4.4
 7 -2 -2 14.16 7.9
 7 -2 -2 15.06 6.07
 7 -2 -2 14.91 3.99
 7 -2 -2 22.64 9.19
 7 -2 -1 106.71 7.7
 7 -2 -1 119.76 12.4
 7 -2 -1 113.29 7.54
 7 -2 0 18.56 8.96
 7 -2 0 5.88 6.01
 7 -2 0 5.75 4.28
 7 -2 0 8.09 7.78
 7 -2 0 4.53 5.94
 7 -2 0 1 3.94
 7 -2 1 60.73 7.29
 7 -2 1 47.47 9.8
 7 -2 1 65.76 5.64
 7 -2 1 61.54 7.08
 7 -2 2 0.57 7.42
 7 -2 2 10.88 6.08
 7 -2 2 15.05 8.02
 7 -2 2 10.34 8.39
 7 -2 2 3.68 3.79
 7 -2 2 6.87 5.56
 7 -2 3 81.21 6.46
 7 -2 3 82.23 8.35
 7 -2 3 102.56 11.56
 7 -2 3 83.12 11.06
 7 -2 3 91.66 11.66
 7 -2 3 73.32 7.75
 7 -2 4 62.02 5.62
 7 -2 4 77.5 8.08
 7 -2 4 67.71 9.99
 7 -2 4 66.28 10.37
 7 -2 4 65.22 10.76
 7 -2 4 73.56 7.15
 7 -2 5 62.87 8.38
 7 -2 5 73.59 10.7
 7 -2 5 70.02 9.14
 7 -2 5 64.73 6.9
 7 -2 6 209.51 13.11
 7 -2 6 165.17 15.75
 7 -2 6 182.01 11.03
 7 -2 7 31.68 7.79
 7 -2 7 34.94 9.18
 7 -2 7 26.35 7.99
 7 -2 8 338.77 19.52
 7 -2 9 171.05 12.49
 7 -2 10 70.79 8.48
 7 -2 11 143.72 10.43
 7 -2 12 41.06 3.61
 7 -2 12 38.24 6.13
 7 -2 13 6.05 4.09
 7 -1 -15 34.11 3.4
 7 -1 -14 36.71 3.61
 7 -1 -14 35.82 5.07
 7 -1 -13 25.99 3.92
 7 -1 -13 22.36 5.53
 7 -1 -12 243.86 13.5
 7 -1 -12 254.56 14.5
 7 -1 -11 16.1 4.63
 7 -1 -11 20.26 6.42
 7 -1 -10 450.17 23.78
 7 -1 -10 481.81 24.03
 7 -1 -10 469.25 24.57
 7 -1 -9 45.24 6.09
 7 -1 -9 38.13 5.51
 7 -1 -9 49.81 6.95
 7 -1 -8 497.64 24
 7 -1 -8 462.45 23.56
 7 -1 -8 437.45 23.06
 7 -1 -8 431.61 23.77
 7 -1 -7 115.25 8.85
 7 -1 -7 96.9 10.92
 7 -1 -7 103.92 7.8
 7 -1 -7 111.55 7.86
 7 -1 -6 1080.52 56.78
 7 -1 -6 1075.71 52.46
 7 -1 -6 1066.95 52.43
 7 -1 -5 27.6 4.8
 7 -1 -5 34.57 6.12
 7 -1 -4 789.39 45.21
 7 -1 -4 786.71 40.3
 7 -1 -4 851.67 40.3
 7 -1 -4 823.36 40.64
 7 -1 -3 3.88 3.9
 7 -1 -3 6.31 8.43
 7 -1 -3 1.47 5.74
 7 -1 -3 4.52 3.74
 7 -1 -2 273.43 14.69
 7 -1 -2 272.14 19.75
 7 -1 -2 278.99 14.67
 7 -1 -2 262.69 15.55
 7 -1 -1 54.26 5.28
 7 -1 -1 59.46 10.58
 7 -1 -1 60.62 5.25
 7 -1 0 77.75 6.44
 7 -1 0 92.45 11.87
 7 -1 0 92.05 6.33
 7 -1 0 86.41 7.95
 7 -1 1 38.94 4.72
 7 -1 1 42.32 9.38
 7 -1 1 48.11 4.68
 7 -1 1 35.34 6.47
 7 -1 2 101.37 12.38
 7 -1 2 96.67 6.75
 7 -1 2 100.82 8.48
 7 -1 3 13.3 8.8
 7 -1 3 9.57 7.76
 7 -1 3 13.64 5.79
 7 -1 4 44.15 8.41
 7 -1 4 25.08 8.09
 7 -1 4 32.71 6.03
 7 -1 5 108.08 10.77
 7 -1 5 77.84 10.73
 7 -1 5 104.4 7.98
 7 -1 6 8.47 4.68
 7 -1 12 9.2 5.7
 7 -1 13 15.64 4.56
 7 0 -15 175.68 9.81
 7 0 -14 2.01 4.84
 7 0 -13 160.34 8.61
 7 0 -13 129.66 10.04
 7 0 -12 56.08 5.08
 7 0 -12 63.98 7.65
 7 0 -11 70.66 5.99
 7 0 -11 83.63 8.43
 7 0 -10 146.08 9.43
 7 0 -10 152.34 9.25
 7 0 -10 145.82 11.02
 7 0 -9 102.07 7.9
 7 0 -9 105.84 9.69
 7 0 -9 109.92 14.35
 7 0 -9 98.06 7.33
 7 0 -8 240.43 13.6
 7 0 -8 185.15 18.2
 7 0 -8 203.53 11.93
 7 0 -8 202.1 11.88
 7 0 -7 56.18 7.56
 7 0 -7 61.99 11.53
 7 0 -7 62.48 5.62
 7 0 -7 56.29 6.23
 7 0 -6 543.99 28.19
 7 0 -6 485.02 32.76
 7 0 -6 548.94 27.6
 7 0 -6 568.15 27.92
 7 0 -5 58.93 6.55
 7 0 -5 51.85 10.2
 7 0 -5 52.56 5.29
 7 0 -5 55.42 6.91
 7 0 -5 46.48 9.87
 7 0 -4 731.11 44.91
 7 0 -4 864.86 41.11
 7 0 -4 839.92 41.64
 7 0 -4 853.77 47.31
 7 0 -3 30.74 6.3
 7 0 -3 31.32 4.14
 7 0 -3 41.43 9.72
 7 0 -2 654.16 32.86
 7 0 -2 674.35 32.91
 7 0 -2 714.62 39.68
 7 0 -1 93.76 6.47
 7 0 -1 87.87 6.28
 7 0 -1 103.42 8.4
 7 0 0 1019.87 47.5
 7 0 0 929.72 46.31
 7 0 0 969.96 46.29
 7 0 0 907.51 47.01
 7 0 1 65.45 7.78
 7 0 1 50.34 4.89
 7 0 1 50.18 6.98
 7 0 2 813.45 40.12
 7 0 2 776.73 39.55
 7 0 3 9.88 7.06
 7 0 3 8.58 5.53
 7 0 4 349.38 19.48
 7 0 4 326.95 18.19
 7 0 5 -0.63 7.24
 7 0 5 -0.5 6.26
 7 0 5 7.96 5.2
 7 0 6 212.45 14.39
 7 0 7 9.49 8.1
 7 0 8 59.4 9.25
 7 0 9 20.91 8.11
 7 0 10 62.87 8.77
 7 0 11 47.03 7.44
 7 0 12 16.32 5.64
 7 0 13 34.61 4.58
 7 1 -15 107.73 7.12
 7 1 -14 72.42 6.79
 7 1 -13 245.05 14.34
 7 1 -12 -2.94 6.68
 7 1 -11 254.23 15.68
 7 1 -10 10.78 7.24
 7 1 -10 11.03 4.54
 7 1 -9 190.43 12.17
 7 1 -9 125.85 16.07
 7 1 -8 -0.17 6.66
 7 1 -8 -5.87 8.87
 7 1 -8 8.79 4.73
 7 1 -7 254.46 15.27
 7 1 -7 227.9 19.79
 7 1 -7 273.9 14.46
 7 1 -7 237.69 18.88
 7 1 -6 18.4 5.99
 7 1 -6 10.89 8.8
 7 1 -6 24.49 5.52
 7 1 -6 27.38 8.79
 7 1 -5 183.4 11.36
 7 1 -5 166.99 15.49
 7 1 -5 194.09 11.69
 7 1 -5 179.25 16.58
 7 1 -4 61.7 9.78
 7 1 -4 84.55 11.53
 7 1 -4 69.49 5.36
 7 1 -4 81.14 11.78
 7 1 -3 119.86 13.27
 7 1 -3 112.94 13.72
 7 1 -2 163.64 15.48
 7 1 -1 66.93 10.76
 7 1 -1 55.54 12.22
 7 1 0 580.73 30.07
 7 1 0 578.09 34.51
 7 1 0 585.82 35.85
 7 1 1 30.93 6.81
 7 1 1 13.09 8.79
 7 1 1 25.19 10.3
 7 1 2 689.7 34.85
 7 1 2 653.5 39.48
 7 1 3 18.11 7.27
 7 1 3 26.22 5.99
 7 1 4 465.57 25.14
 7 1 4 464.28 24.16
 7 1 5 92.16 9.54
 7 1 5 82.35 7.07
 7 1 6 82.56 9.57
 7 1 7 12.15 8.14
 7 1 8 325.22 19.25
 7 1 9 34.32 8.31
 7 1 10 256.94 15.51
 7 1 11 33.47 6.56
 7 1 12 158.6 9.97
 7 1 13 15.58 3.62
 7 2 -15 42.13 4.83
 7 2 -14 12.79 5.38
 7 2 -13 84.22 8.18
 7 2 -12 5.62 6.6
 7 2 -12 0.33 6.83
 7 2 -11 189.29 12.85
 7 2 -10 6.47 6.99
 7 2 -9 360.13 20.11
 7 2 -8 50.46 7.18
 7 2 -8 49.4 11.18
 7 2 -8 48.31 5.76
 7 2 -8 25.69 8.26
 7 2 -7 573.74 29.07
 7 2 -7 474.12 33.59
 7 2 -7 582.9 28.59
 7 2 -7 544.49 33.71
 7 2 -6 22.95 5.7
 7 2 -6 17.95 9.04
 7 2 -6 6.68 8
 7 2 -5 490.44 25.13
 7 2 -5 447.6 29.37
 7 2 -4 15.68 9.09
 7 2 -4 16.79 9.28
 7 2 -3 323.54 22.29
 7 2 -3 300.01 23.29
 7 2 -2 50.55 10.26
 7 2 -1 287.79 21.09
 7 2 -1 294.79 22.22
 7 2 0 26.68 6.67
 7 2 0 23.93 9.15
 7 2 0 20.12 10.47
 7 2 1 272.85 15.55
 7 2 1 230.87 19.47
 7 2 1 247.74 20.73
 7 2 2 215.93 13.87
 7 2 2 231.67 18.73
 7 2 2 212.88 18.49
 7 2 3 435.89 24.11
 7 2 3 477.03 29.49
 7 2 4 36.6 7.77
 7 2 5 95.29 9.76
 7 2 5 104.21 7.88
 7 2 6 8.22 7.36
 7 2 7 35.54 7.89
 7 2 8 103.29 9.7
 7 2 9 6.65 6.85
 7 2 10 181.91 11.75
 7 2 11 5.66 4.96
 7 2 12 52.38 5
 7 3 -15 44.06 4.56
 7 3 -14 24.62 5.51
 7 3 -13 21.66 6.18
 7 3 -13 38.01 6.68
 7 3 -12 5.73 6.44
 7 3 -11 70.24 8.31
 7 3 -10 3.19 7.03
 7 3 -9 157.01 11.17
 7 3 -9 147.83 8.92
 7 3 -8 8.21 6.56
 7 3 -8 3.59 8.93
 7 3 -8 8.18 4.61
 7 3 -8 -1.89 7.33
 7 3 -7 96.58 8.33
 7 3 -7 77.8 11.99
 7 3 -7 65.7 11.41
 7 3 -6 35.22 6.24
 7 3 -6 49.59 10.01
 7 3 -6 39.74 10.58
 7 3 -5 121.29 8.52
 7 3 -5 101.79 13.52
 7 3 -4 0.63 8.15
 7 3 -4 4.37 9.86
 7 3 -3 114.43 13.1
 7 3 -2 4.36 8.57
 7 3 -2 -7.41 10.06
 7 3 -1 90.68 11.75
 7 3 -1 77.95 12.94
 7 3 0 13.22 6.16
 7 3 0 14.04 8.6
 7 3 0 28.82 10.33
 7 3 1 92.95 8.55
 7 3 1 103.32 12.41
 7 3 1 86.79 13.13
 7 3 2 32.73 6.77
 7 3 2 61.75 10.48
 7 3 2 39.87 10.39
 7 3 3 326.55 18.73
 7 3 3 349.4 23.55
 7 3 4 25.94 6.9
 7 3 4 23.25 8.91
 7 3 5 173.72 12.28
 7 3 5 182.51 10.95
 7 3 6 113.32 9.72
 7 3 7 41.15 7.32
 7 3 8 7.23 6.01
 7 3 9 26.39 6.07
 7 3 10 -0.35 4.7
 7 3 11 55.71 4.95
 7 4 -13 146.72 9.91
 7 4 -13 165.12 10.32
 7 4 -12 22.9 6.37
 7 4 -11 174.84 11.67
 7 4 -10 6.63 6.55
 7 4 -9 99.68 8.57
 7 4 -9 82.11 6.36
 7 4 -9 98.19 6.44
 7 4 -8 33.32 4.59
 7 4 -8 44.45 7.12
 7 4 -7 127.01 9.34
 7 4 -7 96.6 13.18
 7 4 -6 8.04 5.42
 7 4 -6 14.46 9.2
 7 4 -5 386.39 20.18
 7 4 -5 373.65 26.51
 7 4 -4 2.45 7.51
 7 4 -3 225.27 17.78
 7 4 -3 229.99 19.75
 7 4 -2 0.61 7.63
 7 4 -2 16.78 10.09
 7 4 -1 4.92 7.79
 7 4 -1 8.35 9.62
 7 4 0 81.59 11.41
 7 4 0 97.3 13.17
 7 4 1 34.7 9.28
 7 4 1 33.63 10.61
 7 4 2 114.86 8.96
 7 4 2 130.11 13.09
 7 4 2 123.29 14.03
 7 4 3 69.22 7.4
 7 4 3 78.85 10.91
 7 4 4 95.07 8.33
 7 4 5 49.08 6.63
 7 4 6 32.06 6.13
 7 4 7 30.01 5.68
 7 4 8 29.45 5.15
 7 4 9 35.22 4.62
 7 4 10 6.37 2.92
 7 5 -13 98.49 7.23
 7 5 -12 94.24 7.52
 7 5 -11 93.25 8.14
 7 5 -10 98.21 8.46
 7 5 -9 199.91 12.24
 7 5 -9 186.25 10.82
 7 5 -8 46.54 6.95
 7 5 -7 402.58 21.38
 7 5 -6 70.47 6.73
 7 5 -5 219.13 12.58
 7 5 -5 252.04 20.01
 7 5 -3 242.67 20.33
 7 5 -2 42.08 10.88
 7 5 -1 209.42 18.77
 7 5 0 37.56 10.12
 7 5 1 107.85 13.29
 7 6 -13 0.94 3.24
 7 6 -13 10.24 3.97
 7 6 -12 148.19 9.09
 7 6 -11 11.36 5.03
 7 6 -10 49.66 6.25
 7 6 -9 38.33 5.04
 7 6 -9 49.83 6.44
 7 6 -8 57.92 6.69
 7 6 -7 147.44 9.78
 7 7 -11 11.52 3.83
 7 7 -10 48.14 5.17
 7 7 -9 6.78 4.5
 8 -10 -2 58.49 3.61
 8 -10 -2 54.55 3.84
 8 -10 -1 34.82 2.94
 8 -10 -1 27.85 2.87
 8 -10 1 43.2 3.56
 8 -10 2 110.95 6.29
 8 -10 3 10.64 2.38
 8 -10 4 107.75 5.8
 8 -9 -6 17.33 2.62
 8 -9 -5 87.19 5.62
 8 -9 -4 4.12 2.15
 8 -9 -3 30.7 3.37
 8 -9 -3 36.54 4.25
 8 -9 -2 10.9 3.79
 8 -9 -2 11.91 3.19
 8 -9 -1 108.63 7.51
 8 -9 -1 135.86 7.51
 8 -9 0 8.54 3.43
 8 -9 1 144.6 8.53
 8 -9 2 80.11 5.31
 8 -9 2 58.82 4.37
 8 -9 3 87.91 5.53
 8 -9 3 68.68 5.05
 8 -9 4 26.17 3.36
 8 -9 4 26.29 3.44
 8 -9 5 23.19 2.91
 8 -9 5 23.2 3.16
 8 -9 6 70.97 4.27
 8 -9 6 69.92 4.6
 8 -9 7 74.34 4.1
 8 -9 7 50.17 3.4
 8 -8 -7 77.68 5.25
 8 -8 -6 8.9 3.78
 8 -8 -5 64.67 5.66
 8 -8 -5 61.52 4.26
 8 -8 -4 40.21 4.1
 8 -8 -3 43.62 5.65
 8 -8 -3 50.87 4.81
 8 -8 -2 129.33 8.94
 8 -8 -2 142.06 8.48
 8 -8 -1 18.38 4.78
 8 -8 -1 23.09 4.64
 8 -8 0 63.76 5.99
 8 -8 1 19.75 4.18
 8 -8 1 19.38 4.55
 8 -8 1 16.24 3.23
 8 -8 2 25.44 4.38
 8 -8 2 19.27 4.52
 8 -8 2 15.91 3.67
 8 -8 3 70.17 5.68
 8 -8 3 61.82 5.57
 8 -8 3 60.02 5.33
 8 -8 4 34.81 4.54
 8 -8 4 37.22 4.3
 8 -8 4 28.54 4.34
 8 -8 4 30.46 3.41
 8 -8 5 121.95 6.91
 8 -8 5 112.37 7.22
 8 -8 5 116.01 7.34
 8 -8 5 103.12 6.69
 8 -8 6 34.68 4.12
 8 -8 6 23.88 3.13
 8 -8 6 29.2 4.18
 8 -8 6 31.17 3.59
 8 -8 7 58.04 4.56
 8 -8 7 54.88 4.38
 8 -8 8 29.74 3.27
 8 -8 8 32.39 3.5
 8 -8 8 29.28 3.21
 8 -8 9 1.3 2.09
 8 -8 9 2.79 1.9
 8 -8 9 5.35 2.32
 8 -7 -9 86.58 5.31
 8 -7 -9 92.08 5.15
 8 -7 -9 95.36 5.86
 8 -7 -8 6.31 3.29
 8 -7 -8 5 2.63
 8 -7 -8 -3.15 3.49
 8 -7 -7 44.65 5.01
 8 -7 -7 46.53 4.15
 8 -7 -7 32.46 4.69
 8 -7 -6 12.42 5.01
 8 -7 -6 14.04 3.82
 8 -7 -6 14.77 4.31
 8 -7 -5 26.23 5.59
 8 -7 -5 28.4 4.52
 8 -7 -5 27.56 3.88
 8 -7 -4 119.41 7.69
 8 -7 -4 120.83 8.11
 8 -7 -3 127.6 8.28
 8 -7 -3 127.48 8.56
 8 -7 -2 109.65 9.03
 8 -7 -2 126.04 8.46
 8 -7 -2 129.14 8.5
 8 -7 -1 13.67 5.38
 8 -7 0 109.8 7.95
 8 -7 0 120.01 8.04
 8 -7 0 99.68 7.74
 8 -7 0 92.61 6.43
 8 -7 1 48.78 5.62
 8 -7 1 42.9 5.74
 8 -7 1 40.62 4.71
 8 -7 1 49.81 6.02
 8 -7 2 47.04 4.4
 8 -7 2 55.84 5.31
 8 -7 2 63.75 6.33
 8 -7 2 63.69 5.96
 8 -7 2 50.92 5.33
 8 -7 3 39.18 4.38
 8 -7 3 45.91 5.7
 8 -7 3 45.56 5.26
 8 -7 3 37.27 5.04
 8 -7 4 166.47 10.39
 8 -7 4 196.04 11.14
 8 -7 4 204.36 10.79
 8 -7 4 180.66 10.88
 8 -7 5 9.29 3.82
 8 -7 5 4.53 4.65
 8 -7 5 1.72 3.55
 8 -7 5 0.47 4.45
 8 -7 6 82.88 5.55
 8 -7 6 79 6.54
 8 -7 6 84.3 6.61
 8 -7 6 78.57 6.09
 8 -7 7 8.59 3.68
 8 -7 7 0.82 3.98
 8 -7 8 68.68 5.5
 8 -7 8 70.8 5.59
 8 -7 8 69.9 5.39
 8 -7 9 18.78 3.27
 8 -7 9 15.8 3.39
 8 -7 10 44.2 3.63
 8 -7 10 52.32 3.65
 8 -7 10 49.44 3.7
 8 -6 -10 93.3 5.42
 8 -6 -10 78.86 6.13
 8 -6 -9 471.09 23.38
 8 -6 -9 518.8 23.47
 8 -6 -8 56.5 5.42
 8 -6 -8 60.91 5.12
 8 -6 -8 44.58 5.81
 8 -6 -7 372.57 18.68
 8 -6 -7 378.54 18.37
 8 -6 -6 12.62 5.66
 8 -6 -6 7.85 4.54
 8 -6 -6 10.42 3.27
 8 -6 -6 -0.42 4.89
 8 -6 -5 541.67 26.1
 8 -6 -5 504.14 25.13
 8 -6 -5 532.45 25.62
 8 -6 -5 444.28 25.4
 8 -6 -4 6.26 6.07
 8 -6 -4 16.76 5.19
 8 -6 -4 15.57 4.55
 8 -6 -4 14.2 3.74
 8 -6 -3 325.02 17.44
 8 -6 -3 330.4 17.71
 8 -6 -2 15.33 6.41
 8 -6 -2 26.39 5.5
 8 -6 -1 230.22 12.6
 8 -6 -1 185.62 10.53
 8 -6 0 4.8 5.39
 8 -6 0 6.3 3.43
 8 -6 1 174.48 10.81
 8 -6 1 171.06 10.18
 8 -6 2 16.12 4.59
 8 -6 2 9.63 4.37
 8 -6 2 18.3 5.35
 8 -6 3 119.9 7.8
 8 -6 3 137.41 8.81
 8 -6 3 133.76 8.73
 8 -6 4 67.18 6.2
 8 -6 4 70.79 6.68
 8 -6 5 93.52 6.56
 8 -6 5 87.4 7.4
 8 -6 6 95.41 7.27
 8 -6 6 96.21 6.35
 8 -6 7 43.48 5.27
 8 -6 8 30.24 4.81
 8 -6 9 9.17 3.66
 8 -6 9 8.71 3.73
 8 -6 10 64.05 5.06
 8 -6 10 69.66 4.94
 8 -6 10 74.17 5.03
 8 -6 11 2.95 2.21
 8 -6 11 4.88 2.5
 8 -6 11 5.31 2.04
 8 -5 -12 54.08 3.34
 8 -5 -12 44.46 4.01
 8 -5 -11 11.27 2.84
 8 -5 -11 12.43 3.98
 8 -5 -10 59.53 4.6
 8 -5 -10 53.95 5.96
 8 -5 -9 58.75 5.44
 8 -5 -9 64.57 5.53
 8 -5 -8 21.69 5.06
 8 -5 -8 15.69 4.51
 8 -5 -7 175.98 10.64
 8 -5 -7 155.06 8.85
 8 -5 -6 21.96 6.17
 8 -5 -6 20.93 4.09
 8 -5 -5 397.62 20.23
 8 -5 -5 346.62 19.44
 8 -5 -4 110.36 9.32
 8 -5 -4 97.93 7.22
 8 -5 -3 400.03 21.18
 8 -5 -2 3.39 6.47
 8 -5 -2 10.21 5.63
 8 -5 -2 5.7 7.36
 8 -5 -2 6.83 5.4
 8 -5 -1 459.24 23.35
 8 -5 -1 477.32 23.24
 8 -5 -1 488.28 23.26
 8 -5 0 28.16 5.94
 8 -5 0 21.28 5.89
 8 -5 0 17.44 8.28
 8 -5 0 21.11 5.66
 8 -5 0 24.25 4.22
 8 -5 1 361.93 19.33
 8 -5 1 374.18 19.51
 8 -5 1 382.03 19.52
 8 -5 1 341.07 23.9
 8 -5 1 339.04 18.83
 8 -5 2 -0.41 4.52
 8 -5 2 1.35 5.52
 8 -5 2 3.69 4.53
 8 -5 3 408.43 21.84
 8 -5 3 464.37 22.76
 8 -5 4 8.51 5.62
 8 -5 5 184.03 10.65
 8 -5 6 7.66 3.5
 8 -5 7 161.46 10.4
 8 -5 8 7.08 4.69
 8 -5 9 85.66 6.27
 8 -5 9 74.04 6.34
 8 -5 10 18.91 3.66
 8 -5 10 14.69 3.69
 8 -5 11 35.3 3.35
 8 -5 11 32.89 3.34
 8 -4 -13 0.71 1.64
 8 -4 -12 67.47 4.68
 8 -4 -11 6.48 3.73
 8 -4 -10 67.18 5.41
 8 -4 -10 79.69 6.26
 8 -4 -9 18.41 4.65
 8 -4 -9 28.2 5.2
 8 -4 -8 119.76 8.72
 8 -4 -8 119.31 8.64
 8 -4 -7 1.23 5.93
 8 -4 -7 6.91 5.47
 8 -4 -7 4.96 4.97
 8 -4 -6 244.35 14.69
 8 -4 -6 248.97 14.2
 8 -4 -5 -4.67 6.28
 8 -4 -5 5.33 5.27
 8 -4 -4 94.49 9.15
 8 -4 -4 114.61 8.21
 8 -4 -4 79.75 10.85
 8 -4 -3 291.26 15.97
 8 -4 -3 269.27 20.24
 8 -4 -2 4.48 7.73
 8 -4 -2 4.72 6.17
 8 -4 -2 13.06 5.53
 8 -4 -2 2.88 5.05
 8 -4 -1 363.03 20.06
 8 -4 -1 361.62 19.56
 8 -4 -1 370.62 19.58
 8 -4 0 8.41 7.9
 8 -4 0 16.4 6.02
 8 -4 0 21.21 5.63
 8 -4 0 12.13 5.38
 8 -4 1 119.83 9.3
 8 -4 1 135.6 9.47
 8 -4 1 136.11 9.22
 8 -4 1 129.36 13.45
 8 -4 2 64.93 6.46
 8 -4 2 70.67 7.03
 8 -4 2 49.62 9.55
 8 -4 3 214.91 12.6
 8 -4 3 239.84 13.46
 8 -4 3 238.69 17.68
 8 -4 4 40.16 6.66
 8 -4 5 520.25 26.97
 8 -4 6 5.8 5.67
 8 -4 7 353.34 19.11
 8 -4 8 9.74 5.1
 8 -4 9 132.02 8.72
 8 -4 10 7.1 3.6
 8 -4 10 8.37 4.07
 8 -4 10 7.76 3.74
 8 -4 11 114.77 6.82
 8 -4 11 121.18 6.89
 8 -4 12 15.05 1.91
 8 -3 -12 122.99 7.71
 8 -3 -12 140.29 7.77
 8 -3 -11 51.67 5.14
 8 -3 -11 57.11 5.14
 8 -3 -10 163.93 9.61
 8 -3 -10 170.08 9.6
 8 -3 -9 26.93 5.26
 8 -3 -9 21.2 5.18
 8 -3 -9 19.26 5
 8 -3 -8 273.87 14.81
 8 -3 -8 249.64 14.64
 8 -3 -8 255.56 14.58
 8 -3 -7 16.79 6.24
 8 -3 -7 12.17 5.38
 8 -3 -7 11.86 5.32
 8 -3 -6 344.76 19.42
 8 -3 -6 324.12 18.89
 8 -3 -6 377.84 18.87
 8 -3 -5 7.95 6.72
 8 -3 -5 8.66 7.08
 8 -3 -5 6.82 4.94
 8 -3 -4 86.32 8.85
 8 -3 -4 93.74 7.48
 8 -3 -4 81.25 8.56
 8 -3 -4 87.5 10.94
 8 -3 -3 14.47 8.05
 8 -3 -3 8.77 6.94
 8 -3 -3 6.94 4.89
 8 -3 -2 166.41 15.06
 8 -3 -2 155.39 11.22
 8 -3 -2 170.95 10.47
 8 -3 -2 128.03 13.41
 8 -3 -2 170.29 10.39
 8 -3 -2 164.05 11.51
 8 -3 -1 1.71 5.92
 8 -3 -1 2.18 4.96
 8 -3 -1 3.37 7.28
 8 -3 -1 5.11 4.93
 8 -3 0 133.28 13.77
 8 -3 0 130.09 9.54
 8 -3 0 129.1 8.9
 8 -3 0 116.07 12.35
 8 -3 0 132.77 8.91
 8 -3 0 119 10.47
 8 -3 1 9.25 5.12
 8 -3 1 10.79 5.01
 8 -3 1 6.18 7
 8 -3 1 3.19 7.62
 8 -3 1 14.03 4.83
 8 -3 1 5.75 7.1
 8 -3 2 22.05 5.24
 8 -3 2 12.72 5.24
 8 -3 2 15.84 7.39
 8 -3 2 11.25 7.95
 8 -3 2 14.25 6.65
 8 -3 3 5.79 4.36
 8 -3 3 5.96 6.33
 8 -3 3 11.25 5.09
 8 -3 3 12.63 7.53
 8 -3 3 -0.57 6.72
 8 -3 3 18.25 6.54
 8 -3 4 19.88 7.36
 8 -3 4 37.22 7.16
 8 -3 4 21.1 7.59
 8 -3 4 35.09 7.82
 8 -3 4 37.03 6.42
 8 -3 5 64.82 7.91
 8 -3 6 49.54 7.45
 8 -3 7 56.23 7.49
 8 -3 8 8.4 6.02
 8 -3 9 31.29 6.13
 8 -3 10 2.71 4.75
 8 -3 11 74.73 4.87
 8 -3 11 62.04 5.66
 8 -3 11 68.27 4.96
 8 -3 12 1.88 1.63
 8 -2 -14 48.07 3.25
 8 -2 -13 0.95 2.65
 8 -2 -12 88.9 6.08
 8 -2 -12 97.89 6.31
 8 -2 -11 23.08 4.25
 8 -2 -11 26 4.43
 8 -2 -10 60.49 5.63
 8 -2 -10 67.27 6.02
 8 -2 -10 65.19 6.06
 8 -2 -9 130.71 9.14
 8 -2 -9 134.71 9.02
 8 -2 -9 142.13 9.13
 8 -2 -8 199.89 12.55
 8 -2 -8 208.79 12.28
 8 -2 -8 207.53 12.17
 8 -2 -7 52.52 7.15
 8 -2 -7 51.2 6.2
 8 -2 -7 57.35 6.16
 8 -2 -6 220.99 13.11
 8 -2 -6 222.89 12.25
 8 -2 -6 199.49 12.51
 8 -2 -5 333.16 18.81
 8 -2 -5 363.65 18.05
 8 -2 -5 319.98 18.35
 8 -2 -4 95.03 8.94
 8 -2 -4 82.68 11.39
 8 -2 -4 89.14 7.29
 8 -2 -4 95.62 8.81
 8 -2 -3 567.05 32.87
 8 -2 -3 468.24 31.75
 8 -2 -3 558.65 27.38
 8 -2 -3 527.78 27.92
 8 -2 -2 124.59 9.94
 8 -2 -2 130.07 8.68
 8 -2 -2 133.62 13.62
 8 -2 -2 116.85 12.83
 8 -2 -2 126.64 8.66
 8 -2 -1 67.03 6.4
 8 -2 -1 71.73 10.64
 8 -2 -1 72.23 6.24
 8 -2 -1 67.54 11.06
 8 -2 0 294.87 17.03
 8 -2 0 292.68 16.46
 8 -2 0 343.69 22.54
 8 -2 0 286.64 21.14
 8 -2 0 326.76 16.55
 8 -2 0 296.85 17.59
 8 -2 1 142.74 9.93
 8 -2 1 161.22 14.96
 8 -2 1 148.57 9.59
 8 -2 1 128.83 13.52
 8 -2 1 155.3 9.43
 8 -2 1 149.52 10.93
 8 -2 2 141.94 9.64
 8 -2 2 144.65 11
 8 -2 2 143.92 14.11
 8 -2 2 146.27 9.48
 8 -2 2 143.5 14.02
 8 -2 2 141.68 10.62
 8 -2 3 216.51 12.72
 8 -2 3 235.22 17.74
 8 -2 3 225.87 14.45
 8 -2 3 235.9 13.03
 8 -2 3 195.67 17.12
 8 -2 3 232.3 13.81
 8 -2 4 15.16 7.19
 8 -2 4 8.11 7.66
 8 -2 4 11.29 7.28
 8 -2 4 9.9 6.19
 8 -2 5 2.36 6.96
 8 -2 5 7.97 5.4
 8 -2 6 4.06 7.05
 8 -2 7 4.11 7.16
 8 -2 8 20.82 6.9
 8 -2 9 21.04 6.42
 8 -2 10 20.47 5.75
 8 -2 11 30.56 3.13
 8 -2 11 26.42 4.96
 8 -2 12 2.51 3.15
 8 -1 -14 83.9 4.94
 8 -1 -13 80.59 5.36
 8 -1 -12 115.93 7.36
 8 -1 -11 6.38 3.56
 8 -1 -10 245.12 13.56
 8 -1 -10 252.91 13.56
 8 -1 -9 2.61 4.82
 8 -1 -9 5.51 4.17
 8 -1 -8 215.09 12.92
 8 -1 -8 217.43 12.31
 8 -1 -8 232.89 12.5
 8 -1 -8 196.84 11.89
 8 -1 -7 11.03 5.77
 8 -1 -7 13.66 5.31
 8 -1 -7 18.32 4.89
 8 -1 -6 44.47 7.17
 8 -1 -6 34.57 5.99
 8 -1 -6 35.79 5.27
 8 -1 -5 4.19 7.19
 8 -1 -5 12.21 6.26
 8 -1 -5 8.31 4.42
 8 -1 -4 212.78 18.38
 8 -1 -4 254.99 13.88
 8 -1 -4 253.62 14.92
 8 -1 -3 14.71 8.6
 8 -1 -3 15.89 8.48
 8 -1 -3 13.54 6.86
 8 -1 -3 12.08 4.25
 8 -1 -2 340.66 17.31
 8 -1 -2 325.89 22.72
 8 -1 -2 312.18 17.17
 8 -1 -1 123.74 8.6
 8 -1 -1 149.92 14.57
 8 -1 -1 143.97 8.64
 8 -1 -1 133.82 10.61
 8 -1 0 219.05 12.22
 8 -1 0 221.13 17.83
 8 -1 0 203.85 12.01
 8 -1 0 228.74 17.82
 8 -1 0 224.2 13.66
 8 -1 1 551.48 27.82
 8 -1 1 507.68 33.02
 8 -1 1 547.64 27.73
 8 -1 1 595.67 33.84
 8 -1 1 569.72 28.87
 8 -1 2 48.25 5.36
 8 -1 2 66.83 10.75
 8 -1 2 49.55 9.52
 8 -1 2 47.51 7.57
 8 -1 3 566.28 28.95
 8 -1 3 571.7 34.82
 8 -1 3 617.26 34.39
 8 -1 3 581.91 29.64
 8 -1 4 5.54 3.58
 8 -1 4 1.33 7.75
 8 -1 4 3.94 6.42
 8 -1 4 7.98 5.89
 8 -1 5 155.79 10.24
 8 -1 6 50.16 5.59
 8 -1 11 24.33 2.55
 8 -1 12 -0.24 3.43
 8 0 -14 43.61 3.13
 8 0 -13 47.29 4.02
 8 0 -11 62.1 5.76
 8 0 -10 280.76 14.65
 8 0 -10 261.47 14.85
 8 0 -9 186.5 10.99
 8 0 -9 167.82 10.64
 8 0 -8 340.29 18.84
 8 0 -8 381.06 18.39
 8 0 -8 323.44 18.09
 8 0 -7 79.85 6.41
 8 0 -7 74.77 7.12
 8 0 -6 429.84 26.13
 8 0 -6 425.29 21.39
 8 0 -6 397.72 21.89
 8 0 -5 163.67 9.77
 8 0 -5 158.06 10.97
 8 0 -4 563.43 35.18
 8 0 -4 608.94 29.57
 8 0 -4 574.99 30.36
 8 0 -3 239.94 18.95
 8 0 -3 242.46 13.22
 8 0 -3 244.36 14.7
 8 0 -2 374.06 26.65
 8 0 -2 417.44 20.95
 8 0 -1 7.45 3.71
 8 0 -1 0.66 8.18
 8 0 -1 4.04 3.44
 8 0 -1 1.67 6.93
 8 0 0 170.6 9.71
 8 0 0 160.07 15.57
 8 0 0 157.47 11.82
 8 0 1 5.83 7.27
 8 0 1 5.07 3.65
 8 0 1 -2 9.07
 8 0 1 4.46 6.78
 8 0 2 136.01 10.64
 8 0 2 110.26 7.46
 8 0 2 120.38 13.73
 8 0 2 113.06 9.71
 8 0 3 37.79 8.02
 8 0 3 39.21 4.48
 8 0 3 32.82 9.7
 8 0 3 23.28 6.48
 8 0 4 294.96 16.37
 8 0 4 243.34 13.64
 8 0 4 238.46 19.72
 8 0 4 228.58 17.8
 8 0 4 268.72 14.85
 8 0 5 36.95 8.22
 8 0 5 27.52 5.68
 8 0 6 90.99 10.16
 8 0 7 129.35 11.23
 8 0 8 38.29 7.58
 8 0 9 208.56 13.32
 8 0 10 -0.13 5.46
 8 0 11 118.78 7.92
 8 0 12 3.98 3.12
 8 1 -14 0.82 1.6
 8 1 -13 8.68 2.56
 8 1 -13 9.19 3.99
 8 1 -12 2.63 3.01
 8 1 -12 8.61 4.63
 8 1 -11 34.13 5.76
 8 1 -10 4.31 4.02
 8 1 -10 6.3 5.52
 8 1 -9 180.67 11.04
 8 1 -8 96.82 6.86
 8 1 -8 99.78 7.31
 8 1 -7 63.66 5.33
 8 1 -7 55.43 6.57
 8 1 -6 480.42 24.19
 8 1 -6 481.6 24.9
 8 1 -5 -0.77 6.16
 8 1 -5 -1.42 3.3
 8 1 -4 107.38 13.4
 8 1 -4 119.33 9.46
 8 1 -3 40.82 10.19
 8 1 -3 41.93 7.45
 8 1 -2 134.49 14.48
 8 1 -1 127.03 14.52
 8 1 -1 149.21 11.11
 8 1 0 510.18 32.12
 8 1 0 517.08 27.15
 8 1 1 43.94 7.86
 8 1 1 48.68 10.53
 8 1 1 39 7.62
 8 1 2 604.86 31.69
 8 1 2 606.12 36.51
 8 1 2 610.25 31.17
 8 1 3 54.68 8.64
 8 1 3 50.24 10.47
 8 1 3 50.15 7.11
 8 1 4 246.85 16
 8 1 4 258.77 14.73
 8 1 5 3.82 7.33
 8 1 5 5.78 5.01
 8 1 6 111.7 10.33
 8 1 7 -1.84 7.26
 8 1 8 77.92 8.48
 8 1 9 16.5 6.14
 8 1 10 53.37 6.14
 8 1 11 14.91 3.85
 8 2 -13 24.82 2.35
 8 2 -13 33.48 4.44
 8 2 -12 19.63 2.74
 8 2 -12 18.44 5.06
 8 2 -11 88.59 5.57
 8 2 -11 78.73 7.5
 8 2 -10 4.17 3.83
 8 2 -10 5.48 2.95
 8 2 -9 49.64 7.04
 8 2 -9 64.05 4.84
 8 2 -8 4.28 5.5
 8 2 -8 6.71 4.55
 8 2 -7 29.02 5.39
 8 2 -7 30.72 5.74
 8 2 -6 36.16 4.99
 8 2 -6 48.85 6.49
 8 2 -5 38.95 6.99
 8 2 -5 34.11 9.97
 8 2 -4 53.88 10.74
 8 2 -4 58.74 11.51
 8 2 -3 21.45 8.67
 8 2 -3 25.46 10.2
 8 2 -2 44.38 10.01
 8 2 -1 74.43 11.51
 8 2 -1 42.41 11.54
 8 2 0 144.79 14.83
 8 2 1 62.6 8.12
 8 2 1 46.83 10.09
 8 2 2 208.65 14.13
 8 2 2 235.16 18.71
 8 2 2 227.97 13.67
 8 2 3 12.89 7.03
 8 2 3 17.09 6.34
 8 2 4 171.49 12.24
 8 2 4 172.32 11.08
 8 2 5 0.75 6.92
 8 2 5 7.05 4.72
 8 2 6 232.94 14.42
 8 2 7 6.58 6.27
 8 2 8 88.5 8.02
 8 2 9 5.02 4.92
 8 2 10 74.43 5.93
 8 3 -13 194.95 10.75
 8 3 -12 32.96 5.24
 8 3 -10 1.01 5.22
 8 3 -10 5.38 3.59
 8 3 -9 79.24 7.27
 8 3 -8 74.07 7.17
 8 3 -8 89.45 6.74
 8 3 -7 85.05 6.85
 8 3 -7 101.73 7.72
 8 3 -6 44.9 6.55
 8 3 -4 -1.52 8.62
 8 3 -3 112.52 12.88
 8 3 -2 8.52 7.88
 8 3 -2 12.55 9.62
 8 3 -1 60.72 10.48
 8 3 -1 56.29 11.22
 8 3 0 63.12 11.93
 8 3 3 9.54 6.13
 8 3 3 7.87 5.69
 8 3 4 5.66 6.16
 8 3 4 9.27 5.32
 8 3 5 50.23 6.97
 8 3 5 56.9 5.6
 8 3 6 16.85 5.83
 8 3 7 0.94 5.28
 8 3 8 73.74 6.36
 8 3 9 9.61 3.62
 8 4 -13 119.79 7.19
 8 4 -12 2.34 4.28
 8 4 -11 136.6 8.67
 8 4 -10 32.48 3.71
 8 4 -10 27.56 5.16
 8 4 -9 220.41 12.6
 8 4 -8 68.18 6.06
 8 4 -7 366.68 19.36
 8 4 4 9.61 4.93
 8 4 6 19.39 4.53
 8 5 -12 53.98 4.88
 8 5 -8 7.68 4.13
 8 5 4 148.15 8.84
 8 6 -8 32.11 4.02
 8 6 3 133.56 8.27
 8 7 -7 80.79 5.76
 8 7 2 25.39 4.05
 8 7 3 30.78 3.16
 8 8 -6 32.98 3.49
 8 8 1 28.84 3.09
 9 -9 -2 13.8 1.88
 9 -9 -1 2.26 1.94
 9 -9 1 4.8 2.21
 9 -9 2 23.24 2.54
 9 -9 3 0.5 1.75
 9 -8 -5 15.18 2.72
 9 -8 -4 33.69 2.73
 9 -8 -3 13.68 3.33
 9 -8 -3 11.75 2.54
 9 -8 -2 27.12 3.77
 9 -8 -2 28.78 3.42
 9 -8 -1 30.46 3.65
 9 -8 -1 32.4 3.78
 9 -8 0 69.36 4.81
 9 -8 1 2.89 3.26
 9 -8 2 59.97 4.65
 9 -8 3 3.95 2.75
 9 -8 3 1.36 2.11
 9 -8 4 2.05 2.36
 9 -8 4 0.22 2.24
 9 -8 5 1.83 1.72
 9 -8 5 4.68 2.22
 9 -8 6 1.88 1.94
 9 -8 6 -0.96 1.92
 9 -7 -7 43.07 3.61
 9 -7 -6 139.88 8.12
 9 -7 -6 144.16 7.88
 9 -7 -5 80.12 5.83
 9 -7 -5 66.82 4.61
 9 -7 -5 84.56 5.31
 9 -7 -4 106.01 6.4
 9 -7 -3 158.42 9.85
 9 -7 -3 172.9 9.36
 9 -7 -2 102.29 7.43
 9 -7 -2 112.91 7.05
 9 -7 -1 169.82 9.94
 9 -7 0 216.46 12.52
 9 -7 0 252.59 12.81
 9 -7 1 42.04 4.39
 9 -7 1 50.04 5.06
 9 -7 2 326.62 14.66
 9 -7 2 246.21 13.95
 9 -7 3 3.93 3.47
 9 -7 3 3.83 2.96
 9 -7 4 86.57 5.85
 9 -7 4 77.89 5.39
 9 -7 5 3.44 2.62
 9 -7 5 0.48 2.32
 9 -7 5 2.92 3.11
 9 -7 6 55.02 4.39
 9 -7 6 52.81 3.96
 9 -7 7 4.94 2.18
 9 -7 7 5.4 2.56
 9 -7 8 30.68 2.51
 9 -6 -9 30.25 2.55
 9 -6 -8 7.09 2.83
 9 -6 -8 6.93 2.52
 9 -6 -7 149.39 8.56
 9 -6 -7 143.29 8.32
 9 -6 -6 10.58 4.44
 9 -6 -6 14.94 3.81
 9 -6 -5 242.58 13.26
 9 -6 -5 236.57 12.45
 9 -6 -4 25.29 3.99
 9 -6 -3 219.29 12.58
 9 -6 -3 215.9 11.99
 9 -6 -2 75.81 6.9
 9 -6 -2 79.03 6.83
 9 -6 -2 87.68 6.59
 9 -6 -1 96.99 7.52
 9 -6 0 132.02 8.82
 9 -6 0 138.75 8.82
 9 -6 1 63.25 5.6
 9 -6 1 83.13 6.52
 9 -6 1 74.99 6.11
 9 -6 1 55.53 4.85
 9 -6 2 135.62 8.48
 9 -6 2 175.94 9.72
 9 -6 2 188.39 9.64
 9 -6 2 139.59 8.8
 9 -6 3 133.9 8.49
 9 -6 3 166.02 9.44
 9 -6 3 174.76 9.14
 9 -6 3 140.53 8.82
 9 -6 4 203.73 11.71
 9 -6 4 226.7 12.29
 9 -6 4 236.01 11.89
 9 -6 4 212.57 11.98
 9 -6 5 92.53 6.24
 9 -6 5 99.32 6.76
 9 -6 5 93.87 5.88
 9 -6 5 87.95 6.51
 9 -6 6 234.78 11.29
 9 -6 6 230.93 11.51
 9 -6 6 219.28 11.4
 9 -6 7 19.14 3.31
 9 -6 7 17.45 3.66
 9 -6 8 136.16 7.78
 9 -6 8 140.59 7.8
 9 -6 8 142.68 7.74
 9 -6 9 3.36 2.07
 9 -6 9 4.41 2.06
 9 -5 -10 34.89 3.04
 9 -5 -9 36.54 3.43
 9 -5 -8 167.3 9.47
 9 -5 -7 164.51 9.79
 9 -5 -6 141.23 9.13
 9 -5 -6 124.83 7.66
 9 -5 -6 152.66 8.77
 9 -5 -5 294.66 16.05
 9 -5 -5 278.04 15.08
 9 -5 -5 302.66 15.63
 9 -5 -4 19.94 5.12
 9 -5 -4 24.36 4.47
 9 -5 -3 92.4 7.97
 9 -5 -3 88.03 7.36
 9 -5 -2 36.82 6.11
 9 -5 -2 28.88 5.56
 9 -5 -1 89.35 7.63
 9 -5 -1 90.31 7.38
 9 -5 0 -1.33 4.78
 9 -5 0 4.44 5.06
 9 -5 0 2.48 2.59
 9 -5 1 175.79 10.44
 9 -5 1 188.63 10.8
 9 -5 1 160.18 9.79
 9 -5 2 13.68 3.81
 9 -5 2 10.69 5
 9 -5 2 15.55 4.03
 9 -5 3 91.91 7.04
 9 -5 3 74.28 6.28
 9 -5 4 12.32 4.82
 9 -5 4 9.88 4.37
 9 -5 4 12.18 3.94
 9 -5 5 54.34 5.54
 9 -5 5 44.33 4.32
 9 -5 5 45.07 5.23
 9 -5 6 15.63 4.43
 9 -5 6 19.49 2.79
 9 -5 6 22.66 4.51
 9 -5 7 101.19 6.67
 9 -5 7 96.84 6.64
 9 -5 8 31.96 4
 9 -5 8 42.27 4.22
 9 -5 9 4.74 2.62
 9 -5 9 4.14 2.48
 9 -5 9 8.41 2.79
 9 -5 10 61.85 3.77
 9 -5 10 62.79 3.8
 9 -4 -10 5.91 2.09
 9 -4 -10 8.28 2.85
 9 -4 -9 56.32 5.19
 9 -4 -9 90.5 5.54
 9 -4 -8 11.37 4.27
 9 -4 -8 8 4.16
 9 -4 -7 79.78 6.94
 9 -4 -7 89.14 6.72
 9 -4 -6 -2.16 5.35
 9 -4 -6 -0.48 4.5
 9 -4 -5 206.19 12.3
 9 -4 -5 189.91 11.55
 9 -4 -4 21.58 5.25
 9 -4 -3 120.74 9.77
 9 -4 -3 137.46 9.06
 9 -4 -2 9.04 6.02
 9 -4 -2 10.76 5.13
 9 -4 -1 175.08 12.03
 9 -4 -1 195.87 11.66
 9 -4 -1 207.9 11.78
 9 -4 0 48.53 6.14
 9 -4 0 60.25 6.15
 9 -4 0 42.88 4.53
 9 -4 1 291.71 16.3
 9 -4 1 313.05 16.51
 9 -4 2 8.89 4.21
 9 -4 2 11.87 5.07
 9 -4 3 274.49 15.15
 9 -4 4 20.47 4.81
 9 -4 5 172.46 10.34
 9 -4 6 -2.95 4.09
 9 -4 6 -0.21 2.5
 9 -4 7 77.33 5.97
 9 -4 8 7.1 3.46
 9 -4 8 6.88 3.69
 9 -4 9 45.11 3.95
 9 -4 9 41.27 3.85
 9 -4 9 43.48 4.08
 9 -4 10 19.21 2.44
 9 -4 10 19.19 2.49
 9 -3 -12 56.07 3.51
 9 -3 -11 34.09 3.32
 9 -3 -10 14.45 2.79
 9 -3 -10 17.85 3.47
 9 -3 -9 27.68 4.2
 9 -3 -9 32.54 4.28
 9 -3 -8 3.08 4.47
 9 -3 -8 1.5 4.08
 9 -3 -7 71.67 7.01
 9 -3 -7 73.69 6.31
 9 -3 -6 2.04 5.59
 9 -3 -6 2.88 4.46
 9 -3 -5 4.66 6.01
 9 -3 -5 10.2 4.82
 9 -3 -4 0.4 4.71
 9 -3 -3 54.14 6.07
 9 -3 -2 16.82 6.38
 9 -3 -2 13.39 4.81
 9 -3 -1 76.89 8.2
 9 -3 -1 96.53 7.35
 9 -3 -1 96.95 7.35
 9 -3 0 6.11 5.58
 9 -3 0 1.07 4.7
 9 -3 0 2.28 4.5
 9 -3 0 -11.5 7.33
 9 -3 1 160.1 10.45
 9 -3 1 169.62 10.29
 9 -3 1 162.41 11.74
 9 -3 2 26.86 4.9
 9 -3 2 31.49 5.29
 9 -3 3 89.78 6.24
 9 -3 3 109.18 7.43
 9 -3 4 17.09 4.62
 9 -3 5 72.64 6.19
 9 -3 6 18.66 5.76
 9 -3 6 17.16 4.33
 9 -3 7 54.65 6.38
 9 -3 7 61.65 5.27
 9 -3 8 5.63 4.52
 9 -3 8 -1.24 3.18
 9 -3 9 75.43 5.19
 9 -3 9 95.28 5.79
 9 -3 10 0.68 2.01
 9 -3 10 1.3 2.25
 9 -2 -12 161.74 8.43
 9 -2 -11 64.89 4.61
 9 -2 -10 82.38 5.99
 9 -2 -10 114.22 6.44
 9 -2 -9 75.87 6.31
 9 -2 -9 91.71 6.24
 9 -2 -8 250.31 14.15
 9 -2 -8 258.34 13.84
 9 -2 -7 114.21 8.79
 9 -2 -7 118.48 7.95
 9 -2 -6 185.17 12.22
 9 -2 -6 199.63 11.36
 9 -2 -5 156.53 10.9
 9 -2 -5 147.72 9.43
 9 -2 -5 144.11 10.04
 9 -2 -4 119.58 9.88
 9 -2 -4 122.08 8.28
 9 -2 -4 125.22 9.44
 9 -2 -3 162.35 9.87
 9 -2 -3 155.89 11.43
 9 -2 -2 40.21 7.26
 9 -2 -2 54.15 5.59
 9 -2 -1 50.86 6.91
 9 -2 -1 60.57 5.76
 9 -2 -1 51.05 5.61
 9 -2 -1 54.39 8.29
 9 -2 0 1.56 5.33
 9 -2 0 5.6 4.25
 9 -2 0 -5.72 7.3
 9 -2 1 13.88 5.36
 9 -2 1 14.64 4.65
 9 -2 1 13.65 7.32
 9 -2 2 10.58 4.75
 9 -2 2 19.37 4.57
 9 -2 2 18.25 7.1
 9 -2 3 71.84 5.6
 9 -2 3 74.97 6.24
 9 -2 3 74.23 7.97
 9 -2 4 62.32 8.15
 9 -2 4 62.63 5.67
 9 -2 4 61.68 7.01
 9 -2 5 120.54 9.6
 9 -2 5 113.64 7.57
 9 -2 6 32.37 6.55
 9 -2 6 33.4 4.32
 9 -2 7 69.33 7.13
 9 -2 7 57.47 4.94
 9 -2 8 14.87 5.18
 9 -2 8 12.5 2.95
 9 -2 9 40.68 4.82
 9 -2 9 31.69 2.97
 9 -2 10 14.79 2.14
 9 -2 10 16.14 3.54
 9 -2 10 18.19 2.66
 9 -1 -12 82.93 4.86
 9 -1 -11 10.4 2.9
 9 -1 -10 53.02 4.55
 9 -1 -10 58.38 4.71
 9 -1 -9 26.05 4.58
 9 -1 -9 15.51 3.85
 9 -1 -8 275.28 15.63
 9 -1 -8 294.82 15.17
 9 -1 -7 76.87 7.52
 9 -1 -7 89.52 6.42
 9 -1 -7 75.52 6.59
 9 -1 -6 409.61 21.14
 9 -1 -6 388.3 20.18
 9 -1 -6 383.59 20.61
 9 -1 -5 434.19 23.43
 9 -1 -5 452.4 22.44
 9 -1 -5 425.45 23.01
 9 -1 -4 281.29 16.57
 9 -1 -4 286 15.17
 9 -1 -4 278.46 16.28
 9 -1 -3 151.73 9.16
 9 -1 -3 144.96 11.06
 9 -1 -2 288.7 15.38
 9 -1 -1 72.01 5.7
 9 -1 -1 60.25 8.43
 9 -1 0 368.5 19.12
 9 -1 0 375.47 20.62
 9 -1 1 89.82 7.87
 9 -1 1 92.22 6.64
 9 -1 1 96.37 9.19
 9 -1 2 77.69 7.06
 9 -1 2 87.35 6.32
 9 -1 2 99.97 8.81
 9 -1 3 297.76 15.04
 9 -1 3 317 16.22
 9 -1 4 66.6 5.42
 9 -1 4 68.61 7.05
 9 -1 5 144.52 8.91
 9 -1 5 174.69 9.79
 9 -1 6 5.46 3.06
 9 -1 10 16.27 3.4
 9 0 -12 21.07 2.24
 9 0 -11 40.53 3.52
 9 0 -10 85.82 6.18
 9 0 -10 109.08 6.18
 9 0 -9 64.53 5.84
 9 0 -9 70.02 5.15
 9 0 -8 133.54 9.14
 9 0 -8 144.96 8.38
 9 0 -7 3.67 5.25
 9 0 -7 2.56 4.69
 9 0 -7 1.02 3.45
 9 0 -6 134.59 9.72
 9 0 -6 124.65 7.98
 9 0 -6 134.18 9.07
 9 0 -5 84.56 6.11
 9 0 -5 85.14 7.97
 9 0 -4 38.64 7.07
 9 0 -4 28.11 4.05
 9 0 -3 38.79 4.19
 9 0 -3 29.04 7.42
 9 0 -1 6.01 7.22
 9 0 0 396.46 21.74
 9 0 1 167.16 11.79
 9 0 2 428.32 22.69
 9 0 3 119.05 8.06
 9 0 3 131.8 10.84
 9 0 3 153.27 9.59
 9 0 4 120.82 10.23
 9 0 4 124.17 8.74
 9 0 5 74.85 8.49
 9 0 5 73.57 6.31
 9 0 6 80.84 8.26
 9 0 7 141.82 10.03
 9 0 8 29.51 5.61
 9 0 9 107.64 7.47
 9 0 10 6.06 3.05
 9 1 -10 73.37 5.51
 9 1 -10 86.79 5.05
 9 1 -9 89.49 6.8
 9 1 -9 98.78 5.85
 9 1 -8 16.03 4.89
 9 1 -8 17.07 3.7
 9 1 -8 16.72 3
 9 1 -7 45.76 5.68
 9 1 -6 50.44 6.45
 9 1 -5 29.37 6.21
 9 1 -4 123.01 9.53
 9 1 -3 11.32 6.98
 9 1 -1 2.24 7.3
 9 1 0 88.64 9.01
 9 1 1 0.46 6.79
 9 1 2 49.05 6.98
 9 1 3 2.13 5.69
 9 1 4 7.25 6.73
 9 1 4 6.07 4.87
 9 1 5 9.39 6.5
 9 1 5 9.65 4.18
 9 1 6 131.17 9.68
 9 1 7 38.22 6.08
 9 1 8 78.32 6.51
 9 1 9 86.17 6.05
 9 2 -10 46.6 4
 9 2 -9 6.87 3.69
 9 2 -8 78.15 6.51
 9 2 -8 75.21 5.63
 9 2 -7 2.45 4.59
 9 2 -6 139.09 9.47
 9 2 -5 22.21 6.14
 9 2 -4 243.27 14.31
 9 2 -1 10.38 7.28
 9 2 0 60.08 7.8
 9 2 1 6.6 6.6
 9 2 2 38.56 6.61
 9 2 3 1.24 5.43
 9 2 4 72.65 6.32
 9 2 5 5.54 3.52
 9 2 6 33.19 5.71
 9 3 -9 42.3 4.38
 9 3 -7 32.51 5.02
 9 3 -6 100.54 7.71
 9 3 -5 18.12 6.1
 9 3 -4 46.91 6.82
 9 3 -2 148.51 10.91
 9 3 -1 1.17 6.82
 9 3 0 146.32 10.42
 9 3 1 11.94 5.96
 9 3 2 47.25 6.63
 9 3 3 4.37 4.88
 9 3 4 71.71 5.86
 9 4 -9 142.72 8
 9 4 -7 145.17 8.79
 9 4 -6 113.31 8.04
 9 4 -5 74.89 7.21
 9 4 -4 117.85 8.79
 9 4 -2 119.38 9.43
 9 4 -1 32.37 6.48
 9 4 0 138.76 9.86
 9 4 1 15.06 5.91
 9 4 2 123.13 8.41
 9 4 3 18.98 4.47
 9 4 4 68.52 5.05
 9 5 -7 118.51 7.24
 9 5 -6 9.02 4.34
 9 5 -5 174.66 10.49
 9 5 -4 11.07 5.4
 9 5 -2 80.11 7.48
 9 5 -1 181.08 11.2
 9 5 0 74.4 6.89
 9 5 1 51.13 5.65
 9 5 2 40.92 4.79
 9 5 3 44.01 4.04
 9 6 -7 21.64 2.84
 9 6 -6 4.28 3.33
 9 6 -5 77.57 5.99
 9 6 -4 2.89 4.3
 9 6 -2 9.09 4.68
 9 6 -1 102.41 7.24
 9 6 0 25.15 4.43
 9 6 1 78.66 5.63
 9 6 2 6.21 2.64
 9 7 -5 35.64 3.29
 9 7 -4 -4.08 2.86
 9 7 -2 11 3.3
 9 7 -1 13.21 2.94
 9 7 0 9.28 2.43
 10 -7 -3 48.94 3.58
 10 -7 -3 47.74 3.23
 10 -7 -2 40.07 3.36
 10 -7 -2 48.34 3.38
 10 -7 0 22.94 2.93
 10 -7 1 0.74 2.35
 10 -7 2 124.16 6.76
 10 -7 3 2.44 1.76
 10 -6 -6 44.47 3.35
 10 -6 -5 78.87 5.23
 10 -6 -4 26.83 2.77
 10 -6 -3 187.46 10.56
 10 -6 -3 203.37 10.31
 10 -6 -2 30.5 3.91
 10 -6 -2 35.32 3.73
 10 -6 -1 56.21 4.51
 10 -6 0 134.7 8.36
 10 -6 0 184.07 8.85
 10 -6 1 79.07 5.42
 10 -6 2 118.14 6.91
 10 -6 3 111.4 6.35
 10 -6 4 104.71 5.51
 10 -6 4 91.49 5.44
 10 -6 5 44.81 3.28
 10 -6 5 39.19 2.86
 10 -6 6 114.2 6.02
 10 -5 -8 3.58 1.61
 10 -5 -7 10.37 2.55
 10 -5 -7 12.86 2.57
 10 -5 -6 2.45 3.07
 10 -5 -6 5.07 2.89
 10 -5 -5 70.24 5.34
 10 -5 -5 55.5 4.18
 10 -5 -5 72.72 4.97
 10 -5 -4 0.25 3.32
 10 -5 -4 1.18 2.84
 10 -5 -3 83.42 6.49
 10 -5 -3 93.65 6.07
 10 -5 -2 8.11 4.06
 10 -5 -2 11.96 3.79
 10 -5 -1 68.82 5.65
 10 -5 0 45.28 4.62
 10 -5 0 54.39 4.84
 10 -5 1 50.11 4.74
 10 -5 2 40.98 4.3
 10 -5 3 8.91 2.61
 10 -5 3 16.03 3.46
 10 -5 3 11.09 2.79
 10 -5 3 13.97 3.18
 10 -5 4 42.39 3.46
 10 -5 4 43.15 4.06
 10 -5 4 41.19 3.42
 10 -5 4 31.72 3.47
 10 -5 5 52.49 3.93
 10 -5 5 46.57 3.22
 10 -5 5 60.73 4.12
 10 -5 5 54.53 4.06
 10 -5 6 65.28 4.1
 10 -5 6 59.33 4.18
 10 -5 6 62.85 4.18
 10 -5 7 50.58 3.35
 10 -5 7 50.79 3.29
 10 -4 -9 19.72 2.13
 10 -4 -8 -0.34 2.26
 10 -4 -8 1.9 2.29
 10 -4 -7 32.87 3.9
 10 -4 -7 37.54 3.74
 10 -4 -6 2.88 3.64
 10 -4 -6 -0.72 3.11
 10 -4 -6 3.3 2.04
 10 -4 -5 60.2 5.81
 10 -4 -5 68.12 5.25
 10 -4 -5 65.5 4.7
 10 -4 -4 1.32 3.68
 10 -4 -3 56.67 5.94
 10 -4 -3 66.39 5.39
 10 -4 -2 9.79 4.49
 10 -4 -1 18.12 4.61
 10 -4 0 5.54 3.95
 10 -4 1 11.72 3.52
 10 -4 2 5.04 3.62
 10 -4 2 2.25 2.77
 10 -4 3 29.92 4
 10 -4 3 24.23 3.55
 10 -4 4 42.75 4.26
 10 -4 4 45.2 3.9
 10 -4 4 41.83 4.12
 10 -4 5 12.4 3.06
 10 -4 5 8.88 2.02
 10 -4 5 16.2 3.18
 10 -4 6 14.61 2.74
 10 -4 6 19.96 3.15
 10 -4 7 1.19 2.4
 10 -4 8 18.62 1.97
 10 -3 -9 133.45 7.15
 10 -3 -8 1.18 2.89
 10 -3 -8 2.35 2.5
 10 -3 -7 241.35 13.18
 10 -3 -7 255.97 12.98
 10 -3 -6 17.48 4.5
 10 -3 -6 20.57 3.74
 10 -3 -5 273.49 15.01
 10 -3 -5 279.95 14.53
 10 -3 -4 22.66 3.97
 10 -3 -3 204.89 12.25
 10 -3 -3 212.57 11.6
 10 -3 -2 2.1 4.91
 10 -3 -1 108 7.83
 10 -3 0 5.8 4.26
 10 -3 1 36.98 4.5
 10 -3 1 31.26 3.56
 10 -3 2 3.87 3.55
 10 -3 3 31.7 3.94
 10 -3 4 2.91 3.03
 10 -3 5 79.73 5.15
 10 -3 5 78.33 4.77
 10 -3 6 6.93 2.28
 10 -3 6 8.73 3.13
 10 -3 8 13.4 1.99
 10 -3 8 13.09 2.17
 10 -2 -9 49.6 3.61
 10 -2 -9 47.99 3.57
 10 -2 -8 13.22 3.43
 10 -2 -8 16.36 2.94
 10 -2 -7 157.08 9.36
 10 -2 -7 159.56 8.81
 10 -2 -6 2.3 4.5
 10 -2 -6 7.32 3.27
 10 -2 -5 298.2 15.95
 10 -2 -5 290.47 15.17
 10 -2 -4 5.03 3.43
 10 -2 -3 148.38 9.85
 10 -2 -3 147.43 8.68
 10 -2 -2 3.12 5.02
 10 -2 -1 148.36 9.71
 10 -2 -1 159.92 10.54
 10 -2 0 2.71 4.38
 10 -2 0 11.59 6.32
 10 -2 1 189.61 10.79
 10 -2 3 174.66 9.49
 10 -2 4 36.13 3.46
 10 -2 8 11.77 1.98
 10 -2 8 14.04 2.26
 10 -1 -9 5.05 2.56
 10 -1 -9 5.93 1.94
 10 -1 -8 110.15 7.17
 10 -1 -8 120.02 6.55
 10 -1 -7 17.57 4.4
 10 -1 -7 20.77 2.99
 10 -1 -6 139.29 9.11
 10 -1 -6 141.57 7.94
 10 -1 -5 21.82 5.52
 10 -1 -5 30.74 3.54
 10 -1 -5 31.16 5.33
 10 -1 -4 151.12 8.62
 10 -1 -4 161.24 10.12
 10 -1 -3 149.57 9.95
 10 -1 -3 147.52 10.01
 10 -1 -2 38.96 5.98
 10 -1 -1 136.8 9.25
 10 -1 -1 150.12 10.3
 10 -1 0 1.92 4.53
 10 -1 0 -5.89 6.28
 10 -1 1 170.62 10.65
 10 -1 1 213.08 11.86
 10 -1 2 7.73 5.52
 10 0 -9 0.85 2.57
 10 0 -8 85.26 5.97
 10 0 -7 12.78 4.23
 10 0 -6 107.03 7.6
 10 0 -6 100.92 7.11
 10 0 -5 0.61 4.99
 10 0 -5 9.62 4.99
 10 0 -4 220.93 12.87
 10 0 -3 47.74 6.38
 10 0 -3 59.69 6.95
 10 0 -2 184.26 11.36
 10 0 -1 49.22 6.09
 10 0 -1 62.91 7.32
 10 0 0 66.66 6.31
 10 0 0 74.51 7.45
 10 0 1 9.34 4.08
 10 0 1 6.11 5.79
 10 0 2 117.19 8.5
 10 0 3 -4.93 4.69
 10 1 -9 1.19 2.39
 10 1 -8 58.39 4.79
 10 1 -7 24.31 4.27
 10 1 -7 19.95 3.76
 10 1 -6 31.07 5.12
 10 1 -6 39.56 4.83
 10 1 -5 40.1 5.71
 10 1 -5 45.54 5.69
 10 1 -4 32.76 5.88
 10 1 -3 0.6 5.78
 10 1 -1 57.17 7.04
 10 1 0 107.64 8.54
 10 1 1 36.39 4.68
 10 1 1 40.51 6.14
 10 1 2 0.31 4.95
 10 1 3 4.99 4.27
 10 1 4 29.46 3.82
 10 2 -8 71.64 5.05
 10 2 -7 4.38 3.62
 10 2 -7 -0.45 3.16
 10 2 -6 23.77 4.74
 10 2 -6 39.05 4.55
 10 2 -5 18.62 4.77
 10 2 -4 11.64 4.89
 10 2 -1 24.26 6.07
 10 2 0 120.72 8.68
 10 2 1 116.27 8.18
 10 2 2 12.02 4.57
 10 2 3 57.66 5.08
 10 2 4 2.4 2.47
 10 3 -8 127.52 7.07
 10 3 -7 6.42 3.19
 10 3 -6 86.7 5.99
 10 3 -5 7.79 4.21
 10 3 -4 81.01 6.68
 10 3 -2 155.36 9.84
 10 3 -1 4.58 4.98
 10 3 0 135.66 8.83
 10 3 1 3.87 4.32
 10 3 2 30.19 4.23
 10 3 3 5.72 2.81
 10 4 -7 20.08 2.81
 10 4 -6 67.97 4.71
 10 4 -5 17.85 3.81
 10 4 -4 107.95 7.07
 10 4 -2 208.18 11.58
 10 4 -1 2.27 4.23
 10 4 0 162.12 9.35
 10 4 1 -2.9 3.38
 10 4 2 96.51 5.72
 10 5 -5 35.93 3.28
 10 5 -4 29.68 3.45
 10 5 -2 55.9 4.61
 10 5 -1 8.87 3.07
 10 5 0 63.3 4.43
 11 -5 -2 15.61 1.94
 11 -5 0 31.72 2.63
 11 -5 1 17.02 2.01
 11 -4 -4 37.07 2.99
 11 -4 -4 28.61 2.36
 11 -4 -3 17.04 2.59
 11 -4 -3 18.03 2.33
 11 -4 -2 37.84 3.19
 11 -4 -1 6.99 2.42
 11 -4 0 73.57 4.63
 11 -4 1 9.13 2.28
 11 -4 2 48.85 3.26
 11 -3 -4 10.33 2.76
 11 -3 -4 9.62 2.14
 11 -3 -3 53.65 4.2
 11 -3 -2 36.11 3.6
 11 -3 -1 40.42 3.5
 11 -3 2 77.14 4.66
 11 -2 -6 17.76 2.5
 11 -2 -5 141.94 7.84
 11 -2 -3 131.56 7.65
 11 -2 -2 2.78 3.03
 11 -2 -1 60.51 4.51
 11 -1 -6 18.95 2.78
 11 -1 -5 83.1 5.43
 11 -1 -3 112.93 6.94
 11 -1 -2 8.28 3.21
 11 -1 -1 140.34 7.9
 11 0 -6 4.86 2.5
 11 0 -5 4.92 2.91
 11 0 -3 2.44 3.11
 11 0 -2 13.31 3.24
 11 0 -1 45.62 4.13
 11 0 -1 64.24 5.19
 11 1 -6 26.71 2.7
 11 1 -5 10.1 2.8
 11 1 -4 12.17 3.19
 11 1 -3 10.23 3.03
 11 1 -3 15.99 3.71
 11 1 -2 2.6 2.8
 11 1 -1 0.86 2.53
 11 1 -1 3.71 3.67
 11 1 0 15.38 3.61
 11 2 -4 34.52 3.39
 11 2 -3 52.69 3.88
 11 2 -2 19.84 2.76
 11 2 -2 24.45 3.51
 11 2 -1 61.17 4.67
 11 2 0 34.96 3.55
 11 3 -2 68.64 4.26

_iucr_refine_instructions_details
;
TITL jin-745-dcmet2o-1_a.res in P-1
    jin-745-dcmet2o-1.res
    created by SHELXL-2018/1 at 14:41:54 on 04-Jun-2020
REM Old TITL jin-745-dcmet2o-1_a.res in P-1
REM SHELXT solution in P-1
REM R1 0.108, Rweak 0.014, Alpha 0.043, Orientation as input
REM Formula found by SHELXT: C30 F3 O3 Rh S2
CELL 1.54184 9.1982 10.7195 15.1783 97.97 94.176 95.477
ZERR 2 0.0002 0.0002 0.0006 0.003 0.003 0.002
LATT 1
SFAC C H F N O P Rh S
UNIT 58 80 6 2 6 2 2 2

L.S. 4
PLAN  9
TEMP -150
BOND $H
list 4
fmap 2
acta
REM <olex2.extras>
REM <HklSrc "%.\\Jin-745-DCMEt2O-1.hkl">
REM </olex2.extras>

WGHT    0.037500    3.920600
FVAR       0.48514
RH01  7    0.435012    0.043314    0.239873    11.00000    0.03169    0.02514 =
         0.03501    0.00902    0.01032    0.00694
P1    6    0.558499    0.229483    0.224973    11.00000    0.02835    0.02352 =
         0.02398    0.00696    0.00300    0.00651
S003  8    0.863238    0.733804    0.278977    11.00000    0.04504    0.04893 =
         0.04569    0.01006    0.01305    0.01830
F004  3    1.012293    0.796999    0.148657    11.00000    0.04888    0.04565 =
         0.06971    0.01504    0.02207    0.00457
F005  3    0.778721    0.797217    0.124453    11.00000    0.05294    0.04892 =
         0.06898    0.02274   -0.00030    0.01120
F006  3    0.875485    0.621880    0.115553    11.00000    0.07615    0.03499 =
         0.05721   -0.00113    0.00992    0.00563
O007  5    0.715653    0.672776    0.277692    11.00000    0.04686    0.06160 =
         0.07650    0.02640    0.02593    0.01451
O008  5    0.976578    0.660088    0.304457    11.00000    0.05755    0.08081 =
         0.05445    0.01897    0.00657    0.03330
O009  5    0.883776    0.865881    0.315783    11.00000    0.05955    0.06333 =
         0.06480   -0.01015    0.01206    0.01571
C00A  1    0.473120    0.370454    0.199729    11.00000    0.03183    0.02607 =
         0.03014    0.00634    0.00095    0.00840
AFIX  13
H00A  2    0.551853    0.443214    0.212324    11.00000   -1.20000
AFIX   0
C00B  1    0.355060    0.401658    0.262189    11.00000    0.04374    0.03324 =
         0.03484    0.00966    0.00913    0.01722
AFIX  23
H00B  2    0.394870    0.404192    0.324867    11.00000   -1.20000
H00C  2    0.271154    0.334863    0.249444    11.00000   -1.20000
AFIX   0
C00C  1    0.448492   -0.054356    0.108117    11.00000    0.04513    0.03421 =
         0.03409   -0.00154    0.00671    0.00244
C00D  1    0.812592    0.122605    0.180825    11.00000    0.02960    0.02949 =
         0.03575    0.01078    0.00307    0.00727
AFIX  23
H00F  2    0.868591    0.163519    0.237271    11.00000   -1.20000
H00G  2    0.756700    0.043932    0.192624    11.00000   -1.20000
AFIX   0
C00E  1    0.650028    0.283848    0.337208    11.00000    0.03496    0.02986 =
         0.03660   -0.00375    0.00444    0.01278
C00F  1    0.705595    0.212218    0.149375    11.00000    0.02791    0.02590 =
         0.02633    0.00423    0.00123    0.00367
AFIX  13
H00H  2    0.656720    0.168367    0.090761    11.00000   -1.20000
AFIX   0
C00G  1    0.511633    0.094292    0.380271    11.00000    0.04796    0.03938 =
         0.02508    0.01297    0.01187    0.01581
N1    4    0.298550    0.205286    0.427781    11.00000    0.05574    0.05459 =
         0.05484    0.00851    0.02200    0.02760
C00I  1    0.303047    0.529796    0.249617    11.00000    0.05636    0.03764 =
         0.04998    0.00978    0.00962    0.02509
AFIX  23
H00I  2    0.221747    0.546034    0.287513    11.00000   -1.20000
H00J  2    0.384457    0.597433    0.269464    11.00000   -1.20000
AFIX   0
C00J  1    0.918456    0.089824    0.110742    11.00000    0.03341    0.03368 =
         0.04606    0.00716    0.00923    0.01068
AFIX  23
H00K  2    0.990414    0.037015    0.134344    11.00000   -1.20000
H00L  2    0.863326    0.039607    0.056910    11.00000   -1.20000
AFIX   0
C00K  1    0.747658    0.393114    0.356254    11.00000    0.04192    0.03826 =
         0.03968   -0.00346   -0.00455    0.01335
AFIX  43
H00M  2    0.759800    0.448824    0.313190    11.00000   -1.20000
AFIX   0
C00L  1    0.326269    0.013033    0.107984    11.00000    0.04029    0.03851 =
         0.04251    0.00108   -0.00201    0.00397
C00M  1    0.563883   -0.025447    0.352581    11.00000    0.04864    0.04308 =
         0.03480    0.02100    0.01348    0.02202
AFIX  13
H00P  2    0.671603   -0.029899    0.349910    11.00000   -1.20000
AFIX   0
C00N  1    0.792122    0.333179    0.129091    11.00000    0.03258    0.02855 =
         0.03579    0.00819    0.00443    0.00423
AFIX  23
H00Q  2    0.723400    0.391448    0.109260    11.00000   -1.20000
H00R  2    0.851029    0.376816    0.183791    11.00000   -1.20000
AFIX   0
C00O  1    0.627553    0.210498    0.401230    11.00000    0.05838    0.06294 =
         0.01968   -0.00500   -0.00506    0.04683
C00P  1    0.365132    0.495312    0.089261    11.00000    0.04711    0.03702 =
         0.04380    0.01532   -0.00201    0.01122
AFIX  23
H00S  2    0.451985    0.559255    0.099840    11.00000   -1.20000
H00T  2    0.323615    0.492117    0.026853    11.00000   -1.20000
AFIX   0

C00Q  1    0.881954    0.736932    0.161631    11.00000    0.04346    0.03195 =
         0.05181    0.00733    0.00749    0.00774
C00R  1    0.412176    0.365722    0.102373    11.00000    0.03537    0.03570 =
         0.03221    0.00999    0.00016    0.00836
AFIX  23
H00U  2    0.488292    0.343333    0.061842    11.00000   -1.20000
H00V  2    0.327120    0.300246    0.088034    11.00000   -1.20000
AFIX   0
C00S  1    0.999606    0.207942    0.084975    11.00000    0.03030    0.03931 =
         0.05093    0.01159    0.01117    0.00605
AFIX  23
H00W  2    1.060160    0.183134    0.035438    11.00000   -1.20000
H00X  2    1.066068    0.251659    0.136553    11.00000   -1.20000
AFIX   0
C00T  1    0.892982    0.298728    0.056030    11.00000    0.03430    0.03376 =
         0.04276    0.01122    0.01099    0.00553
AFIX  23
H00Y  2    0.948906    0.376688    0.043055    11.00000   -1.20000
H     2    0.833372    0.258372    0.000695    11.00000   -1.20000
AFIX   0
C00U  1    0.352945    0.100316    0.386017    11.00000    0.05184    0.04883 =
         0.03787    0.01867    0.01989    0.02361
C00V  1    0.259344   -0.005783    0.340548    11.00000    0.04479    0.04674 =
         0.05692    0.02417    0.02486    0.01243
AFIX  13
H00Z  2    0.154224    0.004757    0.324712    11.00000   -1.20000
AFIX   0
C00W  1    0.466168   -0.128767    0.312601    11.00000    0.05864    0.03302 =
         0.05614    0.02461    0.02226    0.01835
AFIX  13
H00   2    0.504790   -0.204940    0.280547    11.00000   -1.20000
AFIX   0
C00X  1    0.827189    0.419669    0.439138    11.00000    0.04616    0.04962 =
         0.04708   -0.01672   -0.01419    0.01567
AFIX  43
H0AA  2    0.893594    0.494518    0.453276    11.00000   -1.20000
AFIX   0
C00Y  1    0.251112    0.534898    0.152808    11.00000    0.04835    0.03314 =
         0.06070    0.01329   -0.00060    0.01767
AFIX  23
H1AA  2    0.229928    0.622209    0.146493    11.00000   -1.20000
HA    2    0.158998    0.478077    0.136239    11.00000   -1.20000
AFIX   0
C00Z  1    0.810001    0.336942    0.501704    11.00000    0.06081    0.07841 =
         0.02996   -0.00939   -0.01358    0.03233
AFIX  43
H2AA  2    0.868098    0.353508    0.557243    11.00000   -1.20000
AFIX   0
C010  1    0.708701    0.230838    0.483244    11.00000    0.06322    0.05952 =
         0.03206    0.00525   -0.00061    0.02639
AFIX  43
H010  2    0.695314    0.173915    0.525409    11.00000   -1.20000
AFIX   0
C011  1    0.316013   -0.116544    0.302730    11.00000    0.05094    0.03572 =
         0.05926    0.02315    0.02144    0.00461
AFIX  13
H011  2    0.249103   -0.184293    0.263658    11.00000   -1.20000
AFIX   0
C012  1    0.373686    0.290698    0.502362    11.00000    0.09187    0.08093 =
         0.03615    0.00942    0.02141    0.04960
AFIX 137
H01A  2    0.453361    0.250074    0.529287    11.00000   -1.50000
H01B  2    0.304529    0.311837    0.546887    11.00000   -1.50000
H01C  2    0.414283    0.368288    0.481647    11.00000   -1.50000
AFIX   0
C013  1    0.143196    0.220232    0.407504    11.00000    0.05682    0.07435 =
         0.12351    0.00484    0.03024    0.03448
AFIX 137
H01D  2    0.116570    0.195821    0.343301    11.00000   -1.50000
H01E  2    0.126575    0.308864    0.425033    11.00000   -1.50000
H01F  2    0.082750    0.165986    0.440644    11.00000   -1.50000
AFIX   0
H00D  2    0.435875   -0.149563    0.109038    11.00000    0.03383
H00N  2    0.330240    0.091043    0.083134    11.00000    0.03749
H00E  2    0.533161   -0.024616    0.081483    11.00000    0.04155
H00O  2    0.232535   -0.028144    0.113921    11.00000    0.06002
HKLF 4


REM  jin-745-dcmet2o-1_a.res in P-1
REM R1 =  0.0453 for    5229 Fo > 4sig(Fo)  and  0.0519 for all    5867 data
REM    370 parameters refined using      0 restraints

END  
     
WGHT      0.0375      3.9178 

REM Highest difference peak  1.688,  deepest hole -1.052,  1-sigma level  0.095
Q1    1   0.4977  0.0759  0.2809  11.00000  0.05    1.69
Q2    1   0.7052  0.2630  0.3829  11.00000  0.05    1.68
Q3    1   0.6264  0.2714  0.2556  11.00000  0.05    0.79
Q4    1   0.3735  0.0133  0.1566  11.00000  0.05    0.78
Q5    1   0.9255  0.7939  0.3052  11.00000  0.05    0.78
Q6    1   0.4718 -0.0379  0.1770  11.00000  0.05    0.59
Q7    1   0.4516 -0.0235  0.1583  11.00000  0.05    0.53
Q8    1   0.4483  0.0811  0.1958  11.00000  0.05    0.52
Q9    1   0.4408  0.0486  0.3155  11.00000  0.05    0.52

  REM The information below was added by Olex2.
  REM
  REM R1 = 0.0453 for 5229 Fo > 4sig(Fo) and 0.0519 for all 17594 data
  REM n/a parameters refined using n/a restraints
  REM Highest difference peak 1.69, deepest hole -1.05
  REM Mean Shift 0, Max Shift 0.001.

  REM +++ Tabular Listing of Refinement Information +++
  REM R1_all = 0.0519
  REM R1_gt = 0.0453
  REM wR_ref = 0.1100
  REM GOOF = 1.043
  REM Shift_max = 0.001
  REM Shift_mean = 0
  REM Reflections_all = 17594
  REM Reflections_gt = 5229
  REM Parameters = n/a
  REM Hole = -1.05
  REM Peak = 1.69
  REM Flack = n/a

  
;
[truncated: 325 more chars]
