# Supplementary material for: Catalytic direct hydrocarboxylation of styrenes with CO2 and H2
Source: Nat Commun. 2022 Dec 8;13:7584. doi: 10.1038/s41467-022-35293-3 (PMC9732006; doi:10.1038/s41467-022-35293-3)
Supplement: Supplementary file 4 — Dataset 2 [file 41467_2022_35293_MOESM4_ESM.cif]

data_sn-228-benzenedmf-3_autored
_audit_creation_date               2021-07-12
_audit_creation_method
;
Olex2 1.3-ac4
(compiled 2020.11.27 svn.r5f609507 for Rigaku Oxford Diffraction, GUI svn.r6214)
;
_shelx_SHELXL_version_number       '2018/1'
_audit_contact_author_address      ?
_audit_contact_author_email        ?
_audit_contact_author_name         ''
_audit_contact_author_phone        ?
_publ_contact_author_id_orcid      ?
_publ_section_references
;
Dolomanov, O.V., Bourhis, L.J., Gildea, R.J, Howard, J.A.K. & Puschmann, H.
 (2009), J. Appl. Cryst. 42, 339-341.

Sheldrick, G.M. (2015). Acta Cryst. A71, 3-8.

Sheldrick, G.M. (2015). Acta Cryst. C71, 3-8.
;
_chemical_name_common              ?
_chemical_name_systematic          ?
_chemical_formula_moiety           'C26 H36 N P Rh'
_chemical_formula_sum              'C26 H36 N P Rh'
_chemical_formula_weight           496.44
_chemical_melting_point            ?
_chemical_oxdiff_formula           CHRhPN
loop_
  _atom_type_symbol
  _atom_type_description
  _atom_type_scat_dispersion_real
  _atom_type_scat_dispersion_imag
  _atom_type_scat_source
 'C' 'C' 0.0181 0.0091 'International Tables Vol C Tables 4.2.6.8 and 6.1.1.4'
 'H' 'H' 0.0000 0.0000 'International Tables Vol C Tables 4.2.6.8 and 6.1.1.4'
 'N' 'N' 0.0311 0.0180 'International Tables Vol C Tables 4.2.6.8 and 6.1.1.4'
 'P' 'P' 0.2955 0.4335 'International Tables Vol C Tables 4.2.6.8 and 6.1.1.4'
 'Rh' 'Rh' 0.0927 3.6045 'International Tables Vol C Tables 4.2.6.8 and 6.1.1.4'

_shelx_space_group_comment
;
The symmetry employed for this shelxl refinement is uniquely defined
by the following loop, which should always be used as a source of
symmetry information in preference to the above space-group names.
They are only intended as comments.
;
_space_group_crystal_system        'monoclinic'
_space_group_IT_number             14
_space_group_name_H-M_alt          'P 1 21/n 1'
_space_group_name_Hall             '-P 2yn'
loop_
  _space_group_symop_operation_xyz
 'x, y, z'
 '-x+1/2, y+1/2, -z+1/2'
 '-x, -y, -z'
 'x-1/2, -y-1/2, z-1/2'

_cell_length_a                     11.5636(8)
_cell_length_b                     16.5707(10)
_cell_length_c                     12.9433(9)
_cell_angle_alpha                  90
_cell_angle_beta                   114.492(8)
_cell_angle_gamma                  90
_cell_volume                       2257.0(3)
_cell_formula_units_Z              4
_cell_measurement_reflns_used      8403
_cell_measurement_temperature      123.15
_cell_measurement_theta_max        75.4650
_cell_measurement_theta_min        2.6310
_shelx_estimated_absorpt_T_max     0.684
_shelx_estimated_absorpt_T_min     0.426
_exptl_absorpt_coefficient_mu      6.861
_exptl_absorpt_correction_T_max    1.00000
_exptl_absorpt_correction_T_min    0.71157
_exptl_absorpt_correction_type     multi-scan
_exptl_absorpt_process_details
;
CrysAlisPro 1.171.41.107a (Rigaku Oxford Diffraction, 2021)
Empirical absorption correction using spherical harmonics,
implemented in SCALE3 ABSPACK scaling algorithm.
;
_exptl_absorpt_special_details     ?
_exptl_crystal_colour              brown
_exptl_crystal_colour_primary      brown
_exptl_crystal_density_diffrn      1.461
_exptl_crystal_density_meas        ?
_exptl_crystal_density_method      ?
_exptl_crystal_description         block
_exptl_crystal_F_000               1036
loop_
  _exptl_crystal_face_index_h
  _exptl_crystal_face_index_k
  _exptl_crystal_face_index_l
  _exptl_crystal_face_perp_dist
 1 -5 -7 0.0190
 -2 7 7 0.0528
 6 -4 1 0.0134
 -4 -3 -5 0.0597
 -4 -7 6 0.0231
 3 1 6 0.0437
 5 8 -5 0.0228

_exptl_crystal_size_max            0.149
_exptl_crystal_size_mid            0.074
_exptl_crystal_size_min            0.055
loop_
  _exptl_oxdiff_crystal_face_indexfrac_h
  _exptl_oxdiff_crystal_face_indexfrac_k
  _exptl_oxdiff_crystal_face_indexfrac_l
  _exptl_oxdiff_crystal_face_x
  _exptl_oxdiff_crystal_face_y
  _exptl_oxdiff_crystal_face_z
 0.8189 -5.4859 -6.8907 -0.1382 -0.5764 0.8054
 -2.3272 6.6997 6.5420 0.1832 0.7641 -0.6186
 5.6040 -4.4745 1.3468 -0.1665 -0.6938 -0.7007
 -3.5180 -2.5296 -4.8836 0.1635 -0.0393 0.9858
 -4.1651 -7.2382 5.7306 0.9577 -0.2297 -0.1733
 2.6006 1.0129 5.9352 0.0335 -0.0079 -0.9994
 4.6903 7.5618 -4.8547 -0.9724 0.2332 0.0090

_exptl_transmission_factor_max     ?
_exptl_transmission_factor_min     ?
_diffrn_reflns_av_R_equivalents    0.0452
_diffrn_reflns_av_unetI/netI       0.0390
_diffrn_reflns_Laue_measured_fraction_full  0.997
_diffrn_reflns_Laue_measured_fraction_max  0.948
_diffrn_reflns_limit_h_max         14
_diffrn_reflns_limit_h_min         -14
_diffrn_reflns_limit_k_max         20
_diffrn_reflns_limit_k_min         -20
_diffrn_reflns_limit_l_max         14
_diffrn_reflns_limit_l_min         -16
_diffrn_reflns_number              16850
_diffrn_reflns_point_group_measured_fraction_full  0.997
_diffrn_reflns_point_group_measured_fraction_max  0.948
_diffrn_reflns_theta_full          67.684
_diffrn_reflns_theta_max           77.093
_diffrn_reflns_theta_min           4.320
_diffrn_ambient_temperature        123.15
_diffrn_detector                   'Hybrid Pixel Array Detector'
_diffrn_detector_area_resol_mean   10.0000
_diffrn_detector_type              HyPix
_diffrn_measured_fraction_theta_full  0.997
_diffrn_measured_fraction_theta_max  0.948
_diffrn_measurement_details
;
List of Runs (angles in degrees, time in seconds):

  # Type    Start    End  Width  t~exp~   \w     \q     \k     \f   Frames
--------------------------------------------------------------------------
  1  \w     64.00  89.00   0.50    0.24    --   46.69 156.00 -39.00   50
  2  \w     75.00 114.00   0.50    0.94    --  104.75 156.00 -39.00   78
  3  \w     92.00 176.00   0.50    0.94    --  104.75  30.00 -30.00  168
  4  \w     99.00 177.00   0.50    0.94    --  104.75  30.00 150.00  156
  5  \w     75.00 106.00   0.50    0.94    --  104.75 -94.00  90.00   62
  6  \w     71.00 112.00   0.50    0.94    --  104.75-125.00 120.00   82
  7  \w     34.00  60.00   0.50    0.94    --  104.75-125.00 120.00   52
  8  \w     45.00  70.00   0.50    0.94    --  104.75 -94.00  90.00   50
  9  \w     46.00  71.00   0.50    0.94    --  104.75-119.00  79.00   50
 10  \w     60.00  85.00   0.50    0.94    --  104.75-156.00 -77.00   50
 11  \w     44.00  87.00   0.50    0.94    --  104.75-125.00 -60.00   86
 12  \w     33.00 104.00   0.50    0.94    --  104.75 -94.00-120.00  142
 13  \w     49.00  74.00   0.50    0.24    --   46.69-156.00 -77.00   50
 14  \w    -19.00  15.00   0.50    0.24    --   46.69 -19.00-180.00   68
 15  \w     33.00  64.00   0.50    0.94    --  104.75 -61.00-120.00   62
 16  \w     -8.00  18.00   0.50    0.24    --  -46.69  19.00 -90.00   52
 17  \w    -15.00  27.00   0.50    0.24    --  -46.69  19.00-180.00   84
 18  \w    -13.00  27.00   0.50    0.24    --  -46.69  19.00-150.00   80
 19  \w    -14.00  29.00   0.50    0.24    --  -46.69  19.00  90.00   86
 20  \w    -63.00 -30.00   0.50    0.94    -- -102.00  61.00  30.00   66
 21  \w    -66.00 -32.00   0.50    0.94    -- -102.00  61.00   0.00   68
 22  \w   -112.00 -59.00   0.50    0.24    --  -46.69 156.00 -39.00  106
 23  \w   -106.00 -30.00   0.50    0.94    -- -102.00 156.00 -39.00  152
 24  \w    -74.00 -42.00   0.50    0.24    --  -46.69 119.00 163.00   64
 25  \w   -109.00 -61.00   0.50    0.94    -- -102.00 119.00 163.00   96
 26  \w    -72.00 -31.00   0.50    0.94    -- -102.00  61.00 150.00   82
 27  \w   -129.00 -95.00   0.50    0.94    -- -102.00-119.00  79.00   68
 28  \w   -106.00 -80.00   0.50    0.24    --  -46.69-125.00 150.00   52
 29  \w    -93.00 -67.00   0.50    0.24    --  -46.69-156.00 -77.00   52
;
_diffrn_measurement_device         'four-circle diffractometer'
_diffrn_measurement_device_type    'XtaLAB Synergy R, DW system, HyPix'
_diffrn_measurement_method         '\w scans'
_diffrn_orient_matrix_type        
 'CrysAlisPro convention (1999,Acta A55,543-557)'
_diffrn_orient_matrix_UB_11        -0.0796592000
_diffrn_orient_matrix_UB_12        -0.0478997000
_diffrn_orient_matrix_UB_13        0.0487241000
_diffrn_orient_matrix_UB_21        -0.0639211000
_diffrn_orient_matrix_UB_22        0.0789615000
_diffrn_orient_matrix_UB_23        0.0131934000
_diffrn_orient_matrix_UB_31        -0.1049330000
_diffrn_orient_matrix_UB_32        -0.0110944000
_diffrn_orient_matrix_UB_33        -0.1205163000
_diffrn_radiation_monochromator    mirror
_diffrn_radiation_probe            x-ray
_diffrn_radiation_type             'Cu K\a'
_diffrn_radiation_wavelength       1.54184
_diffrn_source                     'Rotating-anode X-ray tube'
_diffrn_source_type                'Rigaku (Cu) X-ray Source'
_reflns_Friedel_coverage           0.000
_reflns_Friedel_fraction_full      .
_reflns_Friedel_fraction_max       .
_reflns_number_gt                  3932
_reflns_number_total               4533
_reflns_odcompleteness_completeness  99.76
_reflns_odcompleteness_iscentric   1
_reflns_odcompleteness_theta       66.97
_reflns_special_details
;
 Reflections were merged by SHELXL according to the crystal
 class for the calculation of statistics and refinement.
 
 _reflns_Friedel_fraction is defined as the number of unique
 Friedel pairs measured divided by the number that would be
 possible theoretically, ignoring centric projections and
 systematic absences.
;
_reflns_threshold_expression       'I > 2\s(I)'
_computing_cell_refinement         'CrysAlisPro 1.171.41.107a (Rigaku OD, 2021)'
_computing_data_collection         'CrysAlisPro 1.171.41.107a (Rigaku OD, 2021)'
_computing_data_reduction          'CrysAlisPro 1.171.41.107a (Rigaku OD, 2021)'
_computing_molecular_graphics      'Olex2 1.3-ac4 (Dolomanov et al., 2009)'
_computing_publication_material    'Olex2 1.3-ac4 (Dolomanov et al., 2009)'
_computing_structure_refinement    'SHELXL 2018/1 (Sheldrick, 2015)'
_computing_structure_solution      'SHELXT 2014/5 (Sheldrick, 2014)'
_refine_diff_density_max           1.875
_refine_diff_density_min           -2.049
_refine_diff_density_rms           0.117
_refine_ls_extinction_coef         .
_refine_ls_extinction_method       none
_refine_ls_goodness_of_fit_ref     1.131
_refine_ls_hydrogen_treatment      constr
_refine_ls_matrix_type             full
_refine_ls_number_parameters       264
_refine_ls_number_reflns           4533
_refine_ls_number_restraints       0
_refine_ls_R_factor_all            0.0567
_refine_ls_R_factor_gt             0.0497
_refine_ls_restrained_S_all        1.131
_refine_ls_shift/su_max            0.000
_refine_ls_shift/su_mean           0.000
_refine_ls_structure_factor_coef   Fsqd
_refine_ls_weighting_details      
 'w=1/[\s^2^(Fo^2^)+(0.0704P)^2^+4.2920P] where P=(Fo^2^+2Fc^2^)/3'
_refine_ls_weighting_scheme        calc
_refine_ls_wR_factor_gt            0.1325
_refine_ls_wR_factor_ref           0.1365
_refine_special_details            ?
_olex2_refinement_description
;
1. Fixed Uiso
 At 1.2 times of:
  All C(H) groups, All C(H,H) groups
 At 1.5 times of:
  All C(H,H,H) groups
2.a Ternary CH refined with riding coordinates:
 C004(H004), C00A(H00C)
2.b Secondary CH2 refined with riding coordinates:
 C007(H00A,H00B), C00E(H00E,H00F), C00F(H00G,H00H), C00H(H00J,H00K), C00M(H00P,
 H00Q), C00N(H00R,H00S), C00P(H00W,H00X), C00Q(H00Y,H), C00R(H00Z,HA), C00S(H00,
 HB)
2.c Aromatic/amide H refined with riding coordinates:
 C006(H006), C009(H009), C00C(H00D), C00G(H00I), C00I(H00L), C00J(H00M),
 C00K(H00N), C00L(H00O)
2.d Idealised Me refined as rotating group:
 C00O(H00T,H00U,H00V), C00T(H1,HC,HD)
;
_atom_sites_solution_hydrogens     geom
_atom_sites_solution_primary       dual
_atom_sites_solution_secondary     ?
loop_
  _atom_site_label
  _atom_site_type_symbol
  _atom_site_fract_x
  _atom_site_fract_y
  _atom_site_fract_z
  _atom_site_U_iso_or_equiv
  _atom_site_adp_type
  _atom_site_occupancy
  _atom_site_site_symmetry_order
  _atom_site_calc_flag
  _atom_site_refinement_flags_posn
  _atom_site_refinement_flags_adp
  _atom_site_refinement_flags_occupancy
  _atom_site_disorder_assembly
  _atom_site_disorder_group
 Rh01 Rh 0.58962(3) 0.45985(2) 0.58864(3) 0.02803(13) Uani 1 1 d . . . . .
 P002 P 0.70736(10) 0.37430(7) 0.72889(9) 0.0295(2) Uani 1 1 d . . . . .
 N003 N 0.2809(4) 0.4643(3) 0.6326(4) 0.0416(10) Uani 1 1 d . . . . .
 C004 C 0.8262(4) 0.3036(3) 0.7150(4) 0.0335(10) Uani 1 1 d . . . . .
 H004 H 0.845392 0.260585 0.774069 0.040 Uiso 1 1 calc R U . . .
 C005 C 0.4329(4) 0.3911(3) 0.5805(4) 0.0301(9) Uani 1 1 d . . . . .
 C006 C 0.4716(4) 0.3673(3) 0.4911(4) 0.0321(9) Uani 1 1 d . . . . .
 H006 H 0.542101 0.332301 0.507677 0.038 Uiso 1 1 calc R U . . .
 C007 C 0.7740(5) 0.2630(3) 0.5988(4) 0.0367(10) Uani 1 1 d . . . . .
 H00A H 0.699139 0.230008 0.589982 0.044 Uiso 1 1 calc R U . . .
 H00B H 0.745453 0.305102 0.539164 0.044 Uiso 1 1 calc R U . . .
 C008 C 0.4616(4) 0.3299(3) 0.6742(4) 0.0305(9) Uani 1 1 d . . . . .
 C009 C 0.6126(5) 0.2443(3) 0.8200(4) 0.0344(10) Uani 1 1 d . . . . .
 H009 H 0.697551 0.227149 0.862888 0.041 Uiso 1 1 calc R U . . .
 C00A C 0.7966(4) 0.4154(3) 0.8750(4) 0.0341(10) Uani 1 1 d . . . . .
 H00C H 0.860884 0.453460 0.869526 0.041 Uiso 1 1 calc R U . . .
 C00B C 0.5877(4) 0.3092(3) 0.7426(4) 0.0304(9) Uani 1 1 d . . . . .
 C00C C 0.3633(5) 0.2898(3) 0.6887(4) 0.0366(10) Uani 1 1 d . . . . .
 H00D H 0.277531 0.303681 0.642478 0.044 Uiso 1 1 calc R U . . .
 C00D C 0.3179(4) 0.4411(3) 0.5473(4) 0.0363(10) Uani 1 1 d . . . . .
 C00E C 0.8714(5) 0.3554(3) 0.9682(4) 0.0402(11) Uani 1 1 d . . . . .
 H00E H 0.927982 0.323170 0.944123 0.048 Uiso 1 1 calc R U . . .
 H00F H 0.811829 0.317943 0.980947 0.048 Uiso 1 1 calc R U . . .
 C00F C 0.9502(5) 0.3481(3) 0.7359(4) 0.0395(11) Uani 1 1 d . . . . .
 H00G H 0.932079 0.392857 0.680761 0.047 Uiso 1 1 calc R U . . .
 H00H H 0.985396 0.371597 0.813156 0.047 Uiso 1 1 calc R U . . .
 C00G C 0.4024(5) 0.3973(3) 0.3778(4) 0.0409(11) Uani 1 1 d . . . . .
 H00I H 0.436791 0.391350 0.323079 0.049 Uiso 1 1 calc R U . . .
 C00H C 0.8715(5) 0.2095(3) 0.5819(5) 0.0444(12) Uani 1 1 d . . . . .
 H00J H 0.836235 0.190033 0.502456 0.053 Uiso 1 1 calc R U . . .
 H00K H 0.888597 0.161818 0.632201 0.053 Uiso 1 1 calc R U . . .
 C00I C 0.2850(5) 0.4349(3) 0.3477(4) 0.0409(12) Uani 1 1 d . . . . .
 H00L H 0.231535 0.445057 0.270239 0.049 Uiso 1 1 calc R U . . .
 C00J C 0.5140(5) 0.2060(3) 0.8335(4) 0.0390(11) Uani 1 1 d . . . . .
 H00M H 0.531417 0.163247 0.886707 0.047 Uiso 1 1 calc R U . . .
 C00K C 0.2462(5) 0.4580(3) 0.4345(5) 0.0399(11) Uani 1 1 d . . . . .
 H00N H 0.168171 0.486125 0.413854 0.048 Uiso 1 1 calc R U . . .
 C00L C 0.3898(5) 0.2296(3) 0.7700(4) 0.0407(11) Uani 1 1 d . . . . .
 H00O H 0.322473 0.204574 0.781985 0.049 Uiso 1 1 calc R U . . .
 C00M C 0.9508(5) 0.3999(4) 1.0788(4) 0.0475(13) Uani 1 1 d . . . . .
 H00P H 0.997626 0.360103 1.138687 0.057 Uiso 1 1 calc R U . . .
 H00Q H 1.013900 0.434740 1.067146 0.057 Uiso 1 1 calc R U . . .
 C00N C 0.7108(5) 0.4665(3) 0.9123(4) 0.0388(11) Uani 1 1 d . . . . .
 H00R H 0.646181 0.431253 0.920878 0.047 Uiso 1 1 calc R U . . .
 H00S H 0.665733 0.506757 0.852629 0.047 Uiso 1 1 calc R U . . .
 C00O C 0.3767(5) 0.4973(4) 0.7362(5) 0.0533(15) Uani 1 1 d . . . . .
 H00T H 0.457981 0.470080 0.753633 0.080 Uiso 1 1 calc R U . . .
 H00U H 0.351109 0.488853 0.798667 0.080 Uiso 1 1 calc R U . . .
 H00V H 0.386111 0.555189 0.726397 0.080 Uiso 1 1 calc R U . . .
 C00P C 1.0473(5) 0.2922(4) 0.7242(5) 0.0457(12) Uani 1 1 d . . . . .
 H00W H 1.069845 0.249442 0.782721 0.055 Uiso 1 1 calc R U . . .
 H00X H 1.125391 0.322996 0.736830 0.055 Uiso 1 1 calc R U . . .
 C00Q C 0.7859(6) 0.5103(4) 1.0249(4) 0.0460(12) Uani 1 1 d . . . . .
 H00Y H 0.841499 0.551559 1.013475 0.055 Uiso 1 1 calc R U . . .
 H H 0.726091 0.538256 1.049632 0.055 Uiso 1 1 calc R U . . .
 C00R C 0.8672(6) 0.4512(4) 1.1172(4) 0.0518(14) Uani 1 1 d . . . . .
 H00Z H 0.921382 0.481767 1.185999 0.062 Uiso 1 1 calc R U . . .
 HA H 0.810939 0.415583 1.137335 0.062 Uiso 1 1 calc R U . . .
 C00S C 0.9962(5) 0.2539(4) 0.6076(5) 0.0500(13) Uani 1 1 d . . . . .
 H00 H 1.059680 0.215466 0.603489 0.060 Uiso 1 1 calc R U . . .
 HB H 0.982032 0.296275 0.549657 0.060 Uiso 1 1 calc R U . . .
 C00T C 0.1595(6) 0.5038(5) 0.5971(6) 0.0633(18) Uani 1 1 d . . . . .
 H1 H 0.161765 0.555447 0.561084 0.095 Uiso 1 1 calc R U . . .
 HC H 0.140907 0.513483 0.663419 0.095 Uiso 1 1 calc R U . . .
 HD H 0.093195 0.469424 0.542787 0.095 Uiso 1 1 calc R U . . .

loop_
  _atom_site_aniso_label
  _atom_site_aniso_U_11
  _atom_site_aniso_U_22
  _atom_site_aniso_U_33
  _atom_site_aniso_U_23
  _atom_site_aniso_U_13
  _atom_site_aniso_U_12
 Rh01 0.02851(19) 0.0283(2) 0.02004(19) 0.00060(12) 0.00287(13) 0.00120(13)
 P002 0.0295(5) 0.0320(6) 0.0209(5) 0.0021(4) 0.0043(4) 0.0036(4)
 N003 0.030(2) 0.046(3) 0.043(2) -0.0021(19) 0.0086(18) 0.0056(18)
 C004 0.035(2) 0.032(2) 0.029(2) 0.0051(18) 0.0093(19) 0.0038(19)
 C005 0.0216(19) 0.033(2) 0.030(2) 0.0020(18) 0.0053(17) 0.0003(17)
 C006 0.032(2) 0.029(2) 0.027(2) -0.0036(18) 0.0052(18) -0.0038(18)
 C007 0.041(3) 0.035(3) 0.032(2) 0.0020(19) 0.013(2) 0.006(2)
 C008 0.034(2) 0.030(2) 0.026(2) 0.0040(17) 0.0099(18) 0.0019(18)
 C009 0.035(2) 0.038(3) 0.026(2) 0.0052(19) 0.0087(19) 0.007(2)
 C00A 0.033(2) 0.037(2) 0.026(2) 0.0004(19) 0.0063(19) 0.0035(19)
 C00B 0.035(2) 0.033(2) 0.022(2) 0.0013(17) 0.0096(18) 0.0065(18)
 C00C 0.033(2) 0.040(3) 0.036(2) 0.005(2) 0.014(2) 0.006(2)
 C00D 0.029(2) 0.032(2) 0.039(3) 0.001(2) 0.005(2) 0.0007(18)
 C00E 0.041(3) 0.045(3) 0.026(2) 0.002(2) 0.005(2) 0.005(2)
 C00F 0.032(2) 0.045(3) 0.036(3) 0.002(2) 0.010(2) 0.001(2)
 C00G 0.051(3) 0.032(3) 0.029(2) -0.0009(19) 0.007(2) -0.003(2)
 C00H 0.051(3) 0.044(3) 0.036(3) -0.002(2) 0.016(2) 0.009(2)
 C00I 0.041(3) 0.030(2) 0.031(2) 0.0009(19) -0.007(2) -0.006(2)
 C00J 0.047(3) 0.039(3) 0.033(2) 0.007(2) 0.018(2) 0.003(2)
 C00K 0.029(2) 0.032(2) 0.041(3) 0.004(2) -0.002(2) -0.0027(19)
 C00L 0.039(3) 0.046(3) 0.042(3) 0.007(2) 0.021(2) 0.002(2)
 C00M 0.047(3) 0.056(3) 0.028(2) 0.005(2) 0.003(2) 0.003(3)
 C00N 0.040(3) 0.044(3) 0.026(2) -0.0011(19) 0.007(2) 0.007(2)
 C00O 0.042(3) 0.066(4) 0.046(3) -0.014(3) 0.013(2) 0.006(3)
 C00P 0.034(2) 0.056(3) 0.044(3) 0.005(2) 0.013(2) 0.011(2)
 C00Q 0.052(3) 0.048(3) 0.031(3) -0.006(2) 0.011(2) -0.001(3)
 C00R 0.060(4) 0.060(4) 0.025(2) -0.003(2) 0.007(2) -0.001(3)
 C00S 0.047(3) 0.059(4) 0.053(3) 0.005(3) 0.030(3) 0.009(3)
 C00T 0.039(3) 0.078(5) 0.067(4) -0.008(4) 0.015(3) 0.019(3)

_geom_special_details
;
 All esds (except the esd in the dihedral angle between two l.s. planes)
 are estimated using the full covariance matrix.  The cell esds are taken
 into account individually in the estimation of esds in distances, angles
 and torsion angles; correlations between esds in cell parameters are only
 used when they are defined by crystal symmetry.  An approximate (isotropic)
 treatment of cell esds is used for estimating esds involving l.s. planes.
;
loop_
  _geom_bond_atom_site_label_1
  _geom_bond_atom_site_label_2
  _geom_bond_distance
  _geom_bond_site_symmetry_2
  _geom_bond_publ_flag
 Rh01 Rh01 2.7183(6) 3_666 ?
 Rh01 P002 2.2604(11) . ?
 Rh01 C005 2.105(4) . ?
 Rh01 C006 2.092(4) . ?
 Rh01 C00G 2.402(5) 3_666 ?
 Rh01 C00I 2.198(5) 3_666 ?
 Rh01 C00K 2.453(5) 3_666 ?
 P002 C004 1.870(5) . ?
 P002 C00A 1.868(5) . ?
 P002 C00B 1.821(5) . ?
 N003 C00D 1.394(7) . ?
 N003 C00O 1.446(7) . ?
 N003 C00T 1.441(7) . ?
 C004 H004 1.0000 . ?
 C004 C007 1.525(7) . ?
 C004 C00F 1.534(7) . ?
 C005 C006 1.457(7) . ?
 C005 C008 1.509(6) . ?
 C005 C00D 1.472(6) . ?
 C006 H006 0.9500 . ?
 C006 C00G 1.437(7) . ?
 C007 H00A 0.9900 . ?
 C007 H00B 0.9900 . ?
 C007 C00H 1.520(7) . ?
 C008 C00B 1.399(6) . ?
 C008 C00C 1.395(7) . ?
 C009 H009 0.9500 . ?
 C009 C00B 1.415(6) . ?
 C009 C00J 1.377(7) . ?
 C00A H00C 1.0000 . ?
 C00A C00E 1.525(7) . ?
 C00A C00N 1.526(7) . ?
 C00C H00D 0.9500 . ?
 C00C C00L 1.389(7) . ?
 C00D C00K 1.376(7) . ?
 C00E H00E 0.9900 . ?
 C00E H00F 0.9900 . ?
 C00E C00M 1.532(7) . ?
 C00F H00G 0.9900 . ?
 C00F H00H 0.9900 . ?
 C00F C00P 1.511(7) . ?
 C00G H00I 0.9500 . ?
 C00G C00I 1.395(8) . ?
 C00H H00J 0.9900 . ?
 C00H H00K 0.9900 . ?
 C00H C00S 1.528(8) . ?
 C00I H00L 0.9500 . ?
 C00I C00K 1.424(8) . ?
 C00J H00M 0.9500 . ?
 C00J C00L 1.383(7) . ?
 C00K H00N 0.9500 . ?
 C00L H00O 0.9500 . ?
 C00M H00P 0.9900 . ?
 C00M H00Q 0.9900 . ?
 C00M C00R 1.517(9) . ?
 C00N H00R 0.9900 . ?
 C00N H00S 0.9900 . ?
 C00N C00Q 1.535(7) . ?
 C00O H00T 0.9800 . ?
 C00O H00U 0.9800 . ?
 C00O H00V 0.9800 . ?
 C00P H00W 0.9900 . ?
 C00P H00X 0.9900 . ?
 C00P C00S 1.513(8) . ?
 C00Q H00Y 0.9900 . ?
 C00Q H 0.9900 . ?
 C00Q C00R 1.529(8) . ?
 C00R H00Z 0.9900 . ?
 C00R HA 0.9900 . ?
 C00S H00 0.9900 . ?
 C00S HB 0.9900 . ?
 C00T H1 0.9800 . ?
 C00T HC 0.9800 . ?
 C00T HD 0.9800 . ?

loop_
  _geom_angle_atom_site_label_1
  _geom_angle_atom_site_label_2
  _geom_angle_atom_site_label_3
  _geom_angle
  _geom_angle_site_symmetry_1
  _geom_angle_site_symmetry_3
  _geom_angle_publ_flag
 P002 Rh01 Rh01 168.41(4) . 3_666 ?
 P002 Rh01 C00G 120.52(12) . 3_666 ?
 P002 Rh01 C00K 101.95(12) . 3_666 ?
 C005 Rh01 Rh01 83.31(12) . 3_666 ?
 C005 Rh01 P002 85.43(12) . . ?
 C005 Rh01 C00G 120.64(19) . 3_666 ?
 C005 Rh01 C00I 150.2(2) . 3_666 ?
 C005 Rh01 C00K 170.94(17) . 3_666 ?
 C006 Rh01 Rh01 76.77(13) . 3_666 ?
 C006 Rh01 P002 92.87(13) . . ?
 C006 Rh01 C005 40.64(18) . . ?
 C006 Rh01 C00G 142.92(17) . 3_666 ?
 C006 Rh01 C00I 166.24(19) . 3_666 ?
 C006 Rh01 C00K 132.60(19) . 3_666 ?
 C00G Rh01 Rh01 68.20(12) 3_666 3_666 ?
 C00G Rh01 C00K 60.12(19) 3_666 3_666 ?
 C00I Rh01 Rh01 94.68(13) 3_666 3_666 ?
 C00I Rh01 P002 96.46(13) 3_666 . ?
 C00I Rh01 C00G 34.96(19) 3_666 3_666 ?
 C00I Rh01 C00K 35.1(2) 3_666 3_666 ?
 C00K Rh01 Rh01 89.03(11) 3_666 3_666 ?
 C004 P002 Rh01 122.53(15) . . ?
 C00A P002 Rh01 118.72(16) . . ?
 C00A P002 C004 101.9(2) . . ?
 C00B P002 Rh01 102.75(14) . . ?
 C00B P002 C004 104.8(2) . . ?
 C00B P002 C00A 103.9(2) . . ?
 C00D N003 C00O 118.0(4) . . ?
 C00D N003 C00T 116.8(5) . . ?
 C00T N003 C00O 113.3(5) . . ?
 P002 C004 H004 108.2 . . ?
 C007 C004 P002 111.4(3) . . ?
 C007 C004 H004 108.2 . . ?
 C007 C004 C00F 110.1(4) . . ?
 C00F C004 P002 110.6(3) . . ?
 C00F C004 H004 108.2 . . ?
 C006 C005 Rh01 69.2(2) . . ?
 C006 C005 C008 114.8(4) . . ?
 C006 C005 C00D 117.3(4) . . ?
 C008 C005 Rh01 115.2(3) . . ?
 C00D C005 Rh01 111.4(3) . . ?
 C00D C005 C008 118.9(4) . . ?
 Rh01 C006 H006 91.6 . . ?
 C005 C006 Rh01 70.2(2) . . ?
 C005 C006 H006 120.2 . . ?
 C00G C006 Rh01 108.1(3) . . ?
 C00G C006 C005 119.5(4) . . ?
 C00G C006 H006 120.2 . . ?
 C004 C007 H00A 109.1 . . ?
 C004 C007 H00B 109.1 . . ?
 H00A C007 H00B 107.8 . . ?
 C00H C007 C004 112.7(4) . . ?
 C00H C007 H00A 109.1 . . ?
 C00H C007 H00B 109.1 . . ?
 C00B C008 C005 119.8(4) . . ?
 C00C C008 C005 120.6(4) . . ?
 C00C C008 C00B 119.5(4) . . ?
 C00B C009 H009 119.9 . . ?
 C00J C009 H009 119.9 . . ?
 C00J C009 C00B 120.2(4) . . ?
 P002 C00A H00C 105.8 . . ?
 C00E C00A P002 117.2(3) . . ?
 C00E C00A H00C 105.8 . . ?
 C00E C00A C00N 110.0(4) . . ?
 C00N C00A P002 111.3(3) . . ?
 C00N C00A H00C 105.8 . . ?
 C008 C00B P002 115.3(3) . . ?
 C008 C00B C009 119.1(4) . . ?
 C009 C00B P002 125.4(4) . . ?
 C008 C00C H00D 119.7 . . ?
 C00L C00C C008 120.5(4) . . ?
 C00L C00C H00D 119.7 . . ?
 N003 C00D C005 117.5(4) . . ?
 C00K C00D N003 122.5(5) . . ?
 C00K C00D C005 119.9(5) . . ?
 C00A C00E H00E 109.6 . . ?
 C00A C00E H00F 109.6 . . ?
 C00A C00E C00M 110.4(4) . . ?
 H00E C00E H00F 108.1 . . ?
 C00M C00E H00E 109.6 . . ?
 C00M C00E H00F 109.6 . . ?
 C004 C00F H00G 109.3 . . ?
 C004 C00F H00H 109.3 . . ?
 H00G C00F H00H 108.0 . . ?
 C00P C00F C004 111.5(5) . . ?
 C00P C00F H00G 109.3 . . ?
 C00P C00F H00H 109.3 . . ?
 Rh01 C00G H00I 103.9 3_666 . ?
 C006 C00G Rh01 101.1(3) . 3_666 ?
 C006 C00G H00I 119.8 . . ?
 C00I C00G Rh01 64.5(3) . 3_666 ?
 C00I C00G C006 120.3(5) . . ?
 C00I C00G H00I 119.8 . . ?
 C007 C00H H00J 109.2 . . ?
 C007 C00H H00K 109.2 . . ?
 C007 C00H C00S 112.1(5) . . ?
 H00J C00H H00K 107.9 . . ?
 C00S C00H H00J 109.2 . . ?
 C00S C00H H00K 109.2 . . ?
 Rh01 C00I H00L 107.2 3_666 . ?
 C00G C00I Rh01 80.6(3) . 3_666 ?
 C00G C00I H00L 120.4 . . ?
 C00G C00I C00K 119.3(4) . . ?
 C00K C00I Rh01 82.3(3) . 3_666 ?
 C00K C00I H00L 120.4 . . ?
 C009 C00J H00M 119.8 . . ?
 C009 C00J C00L 120.3(5) . . ?
 C00L C00J H00M 119.8 . . ?
 Rh01 C00K H00N 112.8 3_666 . ?
 C00D C00K Rh01 95.0(3) . 3_666 ?
 C00D C00K C00I 122.3(5) . . ?
 C00D C00K H00N 118.9 . . ?
 C00I C00K Rh01 62.6(3) . 3_666 ?
 C00I C00K H00N 118.9 . . ?
 C00C C00L H00O 119.9 . . ?
 C00J C00L C00C 120.1(5) . . ?
 C00J C00L H00O 119.9 . . ?
 C00E C00M H00P 109.4 . . ?
 C00E C00M H00Q 109.4 . . ?
 H00P C00M H00Q 108.0 . . ?
 C00R C00M C00E 111.0(5) . . ?
 C00R C00M H00P 109.4 . . ?
 C00R C00M H00Q 109.4 . . ?
 C00A C00N H00R 109.2 . . ?
 C00A C00N H00S 109.2 . . ?
 C00A C00N C00Q 112.1(4) . . ?
 H00R C00N H00S 107.9 . . ?
 C00Q C00N H00R 109.2 . . ?
 C00Q C00N H00S 109.2 . . ?
 N003 C00O H00T 109.5 . . ?
 N003 C00O H00U 109.5 . . ?
 N003 C00O H00V 109.5 . . ?
 H00T C00O H00U 109.5 . . ?
 H00T C00O H00V 109.5 . . ?
 H00U C00O H00V 109.5 . . ?
 C00F C00P H00W 109.4 . . ?
 C00F C00P H00X 109.4 . . ?
 C00F C00P C00S 111.0(4) . . ?
 H00W C00P H00X 108.0 . . ?
 C00S C00P H00W 109.4 . . ?
 C00S C00P H00X 109.4 . . ?
 C00N C00Q H00Y 109.4 . . ?
 C00N C00Q H 109.4 . . ?
 H00Y C00Q H 108.0 . . ?
 C00R C00Q C00N 111.2(5) . . ?
 C00R C00Q H00Y 109.4 . . ?
 C00R C00Q H 109.4 . . ?
 C00M C00R C00Q 111.8(5) . . ?
 C00M C00R H00Z 109.3 . . ?
 C00M C00R HA 109.3 . . ?
 C00Q C00R H00Z 109.3 . . ?
 C00Q C00R HA 109.3 . . ?
 H00Z C00R HA 107.9 . . ?
 C00H C00S H00 109.4 . . ?
 C00H C00S HB 109.4 . . ?
 C00P C00S C00H 111.2(5) . . ?
 C00P C00S H00 109.4 . . ?
 C00P C00S HB 109.4 . . ?
 H00 C00S HB 108.0 . . ?
 N003 C00T H1 109.5 . . ?
 N003 C00T HC 109.5 . . ?
 N003 C00T HD 109.5 . . ?
 H1 C00T HC 109.5 . . ?
 H1 C00T HD 109.5 . . ?
 HC C00T HD 109.5 . . ?

_shelx_res_file
;
TITL sn-228-benzenedmf-3_autored_a.res in P2(1)/n
    sn-228-benzenedmf-3_autored.res
    created by SHELXL-2018/1 at 11:17:10 on 12-Jul-2021
REM Old TITL sn-228-benzenedmf-3_autored_a.res in P2(1)/n
REM SHELXT solution in P2(1)/n
REM R1 0.109, Rweak 0.040, Alpha 0.035, Orientation as input
REM Formula found by SHELXT: C26 N P Rh
CELL 1.54184 11.5636 16.5707 12.9433 90 114.492 90
ZERR 4 0.0008 0.001 0.0009 0 0.008 0
LATT 1
SYMM 0.5-X,0.5+Y,0.5-Z
SFAC C H N P Rh
UNIT 104 144 4 4 4

L.S. 4
PLAN  5
SIZE 0.06 0.07 0.15
TEMP -150
BOND $H
list 4
fmap 2
acta
REM <olex2.extras>
REM <HklSrc "%.\\SN-228-benzeneDMF-3_autored.hkl">
REM </olex2.extras>

WGHT    0.070400    4.292000
FVAR       0.32555
RH01  5    0.589617    0.459846    0.588644    11.00000    0.02851    0.02834 =
         0.02004    0.00060    0.00287    0.00120
P002  4    0.707362    0.374298    0.728887    11.00000    0.02953    0.03197 =
         0.02089    0.00212    0.00435    0.00365
N003  3    0.280894    0.464322    0.632630    11.00000    0.03002    0.04572 =
         0.04259   -0.00214    0.00863    0.00557
C004  1    0.826152    0.303550    0.714993    11.00000    0.03508    0.03201 =
         0.02930    0.00511    0.00934    0.00382
AFIX  13
H004  2    0.845392    0.260585    0.774069    11.00000   -1.20000
AFIX   0
C005  1    0.432945    0.391149    0.580543    11.00000    0.02158    0.03317 =
         0.02997    0.00196    0.00527    0.00026
C006  1    0.471629    0.367346    0.491139    11.00000    0.03229    0.02944 =
         0.02730   -0.00361    0.00522   -0.00376
AFIX  43
H006  2    0.542101    0.332301    0.507677    11.00000   -1.20000
AFIX   0
C007  1    0.774027    0.263016    0.598813    11.00000    0.04051    0.03517 =
         0.03192    0.00198    0.01252    0.00584
AFIX  23
H00A  2    0.699139    0.230008    0.589982    11.00000   -1.20000
H00B  2    0.745453    0.305102    0.539164    11.00000   -1.20000
AFIX   0
C008  1    0.461573    0.329901    0.674234    11.00000    0.03378    0.02986 =
         0.02562    0.00398    0.00994    0.00188
C009  1    0.612561    0.244320    0.820035    11.00000    0.03530    0.03752 =
         0.02618    0.00519    0.00866    0.00731
AFIX  43
H009  2    0.697551    0.227149    0.862888    11.00000   -1.20000
AFIX   0
C00A  1    0.796559    0.415398    0.875019    11.00000    0.03303    0.03715 =
         0.02622    0.00043    0.00625    0.00351
AFIX  13
H00C  2    0.860884    0.453460    0.869526    11.00000   -1.20000
AFIX   0
C00B  1    0.587674    0.309159    0.742557    11.00000    0.03466    0.03269 =
         0.02181    0.00129    0.00955    0.00654
C00C  1    0.363293    0.289758    0.688655    11.00000    0.03315    0.03980 =
         0.03599    0.00511    0.01359    0.00563
AFIX  43
H00D  2    0.277531    0.303681    0.642478    11.00000   -1.20000
AFIX   0
C00D  1    0.317904    0.441120    0.547319    11.00000    0.02865    0.03227 =
         0.03884    0.00105    0.00487    0.00072
C00E  1    0.871351    0.355385    0.968198    11.00000    0.04107    0.04463 =
         0.02624    0.00215    0.00539    0.00525
AFIX  23
H00E  2    0.927982    0.323170    0.944123    11.00000   -1.20000
H00F  2    0.811829    0.317943    0.980947    11.00000   -1.20000
AFIX   0
C00F  1    0.950166    0.348070    0.735899    11.00000    0.03214    0.04544 =
         0.03637    0.00151    0.00975    0.00091
AFIX  23
H00G  2    0.932079    0.392857    0.680761    11.00000   -1.20000
H00H  2    0.985396    0.371597    0.813156    11.00000   -1.20000
AFIX   0
C00G  1    0.402432    0.397256    0.377805    11.00000    0.05095    0.03208 =
         0.02948   -0.00087    0.00657   -0.00308
AFIX  43
H00I  2    0.436791    0.391350    0.323079    11.00000   -1.20000
AFIX   0
C00H  1    0.871531    0.209487    0.581911    11.00000    0.05130    0.04363 =
         0.03633   -0.00186    0.01638    0.00944
AFIX  23
H00J  2    0.836235    0.190033    0.502456    11.00000   -1.20000
H00K  2    0.888597    0.161818    0.632201    11.00000   -1.20000
AFIX   0
C00I  1    0.285008    0.434937    0.347744    11.00000    0.04070    0.02984 =
         0.03073    0.00093   -0.00662   -0.00607
AFIX  43
H00L  2    0.231535    0.445057    0.270239    11.00000   -1.20000
AFIX   0
C00J  1    0.513997    0.206040    0.833510    11.00000    0.04658    0.03897 =
         0.03283    0.00707    0.01788    0.00339
AFIX  43
H00M  2    0.531417    0.163247    0.886707    11.00000   -1.20000
AFIX   0
C00K  1    0.246226    0.458048    0.434528    11.00000    0.02893    0.03227 =
         0.04148    0.00447   -0.00249   -0.00270
AFIX  43
H00N  2    0.168171    0.486125    0.413854    11.00000   -1.20000
AFIX   0
C00L  1    0.389798    0.229597    0.769976    11.00000    0.03915    0.04609 =
         0.04158    0.00689    0.02147    0.00171
AFIX  43
H00O  2    0.322473    0.204574    0.781985    11.00000   -1.20000
AFIX   0
C00M  1    0.950815    0.399875    1.078813    11.00000    0.04666    0.05591 =
         0.02765    0.00544    0.00324    0.00319
AFIX  23
H00P  2    0.997626    0.360103    1.138687    11.00000   -1.20000
H00Q  2    1.013900    0.434740    1.067146    11.00000   -1.20000
AFIX   0
C00N  1    0.710808    0.466452    0.912275    11.00000    0.04007    0.04387 =
         0.02592   -0.00107    0.00729    0.00705
AFIX  23
H00R  2    0.646181    0.431253    0.920878    11.00000   -1.20000
H00S  2    0.665733    0.506757    0.852629    11.00000   -1.20000
AFIX   0
C00O  1    0.376747    0.497265    0.736174    11.00000    0.04249    0.06588 =
         0.04611   -0.01388    0.01289    0.00583
AFIX 137
H00T  2    0.457981    0.470080    0.753633    11.00000   -1.50000
H00U  2    0.351109    0.488853    0.798667    11.00000   -1.50000
H00V  2    0.386111    0.555189    0.726397    11.00000   -1.50000
AFIX   0
C00P  1    1.047297    0.292210    0.724207    11.00000    0.03431    0.05582 =
         0.04395    0.00458    0.01305    0.01070
AFIX  23
H00W  2    1.069845    0.249442    0.782721    11.00000   -1.20000
H00X  2    1.125391    0.322996    0.736830    11.00000   -1.20000
AFIX   0
C00Q  1    0.785947    0.510314    1.024871    11.00000    0.05245    0.04799 =
         0.03115   -0.00630    0.01102   -0.00060
AFIX  23
H00Y  2    0.841499    0.551559    1.013475    11.00000   -1.20000
H     2    0.726091    0.538256    1.049632    11.00000   -1.20000
AFIX   0
C00R  1    0.867192    0.451190    1.117175    11.00000    0.06038    0.05984 =
         0.02460   -0.00277    0.00691   -0.00089
AFIX  23
H00Z  2    0.921382    0.481767    1.185999    11.00000   -1.20000
HA    2    0.810939    0.415583    1.137335    11.00000   -1.20000
AFIX   0
C00S  1    0.996203    0.253920    0.607605    11.00000    0.04691    0.05919 =
         0.05283    0.00483    0.02952    0.00947
AFIX  23
H00   2    1.059680    0.215466    0.603489    11.00000   -1.20000
HB    2    0.982032    0.296275    0.549657    11.00000   -1.20000
AFIX   0
C00T  1    0.159483    0.503828    0.597143    11.00000    0.03855    0.07836 =
         0.06671   -0.00779    0.01542    0.01931
AFIX 137
H1    2    0.161765    0.555447    0.561084    11.00000   -1.50000
HC    2    0.140907    0.513483    0.663419    11.00000   -1.50000
HD    2    0.093195    0.469424    0.542787    11.00000   -1.50000
AFIX   0
HKLF 4


REM  sn-228-benzenedmf-3_autored_a.res in P2(1)/n
REM R1 =  0.0497 for    3932 Fo > 4sig(Fo)  and  0.0567 for all    4533 data
REM    264 parameters refined using      0 restraints

END

WGHT      0.0704      4.3020

REM Highest difference peak  1.875,  deepest hole -2.049,  1-sigma level  0.117
Q1    1   0.5545  0.4601  0.6372  11.00000  0.05    1.87
Q2    1   0.6297  0.4581  0.5405  11.00000  0.05    1.65
Q3    1   0.6002  0.4017  0.6012  11.00000  0.05    1.28
Q4    1   0.5794  0.5197  0.5815  11.00000  0.05    1.11
Q5    1   0.4950  0.4019  0.5969  11.00000  0.05    0.64
;
_shelx_res_checksum                28382
_shelx_hkl_file
;
   0   0  -1    5.85    1.58
   0   0  -1    5.01    1.16
   0   0  -2    2.76    1.89
   0   0  -2    1.85    3.01
   0   0  -2    3.88    2.22
   0   0  -3    1.79    2.50
   0   0  -3    1.89    2.74
   0   0  -3    4.31    4.03
   0   0  -3    2.30    3.02
   0   0  -4  753.18   32.44
   0   0  -4  714.38   32.01
   0   0  -4  776.54   33.95
   0   0  -4  795.82   32.77
   0   0  -4  772.28   33.80
   0   0  -5    1.90    2.83
   0   0  -5    0.48    5.12
   0   0  -5    1.23    1.82
   0   0  -5    0.55    2.54
   0   0  -5    2.15    5.09
   0   0  -6 3370.11  141.62
   0   0  -6 3309.80  141.84
   0   0  -6 3714.64  145.02
   0   0  -7    0.77    5.77
   0   0  -8    5.08    3.76
   0   0  -8    5.03    4.46
   0   0  -8    5.93    4.24
   0   0  -8    5.63    6.10
   0   0  -8    5.73    3.43
   0   0  -8    4.86    3.75
   0   0  -9    0.13    5.13
   0   0  -9    0.88    4.66
   0   0  -9    4.37    4.50
   0   0  -9    2.36    3.97
   0   0  -9   -1.68    6.28
   0   0 -10  355.84   22.77
   0   0 -10  358.78   17.54
   0   0 -10  361.24   17.33
   0   0 -10  350.94   17.24
   0   0 -10  355.86   17.45
   0   0 -10  335.91   17.23
   0   0 -11    2.03    4.75
   0   0 -11    2.31    5.31
   0   0 -11    0.83    5.04
   0   0 -11   -2.66    6.23
   0   0 -12  497.06   22.69
   0   0 -12  469.74   21.98
   0   0 -13    7.09    4.13
   0   0 -14    1.09    2.84
   0   1   0    8.67    1.04
   0  -1  -1 3664.49  148.17
   0  -1  -1 3570.52  147.81
   0  -1  -1 3529.30  147.74
   0  -1  -2 1247.25   51.24
   0   1  -2 1194.97   51.27
   0  -1  -2 1229.36   51.56
   0  -1  -2 1207.23   51.41
   0  -1  -3  676.36   30.73
   0  -1  -3  736.01   30.67
   0   1  -3  702.40   30.68
   0  -1  -3  729.85   31.46
   0  -1  -3  707.60   31.15
   0  -1  -4  146.56    7.14
   0  -1  -4  157.13    7.93
   0   1  -4  147.50    7.64
   0  -1  -4  127.10    6.27
   0   1  -4  147.86    7.90
   0  -1  -4  156.05    9.43
   0  -1  -4  150.81    8.86
   0  -1  -5  693.74   30.39
   0   1  -5  661.54   28.38
   0   1  -5  644.09   30.14
   0   1  -5  648.19   28.43
   0  -1  -5  604.92   27.42
   0   1  -5  630.95   27.96
   0   1  -6   23.91    3.46
   0   1  -6   27.52    3.08
   0   1  -6   30.27    3.87
   0   1  -6   29.24    6.62
   0   1  -7 1050.40   49.28
   0  -1  -8  733.72   31.57
   0  -1  -8  701.50   31.46
   0   1  -8  748.88   31.43
   0  -1  -8  708.32   31.57
   0   1  -8  717.29   31.42
   0   1  -8  699.57   31.41
   0  -1  -8  720.36   31.69
   0  -1  -8  715.57   31.42
   0   1  -8  804.48   37.15
   0  -1  -9  139.81    8.74
   0   1  -9  140.08    8.46
   0  -1  -9  142.86    9.20
   0  -1  -9  144.62    9.08
   0   1  -9  138.72    8.81
   0   1  -9  127.05    8.49
   0  -1  -9  150.18    8.55
   0   1  -9  168.16   13.68
   0   1 -10    5.44    4.92
   0  -1 -10    4.32    5.15
   0  -1 -10    6.25    4.51
   0  -1 -10    7.67    5.91
   0   1 -10    2.57    4.75
   0  -1 -10    0.43    5.37
   0   1 -10    1.27    6.33
   0   1 -10   -0.16    4.83
   0   1 -11  190.91   11.24
   0  -1 -11  193.64   10.90
   0   1 -11  177.33   10.37
   0  -1 -11  182.89   11.09
   0   1 -11  176.88   15.88
   0  -1 -12    9.08    5.24
   0   1 -12   14.89    5.01
   0   1 -13  289.38   14.21
   0   1 -14   58.13    4.44
   0   2   0 1940.58   80.74
   0   2   1 2460.20  105.11
   0   2  -1 2598.74  105.11
   0  -2  -1 2520.40  105.11
   0   2  -1 2577.18  105.07
   0  -2  -1 2532.63  105.08
   0  -2  -2 3467.59  144.98
   0   2  -2 3464.40  144.40
   0   2  -2 3579.63  144.39
   0  -2  -2 3381.73  144.20
   0   2  -2 3543.83  144.28
   0  -2  -2 3433.54  144.15
   0   2  -2 3457.05  144.16
   0   2  -3   18.82    3.51
   0   2  -3   22.66    3.85
   0   2  -3   18.87    4.15
   0  -2  -3   23.41    4.35
   0  -2  -3   20.25    3.53
   0   2  -3   20.96    3.61
   0  -2  -4 1716.93   72.38
   0   2  -4 1687.27   72.24
   0   2  -4 1722.68   72.41
   0  -2  -4 1713.72   73.03
   0   2  -4 1719.52   73.04
   0   2  -4 1700.95   72.93
   0  -2  -4 1679.91   72.90
   0   2  -5  930.58   37.76
   0  -2  -5  947.08   37.85
   0  -2  -5  955.55   37.87
   0   2  -5  927.93   37.85
   0   2  -5  906.81   36.13
   0   2  -5  903.67   36.40
   0   2  -6 1132.73   50.57
   0   2  -6 1166.86   50.75
   0  -2  -6 1200.47   53.23
   0   2  -6 1259.50   53.43
   0   2  -7  215.08   14.78
   0  -2  -7  212.67   14.61
   0  -2  -8    3.54    3.68
   0   2  -8    8.34    3.86
   0  -2  -8    6.56    4.80
   0  -2  -8    2.30    4.64
   0   2  -8    9.34    4.22
   0  -2  -8    4.66    3.44
   0   2  -8    6.49    3.45
   0  -2  -8    1.70    4.07
   0   2  -8    4.11    3.47
   0  -2  -8    1.88    5.79
   0   2  -8   10.87    6.57
   0  -2  -9   60.88    9.38
   0   2  -9   58.08    9.40
   0  -2  -9   60.16    5.78
   0   2  -9   59.77    5.49
   0  -2  -9   61.56    6.09
   0  -2  -9   55.23    5.42
   0   2  -9   56.83    5.46
   0   2  -9   52.76    5.51
   0  -2  -9   56.80    6.71
   0  -2  -9   57.62    6.59
   0  -2 -10  144.63   13.90
   0   2 -10  132.94   13.40
   0   2 -10  140.18    9.30
   0  -2 -10  148.77    9.36
   0   2 -10  140.46    8.87
   0   2 -10  153.41    9.22
   0  -2 -10  154.04    9.23
   0  -2 -10  151.74    9.83
   0   2 -10  135.57    8.59
   0  -2 -10  147.97   10.01
   0  -2 -11    5.32    4.70
   0   2 -11    5.59    5.14
   0  -2 -11    4.05    5.95
   0   2 -11    2.04    3.86
   0  -2 -11    6.47    6.32
   0   2 -11    2.31    4.91
   0   2 -11   -5.93    6.75
   0  -2 -11    7.79    6.80
   0  -2 -11    4.87    4.89
   0  -2 -12  156.60    9.52
   0   2 -12  170.85    9.80
   0  -2 -12  150.64    9.79
   0   2 -12  147.87    9.68
   0   2 -13   50.92    5.25
   0  -2 -13   50.94    5.13
   0  -2 -13   48.59    5.32
   0   2 -14    8.57    2.83
   0  -2 -14    6.60    2.74
   0   3   0    0.69    2.66
   0   3  -1  679.16   27.97
   0  -3  -1  658.18   27.93
   0   3  -1  696.76   29.07
   0   3   1  660.32   28.47
   0   3  -1  690.50   29.09
   0  -3  -1  636.89   27.93
   0  -3  -2  280.17   13.80
   0   3  -2  260.17   12.82
   0   3  -2  257.57   12.09
   0  -3  -2  248.24   12.10
   0   3  -2  255.47   11.94
   0   3  -3  261.41   13.32
   0   3  -3  270.10   13.28
   0  -3  -3  254.57   13.00
   0   3  -3  255.70   12.99
   0   3  -3  262.52   12.83
   0   3  -4  190.38   11.20
   0  -3  -4  187.09   11.21
   0   3  -4  198.27   11.07
   0   3  -4  197.86   10.88
   0   3  -4  197.07   11.26
   0  -3  -4  198.87   11.24
   0   3  -5 2668.15   53.95
   0   3  -5 2658.94   54.29
   0  -3  -5 2704.46   53.63
   0  -3  -5 2743.45   55.78
   0   3  -5 2695.37   55.63
   0   3  -6   25.52    4.20
   0  -3  -6   31.21    6.23
   0   3  -6   24.89    5.87
   0   3  -7  105.91    7.37
   0  -3  -7  105.51    9.90
   0   3  -7  100.89    9.83
   0  -3  -8  424.55   20.16
   0   3  -8  461.53   19.78
   0  -3  -8  425.45   20.40
   0  -3  -8  414.50   20.27
   0  -3  -8  426.07   19.88
   0   3  -8  443.81   19.94
   0  -3  -8  480.63   25.18
   0   3  -8  477.45   25.22
   0  -3  -9   22.44    5.85
   0  -3  -9   29.34    5.36
   0  -3  -9   24.13    5.86
   0   3  -9   26.98    4.43
   0  -3  -9   24.18    4.44
   0   3  -9   27.88    4.58
   0   3  -9   23.69    7.63
   0  -3  -9   15.03    6.88
   0  -3  -9   23.13    4.64
   0   3  -9   24.73    4.62
   0  -3 -10  104.93   11.90
   0   3 -10  104.97   11.95
   0  -3 -10  108.54    7.98
   0   3 -10  102.62    7.92
   0  -3 -10  105.60    7.67
   0   3 -10  111.22    7.82
   0  -3 -10  116.69    9.07
   0  -3 -10  117.37    8.97
   0   3 -10  110.76    7.53
   0  -3 -11  297.25   15.40
   0   3 -11  297.56   15.55
   0   3 -11  305.18   15.00
   0  -3 -11  289.55   15.90
   0  -3 -11  326.18   16.09
   0   3 -11  304.37   15.40
   0  -3 -12    5.42    5.85
   0   3 -12   -1.70    4.92
   0  -3 -12    5.85    4.35
   0   3 -12    0.15    4.53
   0  -3 -13   -1.45    3.68
   0   3 -13    5.32    3.87
   0  -3 -13    7.86    4.52
   0   3 -14  139.79    7.24
   0  -3 -14  141.77    7.19
   0   4   0 2395.47  100.42
   0   4   1    7.97    3.10
   0   4  -1    5.73    3.72
   0  -4  -1    7.16    1.55
   0   4  -1    5.75    1.67
   0  -4  -2   92.51    5.54
   0   4  -2   99.93    5.65
   0   4  -3 3225.97  139.85
   0  -4  -3 3311.00  139.85
   0   4  -3 3406.95  140.64
   0   4  -3 3434.12  140.67
   0  -4  -3 3413.66  139.88
   0  -4  -3 3356.75  141.55
   0   4  -4  862.50   39.29
   0   4  -4  889.00   39.40
   0   4  -4  854.45   38.99
   0  -4  -4  907.24   39.09
   0   4  -5   33.68    5.12
   0  -4  -5   40.12    5.22
   0  -4  -5   44.76    5.87
   0   4  -5   26.68    5.47
   0  -4  -6  323.37   17.65
   0   4  -6  366.28   18.57
   0   4  -6  392.96   19.90
   0  -4  -6  385.08   19.89
   0   4  -7  314.69   16.98
   0  -4  -7  324.07   19.09
   0   4  -7  340.81   19.20
   0   4  -8   92.16    5.82
   0  -4  -8   84.68    6.03
   0   4  -8   89.31    6.05
   0  -4  -8   80.44    6.20
   0  -4  -8   82.55    9.60
   0   4  -8   85.34    9.92
   0  -4  -9  471.90   21.88
   0   4  -9  488.58   21.96
   0  -4  -9  505.11   27.41
   0   4  -9  507.27   27.69
   0   4  -9  485.19   22.15
   0  -4  -9  479.21   22.07
   0   4  -9  485.83   21.58
   0  -4  -9  438.50   21.50
   0  -4  -9  502.30   22.64
   0  -4  -9  460.67   22.37
   0  -4 -10  157.64   14.54
   0   4 -10  143.21   14.43
   0   4 -10  172.12   10.30
   0   4 -10  163.00    9.05
   0  -4 -10  174.80   10.20
   0   4 -10  190.67    9.82
   0   4 -10  184.51   10.29
   0  -4 -10  173.96   11.22
   0  -4 -10  178.22   11.22
   0   4 -11   10.68    4.95
   0  -4 -11    8.20    6.82
   0  -4 -11    5.53    6.58
   0   4 -11   10.64    4.81
   0  -4 -11   14.95    4.64
   0  -4 -12   90.31    6.87
   0   4 -12  103.88    7.24
   0  -4 -12   87.12    8.06
   0   4 -12  104.64    7.46
   0  -4 -13  138.90    8.04
   0   4 -13  130.39    7.60
   0  -4 -13  119.89    7.31
   0   4 -14   11.44    2.45
   0  -4 -14    5.98    2.16
   0   5   0    2.07    3.83
   0   5   1  170.93    9.65
   0   5  -1  192.31   10.54
   0   5  -2 1292.97   53.20
   0  -5  -2 1243.26   53.12
   0   5   2 1248.68   53.86
   0  -5  -3  554.85   23.81
   0   5  -3  501.65   23.69
   0   5  -3  530.12   25.10
   0  -5  -4 2493.57  107.26
   0   5  -4 2529.35  107.40
   0   5  -4 2624.13  108.42
   0  -5  -5   33.13    5.32
   0   5  -5   35.27    5.50
   0   5  -5   34.21    5.70
   0  -5  -6  297.03   14.04
   0   5  -6  326.38   17.01
   0   5  -6  321.64   17.28
   0  -5  -6  332.31   17.24
   0   5  -7   79.09    7.35
   0  -5  -7   64.68    6.31
   0  -5  -7   65.10    6.16
   0  -5  -7   64.15    7.90
   0   5  -7   71.71    8.23
   0  -5  -8  414.80   22.36
   0   5  -8  391.13   22.27
   0  -5  -8  355.01   17.73
   0   5  -8  377.04   17.52
   0   5  -8  395.79   17.73
   0  -5  -8  365.51   17.57
   0   5  -9    3.91    4.03
   0   5  -9   -0.85    3.68
   0  -5  -9   -2.97    4.14
   0   5  -9    3.52    3.98
   0  -5  -9   -0.69    3.86
   0   5  -9   -2.77    5.92
   0  -5  -9    5.99    5.80
   0  -5 -10  173.98   15.08
   0   5 -10  159.36   14.73
   0   5 -10  199.17   10.24
   0  -5 -10  186.79   10.17
   0  -5 -10  209.43   10.79
   0   5 -10  163.42    9.88
   0   5 -10  215.75   10.99
   0   5 -10  211.08   10.99
   0  -5 -11   49.71    5.60
   0   5 -11   55.95    5.74
   0  -5 -11   53.34    7.70
   0  -5 -11   60.71    7.84
   0   5 -11   50.17    5.97
   0   5 -12  232.83   12.04
   0  -5 -12  220.26   11.83
   0   5 -12  241.97   12.30
   0  -5 -12  238.57   12.99
   0  -5 -12  236.44   12.89
   0  -5 -13    1.86    4.49
   0  -5 -13   -0.89    2.88
   0   5 -13   -2.74    3.11
   0  -5 -14   46.58    3.68
   0   6   0   -0.36    3.88
   0   6  -1  311.40   16.67
   0   6   1  338.91   16.25
   0   6   2   26.70    3.95
   0   6  -2   18.74    2.49
   0   6  -3 2222.42   92.03
   0   6  -3 2117.38   89.91
   0  -6  -3 2123.84   89.83
   0   6  -4  500.86   25.06
   0  -6  -4  498.50   23.41
   0   6  -4  511.07   23.58
   0   6  -5   41.50    6.31
   0   6  -5   51.88    5.77
   0  -6  -5   44.98    5.48
   0  -6  -6    2.42    3.62
   0   6  -6    2.39    4.59
   0  -6  -6    1.10    2.84
   0   6  -6   -1.85    4.16
   0  -6  -6    1.53    4.30
   0   6  -7  292.04   16.81
   0  -6  -7  266.36   16.44
   0  -6  -7  266.74   12.77
   0   6  -7  291.32   12.89
   0   6  -7  262.62   15.98
   0  -6  -7  252.98   13.52
   0  -6  -7  244.51   13.60
   0   6  -8    1.32    3.24
   0  -6  -8    2.01    3.23
   0   6  -8    6.53    5.57
   0  -6  -8    4.62    5.32
   0  -6  -8    8.41    5.67
   0  -6  -8    9.03    5.49
   0   6  -8   -1.12    3.58
   0  -6  -8    4.60    4.62
   0   6  -8    6.06    3.52
   0   6  -9  594.01   26.38
   0  -6  -9  579.86   26.33
   0   6  -9  585.08   26.39
   0  -6  -9  592.19   26.56
   0  -6  -9  605.45   27.33
   0   6  -9  533.23   30.95
   0  -6  -9  576.41   31.25
   0   6 -10    2.79    3.09
   0  -6 -10    3.51    4.38
   0   6 -10    1.43    4.50
   0  -6 -10    0.14    3.81
   0   6 -10    4.14    4.12
   0   6 -11    6.41    4.64
   0   6 -11    5.46    4.03
   0  -6 -11    2.78    3.88
   0  -6 -12   15.65    6.17
   0   6 -12    8.18    4.10
   0   6 -12    4.57    3.71
   0  -6 -12    4.14    3.48
   0  -6 -13  168.87    8.77
   0   6 -13  144.43    7.75
   0  -6 -14    2.45    2.41
   0   7   0    1.10    4.31
   0   7   1  137.51    8.77
   0   7  -1  110.34    8.99
   0  -7  -2 1213.55   55.45
   0   7  -2 1236.91   54.63
   0   7  -3   19.24    2.88
   0   7  -4  110.91    9.11
   0   7  -4   99.51    6.56
   0   7  -5   12.48    5.42
   0   7  -5   14.62    4.10
   0  -7  -5   11.16    3.70
   0  -7  -6   96.42    7.87
   0   7  -6   99.72    8.19
   0  -7  -6   91.41    6.14
   0   7  -6   93.16    8.95
   0  -7  -6   89.30    6.55
   0  -7  -6   80.54    6.47
   0  -7  -7    0.24    5.09
   0   7  -7   -2.94    5.16
   0  -7  -7    0.54    4.52
   0  -7  -7    1.31    5.02
   0  -7  -7   -0.37    4.38
   0  -7  -7    2.21    2.64
   0   7  -7    3.38    4.73
   0   7  -8  265.10   12.90
   0   7  -8  263.59   12.78
   0  -7  -8  249.88   12.67
   0  -7  -8  272.14   13.75
   0   7  -8  238.48   16.24
   0  -7  -8  272.48   14.21
   0  -7  -8  267.10   13.94
   0  -7  -8  238.57   16.44
   0   7  -8  263.69   16.87
   0   7  -9   68.78    6.00
   0  -7  -9   69.23    6.72
   0  -7  -9   77.06    7.92
   0  -7  -9   76.12    8.16
   0  -7  -9   76.31    5.59
   0   7  -9   71.99    5.71
   0   7 -10   96.58    7.03
   0  -7 -10   93.24    6.48
   0   7 -10   97.40    6.66
   0  -7 -10   92.11    7.18
   0  -7 -10  108.60    9.17
   0  -7 -10   88.63    8.83
   0   7 -11   16.11    3.01
   0  -7 -11   15.67    3.71
   0   7 -11   24.82    4.76
   0   7 -11   23.19    4.02
   0  -7 -11   13.70    3.46
   0   7 -12   85.98    5.75
   0   7 -12   62.67    4.96
   0   8   0   64.97    7.02
   0   8   1  736.60   33.54
   0   8  -1  705.11   34.06
   0  -8  -2   94.38    9.93
   0   8  -2  100.82    9.06
   0  -8  -3 1115.55   52.05
   0   8  -4  340.61   18.02
   0  -8  -4  281.17   13.62
   0   8  -5  131.25   10.86
   0  -8  -5  128.26    7.43
   0   8  -6   33.37    6.72
   0  -8  -6   27.80    4.91
   0  -8  -6   24.16    5.09
   0   8  -7  259.48   16.18
   0  -8  -7  234.41   12.47
   0  -8  -7  222.13   12.53
   0  -8  -7  216.87   12.30
   0  -8  -8   82.90    7.32
   0   8  -8   71.89    8.63
   0   8  -8   77.43    5.81
   0  -8  -8   79.35    7.69
   0  -8  -8   74.05    7.91
   0   8  -9  259.74   13.09
   0  -8  -9  278.54   13.96
   0  -8  -9  273.11   14.47
   0  -8  -9  284.91   14.78
   0  -8  -9  242.52   12.53
   0  -8 -10    8.76    4.73
   0   8 -10    4.25    4.07
   0  -8 -10    7.78    6.79
   0  -8 -10    9.80    7.06
   0   8 -11   21.80    4.24
   0   8 -11   21.21    3.50
   0  -8 -11   24.09    6.85
   0  -8 -11   29.54    6.94
   0  -8 -11   23.56    4.26
   0  -8 -12   27.96    5.84
   0   9   0    0.31    4.70
   0   9   1  275.12   15.78
   0   9  -1  274.16   16.23
   0   9  -2  652.48   32.31
   0  -9  -2  659.21   33.49
   0  -9  -3   46.83    4.01
   0  -9  -3   49.75    8.38
   0   9  -4  192.84   13.67
   0  -9  -4  179.68    9.34
   0  -9  -4  166.89   14.00
   0   9  -5  411.68   22.12
   0  -9  -5  361.58   17.51
   0  -9  -5  353.35   16.97
   0  -9  -5  370.42   17.18
   0   9  -6  318.75   19.16
   0  -9  -6  310.54   14.62
   0  -9  -6  259.43   14.36
   0  -9  -6  301.90   14.64
   0  -9  -7   69.64    6.93
   0  -9  -7   58.71    6.68
   0   9  -7   59.19    4.72
   0  -9  -7   62.37    6.79
   0   9  -7   46.86    8.22
   0  -9  -8  374.15   18.74
   0  -9  -8  407.24   19.04
   0  -9  -8  382.55   18.83
   0  -9   8  380.47   17.55
   0   9  -8  367.94   17.53
   0  -9  -9   51.85    7.58
   0  -9  -9   57.54    6.63
   0   9  -9   43.05    4.85
   0  -9  -9   47.79    7.27
   0   9 -10    6.79    3.82
   0  -9 -10   16.96    5.24
   0  -9 -10    8.42    6.97
   0  -9 -10   10.04    6.82
   0   9 -10   12.18    3.78
   0   9 -11  153.83    8.73
   0   9 -11  147.45    8.75
   0  -9 -11  193.57   10.67
   0  -9 -11  187.18   10.53
   0  -9 -11  163.20    9.01
   0  -9 -12    3.06    4.73
   0  -9 -13   14.27    3.30
   0  10   0  614.90   30.65
   0 -10  -1  270.03   18.09
   0  10  -1  280.22   17.13
   0  10   1  289.57   16.71
   0 -10  -2  326.76   15.17
   0 -10  -2  329.97   20.67
   0  10  -2  351.88   19.81
   0 -10  -3  179.14    9.21
   0  10  -3  199.37   13.81
   0 -10  -3  168.42    9.51
   0 -10  -3  184.52   14.61
   0 -10  -4  256.04   13.22
   0  10  -4  293.68   13.45
   0 -10  -4  266.51   13.68
   0 -10  -4  240.10   18.26
   0  10  -5   77.83    5.61
   0 -10  -5   86.54    6.19
   0 -10  -5   83.17    6.29
   0 -10  -5   70.32    6.37
   0  10  -5   95.34   10.10
   0 -10  -5   84.12    7.01
   0 -10  -6  292.89   14.96
   0 -10  -6  297.25   15.32
   0 -10  -6  276.01   14.74
   0 -10  -6  299.67   14.71
   0  10  -7  206.42   16.35
   0 -10  -7  243.59   12.76
   0 -10  -7  226.52   12.65
   0 -10  -8   24.17    6.38
   0 -10  -8   26.57    6.28
   0  10  -8   14.60    3.51
   0 -10   8   20.08    3.54
   0 -10  -8   18.47    6.49
   0 -10  -9  117.84    8.35
   0  10  -9   88.38    6.30
   0 -10  -9  106.56    8.80
   0 -10  -9  101.42    8.62
   0  10 -10   89.81    6.26
   0  10 -10   96.56    7.01
   0 -10 -10  114.29    8.70
   0 -10 -10  112.10    8.58
   0 -10 -10  112.16    7.73
   0 -10 -11   -0.11    5.37
   0 -10 -11    5.73    5.40
   0  10 -11    2.20    2.87
   0 -10 -12   86.95    6.33
   0  11   0    2.88    5.41
   0 -11  -1  826.44   36.65
   0 -11  -1  925.98   43.58
   0  11  -1  962.79   42.39
   0 -11  -2  159.61    8.61
   0  11  -2  185.58   13.52
   0 -11  -2  163.21    8.92
   0 -11  -2  161.28   14.14
   0 -11  -3   13.14    3.33
   0  11  -3    9.02    3.32
   0 -11  -3    6.91    4.17
   0  11  -3    5.46    5.78
   0 -11  -3   13.36    7.23
   0 -11  -4    5.64    4.52
   0  11  -4    0.74    2.95
   0 -11  -4    2.80    3.31
   0  11  -5  319.64   14.74
   0 -11  -5  298.43   14.96
   0 -11  -5  309.84   15.34
   0  11  -5  323.75   20.28
   0 -11  -5  308.78   14.47
   0 -11  -5  257.08   14.52
   0 -11  -6   18.29    5.80
   0  11  -6   17.53    7.21
   0 -11  -6   11.87    4.97
   0 -11  -6   14.54    5.38
   0 -11  -7  338.16   16.43
   0 -11  -7  320.46   16.49
   0 -11  -8  183.22   10.86
   0 -11   8  158.73    8.91
   0 -11  -8  155.49   10.30
   0 -11  -8  158.66   10.41
   0 -11  -9   76.94    7.50
   0 -11  -9   61.99    7.45
   0 -11  -9   73.69    7.23
   0  11 -10    3.24    3.42
   0 -11 -10    5.97    5.72
   0 -11 -10    4.36    5.63
   0 -11 -10    8.45    4.88
   0  11 -11  106.57    6.46
   0 -11 -11  110.34    7.63
   0 -11 -11  119.98    7.54
   0 -11 -12   10.04    3.53
   0 -12   0 1688.68   78.23
   0  12  -1   47.88    8.06
   0 -12  -1   52.79    4.63
   0 -12  -1   36.76    8.48
   0 -12  -1   52.94    4.18
   0  12  -2   59.46    8.53
   0 -12  -2   49.96    5.11
   0 -12  -2   47.28    9.50
   0 -12  -2   51.12    4.46
   0  12  -3    7.75    3.63
   0  12  -3    4.98    5.99
   0 -12  -3    5.36    4.35
   0 -12  -3    0.64    6.55
   0 -12  -3    3.49    3.27
   0 -12  -4   48.19    5.20
   0 -12  -4   55.35    6.04
   0  12  -4   60.33    5.28
   0 -12  -5   -1.11    4.03
   0  12  -5    1.59    3.15
   0  12  -5    4.35    6.15
   0 -12  -5    1.54    5.28
   0 -12  -5    0.46    4.54
   0  12  -6  738.64   33.29
   0 -12  -6  811.16   34.19
   0 -12  -6  752.09   33.24
   0 -12  -6  739.42   33.32
   0 -12  -7   11.86    6.30
   0 -12  -7    6.46    5.21
   0 -12  -7   14.98    5.74
   0 -12  -8   23.26    5.66
   0 -12   8   15.73    3.51
   0 -12  -8   24.28    6.04
   0 -12  -9    9.39    5.59
   0 -12   9    0.40    2.44
   0 -12  -9    2.48    5.30
   0 -12  -9    0.98    5.40
   0  12 -10  128.39    7.72
   0 -12 -10  128.71    8.25
   0 -12 -10  122.32    8.28
   0 -12 -10  131.18    8.15
   0  12 -11    4.60    2.34
   0 -12 -11   -0.08    3.88
   0 -13   0   -0.66    6.63
   0 -13  -1  606.14   27.07
   0 -13  -1  598.30   34.16
   0 -13  -1  627.06   27.12
   0 -13  -2   27.67    3.86
   0 -13  -2   21.92    4.47
   0 -13  -2   17.59    7.96
   0 -13  -3    7.29    3.59
   0  13  -3    7.54    3.85
   0  13  -3    6.06    6.39
   0 -13  -3    9.95    4.56
   0 -13  -3   -0.69    6.65
   0 -13  -4    3.19    4.93
   0  13  -4    3.14    3.53
   0 -13  -4    2.26    3.82
   0  13  -5  285.01   14.49
   0 -13  -5  319.10   15.24
   0 -13  -5  273.54   14.09
   0  13  -6   19.95    3.42
   0 -13  -6   32.73    6.37
   0 -13  -6   23.13    5.33
   0 -13  -7  263.63   14.33
   0 -13  -7  243.55   13.07
   0 -13  -7  261.80   13.36
   0 -13   7  271.86   13.22
   0 -13  -8   54.22    6.11
   0 -13  -8   73.02    6.64
   0 -13   8   71.50    5.19
   0 -13  -9   43.93    5.46
   0 -13  -9   51.52    5.74
   0 -13   9   37.01    3.51
   0  13 -10   17.18    3.37
   0 -13 -10   15.21    4.09
   0 -13 -10   15.90    4.30
   0  13 -11   55.22    3.70
   0 -13 -11   55.65    3.98
   0 -14   0  402.01   25.82
   0 -14   1  107.20   12.48
   0 -14  -1  124.18   13.20
   0 -14  -2  116.22    7.54
   0 -14  -2  104.51   12.79
   0 -14  -2  125.43    7.89
   0 -14  -3    7.22    3.67
   0 -14  -3   13.03    4.68
   0  14  -3    8.32    4.02
   0 -14  -3    7.97    6.99
   0 -14  -4  421.45   20.43
   0  14  -4  442.18   20.64
   0 -14  -5  149.30    9.83
   0  14  -5  151.79    8.91
   0 -14  -6  516.28   22.64
   0 -14  -6  448.82   21.37
   0 -14   7   59.09    5.28
   0 -14  -7   61.83    5.94
   0 -14  -8   40.09    6.13
   0 -14  -8   27.28    4.81
   0 -14   8   27.90    3.59
   0 -14  -9   26.75    4.29
   0 -14  -9   25.17    3.94
   0 -14   9   22.55    2.73
   0  14 -10  119.29    6.63
   0 -15   0   -3.52    6.18
   0 -15  -1  163.05   15.40
   0 -15   1  152.77   14.62
   0 -15  -2  188.20   17.46
   0 -15   2  195.55   17.03
   0 -15  -2  235.77   11.84
   0 -15  -2  215.84   11.37
   0 -15  -3    3.78    4.52
   0  15  -3    5.52    4.08
   0 -15  -4  140.54    8.88
   0  15  -4  135.15    8.70
   0 -15  -5  488.87   22.82
   0  15  -5  491.35   22.58
   0 -15   6    1.28    3.72
   0 -15  -6    5.53    5.37
   0 -15   7   31.67    4.03
   0 -15  -7   50.55    6.12
   0  15  -8  104.59    6.98
   0 -15   8  108.44    6.21
   0  15  -9   -0.21    2.65
   0 -15   9    1.84    1.70
   0 -16   0   40.33    4.78
   0  16  -1   30.63    5.08
   0 -16  -1   25.09    3.91
   0  16  -2  137.57    9.07
   0  16  -3  396.13   19.23
   0  16  -4  266.65   13.68
   0 -16   5    5.62    3.74
   0 -16   6  104.03    6.73
   0  16  -7   48.27    4.63
   0 -16   7   51.20    4.26
   0  16   8   14.26    2.61
   0  16  -8   20.92    3.26
   0 -16   8   22.24    2.68
   0  16  -9  139.18    7.06
   0  17   0   -3.39    4.48
   0 -17   0    0.81    3.21
   0  17  -1    3.13    4.16
   0 -17   1    3.38    3.55
   0 -17  -1    3.24    2.56
   0  17  -2  300.89   14.75
   0 -17   2  268.36   14.05
   0  17  -3    3.71    3.56
   0  17  -3    1.04    2.44
   0 -17   3   -0.42    3.69
   0  17  -4  191.28   10.07
   0  17  -4  211.82   10.61
   0  17  -5   14.74    3.14
   0 -17   5   22.30    3.90
   0  17  -6   21.37    3.24
   0 -17   6   20.95    3.38
   0  17   7    1.57    2.37
   0  17  -7    1.82    2.38
   0 -17   7    5.08    2.36
   0  17  -8   34.47    2.91
   0 -17   8   32.35    2.46
   0  18   0   15.59    4.36
   0 -18   0   12.20    3.16
   0  18  -1   29.05    4.59
   0 -18   1   26.85    3.81
   0  18  -2   -1.93    3.32
   0 -18   2    1.21    3.21
   0  18   3  239.81   12.54
   0  18  -3  245.75   12.14
   0 -18   3  234.52   11.94
   0  18   4   -0.70    3.48
   0  18   5    4.71    3.19
   0  18  -5    1.06    1.97
   0 -18   5    5.25    2.81
   0  18   6    4.56    2.51
   0  18  -6    0.82    1.78
   0 -18   6    2.22    2.22
   0 -18   7   21.50    2.16
   0  19   0    0.65    3.26
   0 -19   1    3.92    2.51
   0  19  -1    4.88    3.15
   0  19   1    4.22    3.33
   0 -19   2  144.47    7.63
   0  19  -2  146.02    8.03
   0 -19   3    1.25    2.54
   0  19   3    1.91    2.99
   0 -19   4  108.52    6.06
   0  19   4  107.41    6.50
   0 -19   5   11.32    2.29
   0  19   5   10.05    2.48
   0 -19   6   18.57    1.88
   0  20   0   39.85    3.54
   0  20   1   63.71    4.62
   0  20  -1   72.42    4.51
   0 -20   2   16.98    2.09
   0 -20   3  163.95    7.67
   0  20   3  159.02    8.07
   0 -20   4   17.42    1.95
   0  20   4   23.50    2.23
   1   0 -15   25.89    2.60
   1   0 -14    0.51    3.31
   1   0 -13  271.78   13.85
   1   0 -12    0.16    5.06
   1   0 -12    3.58    5.13
   1   0 -11  161.79   15.33
   1   0 -11  177.18   11.01
   1   0 -11  188.95   10.76
   1   0 -11  181.56   10.84
   1   0 -10    3.69    4.78
   1   0 -10   -1.16    5.07
   1   0 -10   -2.93    5.31
   1   0 -10   -3.05    6.71
   1   0  -9   52.72    5.27
   1   0  -9   55.58    5.47
   1   0  -9   48.25    5.67
   1   0  -9   54.25    6.13
   1   0  -9   59.97    9.07
   1   0  -8    6.70    6.66
   1   0  -8    4.38    3.36
   1   0  -8    2.23    6.45
   1   0  -8    2.21    3.49
   1   0  -8    5.18    3.61
   1   0  -7 1357.46   56.47
   1   0  -7 1333.79   55.64
   1   0  -6    1.76    5.90
   1   0  -6   -0.66    3.97
   1   0  -6    0.73    3.48
   1   0  -5  242.77   13.37
   1   0  -5  260.58   14.40
   1   0  -5  249.49   13.02
   1   0  -4    2.55    5.23
   1   0  -3 1309.09   54.58
   1   0  -3 1326.61   54.39
  -1   0   3 1225.28   53.56
  -1   0   2   -0.07    2.22
  -1   0   1 9943.55  411.27
   1   0  -1 9999.00  411.32
  -1   0   0    4.39    1.51
  -1   0  -1  325.45   14.19
  -1   0  -1  308.00   13.70
  -1   0  -1  319.54   14.24
  -1   0  -2    1.70    2.77
  -1   0  -2    0.65    3.20
  -1   0  -3  346.92   16.61
  -1   0  -3  342.65   16.78
  -1   0  -4    1.19    3.85
  -1   0  -4    3.28    4.61
  -1   0  -5 1911.76   82.16
  -1   0  -5 1879.60   82.07
  -1   0  -6    0.99    4.89
  -1   0  -6    2.37    5.40
  -1   0  -7   35.15    4.21
  -1   0  -7   31.71    4.11
  -1   0  -7   32.43    6.92
  -1   0  -8    0.92    3.72
  -1   0  -8   -3.58    6.33
  -1   0  -8    0.59    4.08
  -1   0  -8   -0.24    3.47
  -1   0  -8    2.30    4.80
  -1   0  -8    1.24    4.23
  -1   0  -9  413.79   19.91
  -1   0  -9  433.20   19.85
  -1   0  -9  433.27   25.37
  -1   0  -9  430.63   19.69
  -1   0  -9  397.68   19.61
  -1   0  -9  416.44   20.04
  -1   0 -10    1.62    5.21
  -1   0 -10    0.33    4.72
  -1   0 -10    2.88    4.79
  -1   0 -10   -1.60    4.93
  -1   0 -11  458.43   21.80
  -1   0 -11  457.02   21.75
  -1   0 -11  472.64   21.71
  -1   0 -11  452.06   21.18
  -1   0 -12    1.72    4.48
  -1   0 -12   -0.56    4.59
  -1   0 -13    0.53    3.43
  -1   0 -14    1.24    2.15
   1   1 -15   28.02    2.67
   1   1 -14  178.15    9.32
   1  -1 -13    6.15    4.87
   1   1 -13    5.95    4.44
   1   1 -12  304.68   15.29
   1   1 -12  272.50   14.43
   1  -1 -12  309.19   15.19
   1  -1 -11   30.52    6.28
   1   1 -11   23.45    5.57
   1  -1 -11   32.67    6.24
   1   1 -11   17.28    7.18
   1   1 -11   21.71    5.39
   1   1 -11   21.58    5.36
   1  -1 -11   24.33    5.31
   1  -1 -10  136.86    8.66
   1   1 -10  133.65    8.43
   1   1 -10  114.07    8.63
   1  -1 -10  140.12    9.14
   1   1 -10  126.93    8.49
   1  -1 -10  136.20    9.32
   1   1 -10  146.50   13.38
   1  -1 -10  137.94    8.55
   1   1 -10  134.89    8.50
   1   1  -9  462.80   20.55
   1  -1  -9  458.88   20.71
   1  -1  -9  453.44   20.67
   1   1  -9  445.02   20.47
   1  -1  -9  454.23   20.76
   1  -1  -9  420.65   21.03
   1   1  -9  407.77   20.71
   1  -1  -9  459.08   20.67
   1   1  -9  467.29   20.68
   1   1  -9  467.17   26.41
   1  -1  -8  480.62   21.70
   1  -1  -8  478.69   22.07
   1  -1  -8  479.78   21.73
   1  -1  -8  494.06   21.78
   1   1  -8  463.21   23.16
   1   1  -8  483.60   21.69
   1  -1  -8  493.48   21.72
   1   1  -8  533.42   27.28
   1  -1  -7  385.77   18.07
   1   1  -7  314.85   17.44
   1   1  -7  318.38   16.34
   1   1  -7  357.68   17.50
   1  -1  -7  320.54   16.34
   1  -1  -7  414.64   20.48
   1  -1  -6  652.48   29.78
   1   1  -6  636.89   29.51
   1  -1  -6  615.98   28.85
   1   1  -6  636.65   29.82
   1  -1  -6  681.35   31.31
   1   1  -5    8.58    4.13
   1  -1  -5    6.43    4.47
  -1   1   5    6.55    2.14
   1  -1  -5    9.81    4.45
   1  -1  -5   10.75    5.62
  -1   1   4   82.06    5.35
   1   1  -4   95.82    6.87
   1  -1  -4   89.79    7.07
   1  -1  -4   92.22    7.46
   1  -1  -4   87.69    6.72
   1  -1  -3    4.70    4.11
   1  -1  -3    8.59    4.39
   1  -1  -3    4.86    3.75
   1  -1  -2  871.76   37.31
   1  -1  -1  462.59   20.17
   1  -1   0 2764.99  113.45
  -1  -1   0 2713.46  113.49
  -1   1  -1  126.78    6.47
  -1  -1  -1  117.79    6.29
  -1  -1  -2    9.39    2.92
  -1   1  -2    9.92    3.50
  -1   1  -2    9.11    2.36
  -1  -1  -3   39.76    4.44
  -1   1  -3   35.78    4.80
  -1   1  -3   30.77    3.09
  -1   1  -3   31.35    1.92
  -1  -1  -4  710.06   31.49
  -1   1  -4  707.65   31.60
  -1   1  -4  668.36   29.64
  -1  -1  -5   22.30    5.05
  -1   1  -5   28.71    5.99
  -1  -1  -6 1081.43   49.79
  -1   1  -6 1083.54   49.75
  -1   1  -7  211.11   10.50
  -1  -1  -7  210.40   10.49
  -1   1  -7  207.75   10.39
  -1   1  -7  219.14   14.80
  -1  -1  -7  202.70   10.24
  -1  -1  -7  194.32   10.69
  -1   1  -8  148.37    8.68
  -1   1  -8  150.60    8.56
  -1  -1  -8  142.39    8.69
  -1   1  -8  161.47   13.11
  -1   1  -8  142.35    8.42
  -1  -1  -8  140.22    8.78
  -1  -1  -8  145.46    9.11
  -1   1  -8  151.03    9.01
  -1  -1  -8  143.40    8.33
  -1   1  -9    5.77    4.25
  -1   1  -9    4.76    6.27
  -1  -1  -9    5.72    4.85
  -1  -1  -9    4.70    4.07
  -1   1  -9    6.76    4.74
  -1  -1  -9    1.35    5.11
  -1   1  -9    3.45    4.54
  -1  -1  -9    4.43    5.84
  -1   1 -10  288.62   15.38
  -1  -1 -10  303.08   15.24
  -1  -1 -10  291.30   15.24
  -1   1 -10  300.32   14.76
  -1  -1 -10  310.97   15.64
  -1   1 -10  306.14   15.27
  -1   1 -11   66.36    6.74
  -1   1 -11   62.74    6.66
  -1  -1 -11   70.95    6.57
  -1   1 -11   57.41    5.41
  -1  -1 -11   74.20    6.82
  -1   1 -11   63.75    6.71
  -1   1 -12  284.12   13.93
  -1   1 -12  262.92   13.78
  -1  -1 -12  267.49   13.29
  -1   1 -13  152.36    8.41
  -1   1 -14   76.67    4.46
   1   2 -15    0.58    1.77
   1  -2 -15   -0.80    1.71
   1  -2 -14   58.77    4.78
   1   2 -14   56.07    4.83
   1   2 -13  198.45   10.69
   1  -2 -13  188.20   10.48
   1  -2 -13  188.94   10.68
   1   2 -12    3.63    5.14
   1  -2 -12    4.63    5.70
   1  -2 -12    0.15    5.72
   1  -2 -12    3.62    4.68
   1   2 -12    0.97    4.98
   1   2 -11   88.16    7.32
   1  -2 -11   68.61    6.75
   1  -2 -11   90.78    7.77
   1  -2 -11   87.53    7.96
   1   2 -11   66.19    6.35
   1   2 -11   60.27    9.90
   1  -2 -11   66.49   10.30
   1   2 -11   74.09    6.91
   1   2 -10  207.56   11.00
   1  -2 -10  215.73   11.85
   1   2 -10  179.64   10.93
   1  -2 -10  202.61   11.98
   1  -2 -10  193.97   15.82
   1   2 -10  193.49   15.99
   1   2 -10  220.15   11.36
   1  -2 -10  206.66   11.24
   1  -2  -9   25.37    5.52
   1   2  -9   35.27    4.80
   1  -2  -9   25.58    4.63
   1   2  -9   27.38    4.53
   1   2  -9   26.48    4.80
   1  -2  -9   23.29    5.77
   1   2  -9   31.44    4.47
   1  -2  -9   20.86    4.32
   1   2  -9   27.17    4.30
   1  -2  -9   26.05    7.33
   1   2  -9   27.42    7.71
   1   2  -8  230.98   11.26
   1  -2  -8  225.91   11.19
   1  -2  -8  224.59   11.60
   1  -2  -8  215.59   11.85
   1  -2  -8  230.73   11.44
   1   2  -8  218.10   11.21
   1  -2  -8  220.24   11.25
   1   2  -8  223.67   13.15
   1   2  -8  230.32   11.19
   1  -2  -8  226.58   11.24
   1   2  -8  237.62   16.07
   1  -2  -8  226.79   15.92
   1   2  -7  911.74   42.60
   1   2  -7  967.90   43.44
   1   2  -7  910.31   43.28
   1   2  -7 1071.19   45.73
   1  -2  -7 1039.77   45.54
   1  -2  -6  700.90   31.19
   1   2  -6  604.01   30.25
   1   2  -6  661.61   30.90
   1   2  -6  682.86   32.12
   1  -2  -6  707.33   32.19
   1  -2  -5 1222.95   51.28
   1   2  -5 1175.06   51.15
   1  -2  -5 1189.46   51.49
  -1   2   5 1103.23   49.59
   1  -2  -5 1179.27   51.70
   1   2  -5 1220.66   51.83
   1   2  -4    9.25    4.66
   1  -2  -4   13.02    4.80
   1  -2  -4    7.21    5.05
   1  -2  -4   14.13    4.83
   1  -2  -4   14.46    4.24
   1   2  -4    9.43    4.88
   1  -2  -3   60.54    6.06
   1   2  -3   54.79    5.61
   1  -2  -3   69.39    5.84
   1  -2  -3   62.91    5.74
   1   2  -3   57.52    5.74
   1   2  -2 1496.69   63.06
   1  -2  -2 1510.57   63.78
   1   2  -1 2886.91  120.27
   1  -2  -1 2896.43  120.42
   1   2   0  818.18   35.23
  -1   2   0  811.16   35.52
  -1  -2   0  852.35   35.47
  -1   2   0  856.07   35.12
  -1  -2   0  831.41   35.08
  -1   2  -1 3125.38  125.25
  -1  -2  -1 3152.41  125.23
  -1   2  -1 3110.36  125.26
  -1  -2  -1 3164.43  125.28
   1   2   1 2799.82  124.56
  -1   2  -1 3105.59  125.45
  -1  -2  -2   72.76    5.25
  -1   2  -2   84.08    5.41
  -1  -2  -2   79.41    5.61
  -1   2  -2   85.60    5.81
  -1   2  -2   80.96    5.33
  -1   2  -3  866.56   38.90
  -1  -2  -3  867.08   38.89
  -1   2  -3  865.16   39.02
  -1  -2  -3  916.00   39.11
  -1  -2  -3  916.94   37.55
  -1   2  -3  873.42   38.36
  -1   2  -4  443.27   21.52
  -1  -2  -4  454.18   21.58
  -1  -2  -4  463.78   21.80
  -1   2  -4  451.24   21.70
  -1   2  -4  431.40   20.34
  -1  -2  -5  856.49   38.97
  -1   2  -5  842.52   38.90
  -1   2  -5  869.50   39.00
  -1  -2  -5  867.01   39.07
  -1   2  -5  820.62   36.90
  -1  -2  -6  360.53   19.70
  -1   2  -6  364.09   19.73
  -1  -2  -6  330.61   19.51
  -1   2  -6  357.93   19.77
  -1   2  -7  132.78    7.64
  -1  -2  -7  134.07    7.62
  -1  -2  -7  128.28    7.73
  -1   2  -7  141.08    7.55
  -1   2  -7  144.62   11.53
  -1  -2  -7  137.31   11.52
  -1  -2  -7  123.83    7.98
  -1  -2  -7  126.58    8.11
  -1  -2  -7  131.12    7.39
  -1  -2  -8   22.49    6.81
  -1  -2  -8   11.30    3.93
  -1   2  -8   10.79    6.66
  -1   2  -8   14.41    3.92
  -1   2  -8   14.70    3.88
  -1  -2  -8   14.35    3.77
  -1   2  -8   15.67    4.14
  -1  -2  -8   13.21    4.51
  -1  -2  -8   16.82    5.41
  -1  -2  -8   16.86    4.90
  -1  -2  -9  569.07   25.80
  -1   2  -9  578.49   25.88
  -1   2  -9  562.25   25.46
  -1  -2  -9  556.03   25.79
  -1   2  -9  593.68   31.64
  -1  -2  -9  629.45   31.89
  -1  -2  -9  566.70   25.51
  -1   2  -9  545.48   25.00
  -1  -2  -9  541.72   25.76
  -1  -2  -9  572.89   25.99
  -1  -2 -10   22.92    6.14
  -1  -2 -10   21.50    5.20
  -1   2 -10   15.08    5.00
  -1  -2 -10   24.80    5.11
  -1   2 -10   15.24    5.20
  -1  -2 -10   18.39    6.00
  -1  -2 -10   26.09    6.92
  -1   2 -11  346.10   17.03
  -1  -2 -11  345.31   16.92
  -1   2 -11  343.14   16.76
  -1  -2 -11  321.48   16.67
  -1  -2 -11  351.54   16.98
  -1  -2 -12   36.07    5.39
  -1   2 -12   32.73    5.10
  -1  -2 -12   25.26    4.79
  -1  -2 -13   15.68    3.64
  -1   2 -13   12.41    3.69
  -1   2 -14   41.51    3.09
  -1  -2 -14   37.55    2.96
   1  -3 -14   16.59    3.86
   1  -3 -14   10.17    3.18
   1   3 -14   13.94    3.36
   1  -3 -13   -1.31    5.09
   1  -3 -13    5.81    3.97
   1   3 -13    3.26    4.07
   1  -3 -12  338.63   16.62
   1   3 -12  335.88   16.78
   1   3 -12  331.02   16.70
   1  -3 -12  352.88   16.91
   1  -3 -12  317.39   17.01
   1  -3 -11   94.66    7.39
   1   3 -11   91.52    7.55
   1  -3 -11   84.05   11.09
   1   3 -11   77.40   10.91
   1  -3 -11   94.40    8.72
   1  -3 -11   97.02    8.30
   1   3 -11   91.21    7.39
   1  -3 -10   25.94    7.89
   1   3 -10   21.50    7.51
   1  -3 -10   24.79    6.50
   1   3 -10   29.37    5.11
   1  -3 -10   32.57    6.40
   1   3 -10   28.78    4.57
   1  -3  -9  622.65   32.13
   1   3  -9  630.70   32.46
   1   3  -9  589.40   26.59
   1   3  -9  603.24   26.27
   1  -3  -9  570.19   26.52
   1  -3  -9  579.06   26.85
   1  -3  -9  599.56   27.20
   1   3  -9  618.48   26.68
   1  -3  -9  589.50   26.62
   1  -3  -8   19.76    5.22
   1   3  -8   24.08    7.10
   1  -3  -8   20.62    6.89
   1   3  -8   25.95    3.89
   1  -3  -8   24.51    3.81
   1  -3  -8   16.36    4.84
   1   3  -8   23.92    4.01
   1  -3  -8   18.60    3.89
   1   3  -8   21.51    4.01
   1   3  -8   24.25    3.73
   1  -3  -8   24.35    3.81
   1   3  -7  134.49    9.17
   1   3  -7  142.66   10.06
   1   3  -7  137.78   11.14
   1  -3  -7  134.47   11.24
   1   3  -7  138.74   11.42
   1  -3  -7  133.42   11.22
   1   3  -6  767.84   37.16
   1  -3  -6  792.96   37.57
   1   3  -6  840.05   37.67
   1  -3  -6  829.72   38.25
   1   3  -6  870.42   38.45
   1  -3  -5  150.55    9.78
   1   3  -5  128.68    9.41
   1   3  -5  127.25    9.69
   1  -3  -5  152.76   10.04
   1   3  -4  223.16   12.35
   1   3  -4  224.33   12.06
   1  -3  -4  201.03   11.91
   1  -3  -3 2164.34   91.79
   1   3  -3 2217.71   91.79
   1  -3  -3 2170.24   92.94
   1  -3  -2  128.33    6.96
   1   3  -2  121.60    6.79
   1   3  -2  113.50    7.77
   1   3  -1 1422.80   60.25
   1   3   0  921.73   41.03
  -1   3   0  945.19   41.38
  -1  -3   0  987.23   41.46
  -1  -3   0  955.09   40.46
  -1   3   0 1004.55   40.50
   1   3   1   34.61    3.07
  -1  -3  -1   36.93    4.75
  -1   3  -1   35.45    2.99
  -1  -3  -1   32.84    2.96
  -1  -3  -2  137.26    7.61
  -1   3  -2  143.10    7.73
  -1   3  -2  141.61    7.88
  -1  -3  -2  150.42    7.91
   1   3   2  137.30    6.47
  -1   3  -2  138.57    8.09
  -1   3  -3 2212.60   92.67
  -1  -3  -3 2173.44   92.64
  -1   3  -3 2169.47   92.75
  -1  -3  -3 2213.32   92.78
  -1   3  -3 2208.72   92.62
  -1  -3  -4  885.41   38.73
  -1   3  -4  882.15   38.67
  -1   3  -4  885.57   38.78
  -1  -3  -4  915.87   38.90
  -1  -3  -4  807.90   36.77
  -1   3  -4  879.22   38.07
  -1  -3  -5  767.79   36.35
  -1   3  -5  779.19   36.36
  -1   3  -5  789.35   35.07
  -1   3  -5  802.21   36.49
  -1  -3  -5  778.95   36.45
  -1   3  -6  538.28   27.45
  -1  -3  -6  543.43   27.46
  -1  -3  -7 1095.79   49.79
  -1   3  -7 1113.06   49.93
  -1  -3  -7 1046.33   45.05
  -1   3  -7 1068.42   45.11
  -1   3  -7 1067.27   44.81
  -1  -3  -7 1027.49   44.81
  -1  -3  -7 1024.71   45.14
  -1   3  -8   35.52    7.83
  -1   3  -8   28.77    4.47
  -1  -3  -8   22.00    4.16
  -1  -3  -8   26.00    6.95
  -1   3  -8   28.26    3.38
  -1   3  -8   29.43    4.50
  -1  -3  -8   28.77    4.17
  -1  -3  -8   31.32    5.94
  -1  -3  -8   25.79    5.50
  -1   3  -9  273.47   18.61
  -1  -3  -9  276.03   18.58
  -1   3  -9  270.97   13.68
  -1   3  -9  236.89   12.63
  -1  -3  -9  260.13   13.53
  -1   3  -9  264.38   13.46
  -1  -3  -9  273.90   13.43
  -1  -3  -9  266.67   14.15
  -1  -3  -9  276.04   14.34
  -1  -3  -9  266.80   13.98
  -1   3  -9  262.94   13.27
  -1   3 -10  365.99   17.80
  -1  -3 -10  361.25   17.71
  -1   3 -10  353.03   17.35
  -1  -3 -10  354.48   17.44
  -1   3 -10  360.40   17.61
  -1  -3 -10  372.34   18.34
  -1  -3 -10  359.12   18.07
  -1   3 -11   15.10    4.78
  -1   3 -11   25.15    5.50
  -1   3 -11   25.96    5.24
  -1  -3 -11   13.34    4.92
  -1  -3 -11   20.99    6.09
  -1   3 -12    3.75    4.56
  -1  -3 -12   -6.31    4.19
  -1   3 -12    1.19    4.24
  -1  -3 -12    1.04    4.88
  -1  -3 -13  135.69    7.60
  -1   3 -13  142.87    7.74
   1  -4 -14  122.12    6.71
   1  -4 -14  100.87    6.07
   1   4 -14  110.96    6.30
   1  -4 -13   66.72    6.59
   1  -4 -13   56.86    5.25
   1   4 -13   58.61    5.50
   1  -4 -12   46.83    6.87
   1  -4 -12   40.44    7.27
   1   4 -12   40.72    5.72
   1  -4 -12   37.13    5.14
   1   4 -12   35.80    5.41
   1  -4 -11    6.42    6.71
   1  -4 -11    9.02    6.37
   1   4 -11    5.29    4.79
   1   4 -11   -1.29    6.08
   1  -4 -11    3.13    6.04
   1   4 -11    5.66    4.83
   1  -4 -11    3.77    4.41
   1   4 -10  445.35   26.79
   1  -4 -10  442.81   26.54
   1  -4 -10  450.88   21.80
   1  -4 -10  473.80   22.25
   1   4 -10  456.84   20.75
   1  -4 -10  436.67   20.84
   1   4 -10  482.78   21.42
   1   4  -9  382.62   18.16
   1  -4  -9  378.33   18.09
   1  -4  -9  372.74   18.63
   1   4  -9  411.20   18.23
   1   4  -9  406.87   23.47
   1  -4  -9  379.29   23.04
   1  -4  -8  340.04   19.84
   1   4  -8  353.84   20.17
   1  -4  -8  306.65   15.52
   1  -4  -8  324.17   15.08
   1   4  -8  322.10   15.06
   1   4  -8  317.77   17.33
   1  -4  -8  310.34   15.08
   1   4  -8  322.44   15.03
   1  -4  -7   71.14    7.45
   1   4  -7   83.82    7.67
   1   4  -7   85.92    8.25
   1  -4  -7   93.01    9.03
   1   4  -7   97.08    9.26
   1  -4  -7   73.62    8.61
   1   4  -6  155.06   10.98
   1  -4  -6  160.38   10.97
   1   4  -6  140.19   10.50
   1   4  -6  160.06   11.31
   1  -4  -6  185.89   11.59
   1   4  -5  348.70   18.98
   1   4  -5  354.37   19.11
   1  -4  -5  400.20   19.24
   1   4  -5  372.08   18.97
   1   4  -4 3027.87  127.38
   1   4  -4 3075.35  126.78
   1  -4  -4 2982.25  126.74
   1  -4  -4 2953.55  128.13
   1  -4  -3 1433.41   62.09
   1   4  -3 1487.00   62.29
   1  -4  -3 1487.84   63.92
   1   4  -2   11.90    4.40
   1  -4  -2   17.17    3.22
   1   4  -2   13.83    3.17
   1   4  -1 1040.93   44.95
   1   4   0   44.90    4.59
  -1  -4   0   44.59    2.75
   1   4   1    3.53    2.80
  -1  -4  -1    3.69    4.37
  -1   4  -1    6.56    2.05
  -1  -4  -1    5.62    1.95
  -1  -4  -2  485.39   21.22
  -1   4  -2  476.14   21.22
  -1   4  -2  472.00   22.00
   1   4   2  466.74   20.49
  -1  -4  -2  485.03   22.92
  -1   4  -2  468.59   21.05
  -1  -4  -2  456.49   21.00
  -1  -4  -3  768.16   33.48
  -1   4  -3  736.30   33.38
  -1   4  -3  738.41   33.51
  -1  -4  -3  767.04   33.56
  -1   4  -3  769.77   33.95
  -1   4  -4   12.03    3.91
  -1  -4  -4   12.10    3.79
  -1  -4  -4   16.26    4.60
  -1   4  -4   10.90    4.40
  -1  -4  -4   14.06    3.38
  -1   4  -4   13.13    4.04
  -1   4  -5   62.63    6.53
  -1  -4  -5   72.22    6.79
  -1   4  -5   62.70    6.14
  -1   4  -5   72.33    7.12
  -1  -4  -5   67.14    7.00
  -1   4  -6  314.22   16.67
  -1   4  -6  322.15   18.32
  -1  -4  -6  328.00   18.36
  -1   4  -7   27.77    3.38
  -1  -4  -7   26.81    3.63
  -1  -4  -7   29.63    4.58
  -1   4  -7   28.75    3.91
  -1  -4  -7   21.30    3.86
  -1   4  -7   28.66    3.83
  -1  -4  -7   24.78    3.81
  -1  -4  -7   30.16    6.93
  -1   4  -7   34.59    7.18
  -1  -4  -8  633.22   28.74
  -1   4  -8  696.72   34.43
  -1  -4  -8  716.29   34.40
  -1   4  -8  652.93   28.65
  -1   4  -8  666.98   29.04
  -1  -4  -8  673.47   29.05
  -1  -4  -8  618.74   28.54
  -1  -4  -8  648.70   29.33
  -1  -4  -9  409.72   18.49
  -1   4  -9  339.68   17.74
  -1   4  -9  398.26   18.48
  -1   4  -9  396.91   18.35
  -1  -4  -9  377.58   18.15
  -1  -4  -9  390.43   18.96
  -1   4  -9  388.69   18.05
  -1   4 -10   41.60    3.93
  -1   4 -10   48.84    5.70
  -1  -4 -10   42.06    5.54
  -1   4 -10   54.45    5.99
  -1  -4 -10   46.99    7.65
  -1  -4 -10   51.29    7.52
  -1   4 -10   53.75    5.67
  -1  -4 -11  117.63    8.03
  -1   4 -11  131.97    8.31
  -1   4 -11  111.25    7.71
  -1   4 -11  128.53    8.42
  -1  -4 -11  118.03    9.10
  -1   4 -12  152.84    8.63
  -1   4 -12  144.95    8.78
  -1  -4 -12  150.45    9.04
  -1  -4 -12  135.52    8.45
  -1  -4 -13   18.30    3.95
  -1   4 -13   11.06    3.18
  -1  -4 -13   15.82    3.08
   1  -5 -14    8.15    3.61
   1   5 -14    1.11    2.38
   1  -5 -13  104.03    7.64
   1  -5 -13   95.19    6.24
   1   5 -13   99.37    6.51
   1   5 -12  138.55    8.88
   1  -5 -12  138.76    9.76
   1  -5 -12  147.92   10.35
   1  -5 -12  144.90    8.55
   1   5 -12  139.48    8.72
   1   5 -11  355.54   16.51
   1   5 -11  389.64   16.79
   1  -5 -11  342.42   16.38
   1   5 -11  289.07   15.27
   1  -5 -11  310.99   15.54
   1  -5 -11  365.37   17.24
   1  -5 -10    2.85    6.15
   1  -5 -10   -0.54    4.36
   1   5 -10    6.81    4.49
   1   5 -10    2.28    4.10
   1   5 -10   -0.60    6.11
   1  -5 -10   -1.75    5.80
   1  -5 -10    5.78    4.14
   1  -5  -9  322.44   16.99
   1   5  -9  354.91   16.40
   1   5  -9  360.19   21.61
   1  -5  -9  344.29   21.13
   1   5  -8   -1.36    5.53
   1  -5  -8    6.21    5.38
   1  -5  -8    4.91    5.21
   1  -5  -8    1.67    3.35
   1   5  -8    2.31    3.51
   1   5  -8   -1.42    3.87
   1   5  -8    1.52    3.25
   1  -5  -7   12.79    4.60
   1   5  -7   27.93    5.70
   1  -5  -7   21.17    5.04
   1   5  -7   28.99    6.26
   1  -5  -7   26.35    6.02
   1   5  -6  115.47    9.58
   1   5  -6  118.51    9.84
   1  -5  -6  116.00    9.28
   1  -5  -6  129.39    9.87
   1   5  -6  106.55    9.18
   1   5  -6  105.45    9.13
   1  -5  -6  124.91    9.46
   1   5  -5 1133.36   52.57
   1   5  -5 1220.33   52.73
   1   5  -5 1196.55   51.73
   1  -5  -5 1139.50   51.62
   1   5  -4   43.40    6.32
   1   5  -4   49.71    6.69
   1   5  -4   50.09    5.18
   1  -5  -4   45.69    5.29
   1  -5  -4   45.89    7.34
   1  -5  -3  308.02   14.42
   1   5  -3  296.97   14.32
   1  -5  -3  291.65   16.77
   1   5  -2    4.13    2.31
   1   5  -2    4.04    4.61
   1  -5  -2    3.46    2.60
   1   5  -1  340.23   16.64
  -1   5   1  330.96   16.39
   1   5  -1  330.86   16.42
   1  -5  -1  332.35   14.41
  -1  -5   0    2.95    0.89
  -1   5   0    3.42    1.19
   1   5   0    1.90    3.67
  -1   5   0    3.11    3.90
  -1   5  -1  960.18   41.43
  -1  -5  -1  968.91   41.37
  -1  -5  -1 1021.74   43.76
   1   5   1 1039.21   42.52
  -1  -5  -2   80.21    5.22
  -1   5  -2   95.35    5.36
   1   5   2   70.35    5.18
  -1  -5  -2   80.38    7.93
  -1   5  -3 2293.39   96.17
  -1   5  -3 2260.61   95.11
  -1  -5  -3 2246.67   95.09
  -1   5  -3 2250.16   95.13
  -1  -5  -3 2228.73   95.09
  -1   5  -4  381.35   19.09
  -1  -5  -4  386.24   18.56
  -1   5  -4  359.04   18.37
  -1   5  -4  360.03   18.53
  -1  -5  -4  367.52   18.53
  -1   5  -5    2.15    3.91
  -1   5  -5    6.82    4.62
  -1  -5  -5    3.80    4.45
  -1  -5  -6   64.31    4.74
  -1   5  -6   71.28    4.78
  -1  -5  -6   63.96    7.54
  -1   5  -6   75.65    7.98
  -1  -5  -6   74.64    5.06
  -1   5  -6   73.61    6.96
  -1  -5  -6   67.32    5.83
  -1  -5  -6   68.66    5.94
  -1  -5  -7  405.82   18.72
  -1   5  -7  451.66   23.53
  -1  -5  -7  461.47   23.38
  -1  -5  -7  424.14   18.96
  -1   5  -7  415.02   18.98
  -1   5  -7  406.36   18.67
  -1   5  -7  434.83   19.12
  -1  -5  -7  401.47   19.24
  -1  -5  -7  417.39   19.10
  -1  -5  -7  391.85   19.34
  -1   5  -8   36.31    7.29
  -1  -5  -8   31.08    4.41
  -1  -5  -8   32.37    6.29
  -1  -5  -8   34.19    5.59
  -1   5  -8   39.45    4.53
  -1   5  -8   40.45    4.60
  -1  -5  -8   37.72    4.85
  -1  -5  -8   36.40    4.41
  -1   5  -9  258.06   12.24
  -1  -5  -9  237.03   12.45
  -1   5  -9  256.08   12.63
  -1   5  -9  220.79   12.14
  -1  -5  -9  223.35   12.03
  -1   5  -9  245.15   12.58
  -1  -5 -10   49.81    5.45
  -1   5 -10   48.70    5.55
  -1   5 -10   41.31    4.24
  -1   5 -10   49.28    5.71
  -1  -5 -10   46.32    7.35
  -1   5 -10   52.99    5.41
  -1   5 -11  238.62   12.22
  -1  -5 -11  218.93   12.00
  -1   5 -11  221.00   11.66
  -1   5 -11  243.14   12.40
  -1  -5 -11  235.35   13.13
  -1  -5 -12    8.32    5.28
  -1   5 -12    2.35    4.11
  -1   5 -12    1.46    3.59
  -1  -5 -12   -3.89    3.43
  -1  -5 -13  135.47    7.29
  -1   5 -13  123.28    6.70
   1  -6 -14  153.15    7.95
   1   6 -13    3.69    3.10
   1  -6 -12    5.13    6.17
   1   6 -12    1.27    4.26
   1  -6 -12    8.81    3.68
   1   6 -12    5.94    3.79
   1   6 -11    4.59    4.16
   1  -6 -11    2.08    4.01
   1   6 -11    1.29    2.49
   1  -6 -11    3.73    6.56
   1  -6 -11    3.46    4.05
   1   6 -11    6.61    4.47
   1   6 -10 1029.29   42.90
   1  -6 -10 1003.12   42.88
   1   6 -10 1018.83   42.96
   1  -6 -10  958.95   42.84
   1  -6 -10 1024.20   43.73
   1  -6 -10  842.51   47.41
   1   6 -10  830.12   47.54
   1  -6  -9    7.15    6.22
   1   6  -9    6.58    3.96
   1  -6  -9   -6.13    5.61
   1  -6  -9    2.88    3.53
   1   6  -9    4.68    5.60
   1  -6  -8  188.83   11.34
   1  -6  -8  205.81   11.79
   1   6  -8  195.72   13.78
   1   6  -8  207.91   10.36
   1   6  -8  209.61   14.47
   1  -6  -8  206.59   14.34
   1  -6  -7    6.80    4.79
   1  -6  -7   11.95    4.38
   1   6  -7    9.34    5.05
   1   6  -7    7.03    2.85
   1   6  -7    4.02    4.74
   1  -6  -7    8.30    5.02
   1   6  -6  136.13   10.91
   1   6  -6  140.70   10.71
   1  -6  -6  121.35    9.40
   1   6  -6  131.24    9.72
   1   6  -5  403.28   21.36
   1   6  -5  424.11   21.46
   1  -6  -5  394.60   19.61
   1   6  -5  394.11   19.69
   1  -6  -5  365.66   19.41
   1  -6  -4 1940.52   85.67
   1   6  -4 1953.20   84.94
   1  -6  -4 1979.52   82.94
   1   6  -4 1980.40   82.87
   1  -6  -4 1906.06   82.84
   1  -6  -3   54.34    7.83
   1   6  -3   54.23    6.93
   1  -6  -3   44.98    4.19
   1   6  -3   51.08    4.26
   1   6  -2  661.56   29.28
   1   6  -2  676.60   29.27
   1   6  -2  610.32   26.32
   1  -6  -2  603.82   26.37
  -1   6   1   88.50    7.08
   1   6  -1   90.32    7.37
  -1   6   0    5.57    4.43
   1   6   0    5.02    3.91
   1   6   1   97.14    6.66
  -1   6  -1   96.49    7.94
  -1  -6  -1   97.45    8.38
  -1   6  -1   93.07    4.88
   1   6   2 2635.36  110.53
  -1  -6  -2 2688.24  112.79
  -1   6  -2 2615.64  110.03
  -1   6  -3   20.89    3.40
  -1   6  -3   23.68    5.26
  -1   6  -4    6.44    3.68
  -1   6  -4    7.71    4.54
  -1  -6  -5    3.17    2.68
  -1   6  -5   10.73    4.76
  -1  -6  -5    5.35    4.22
  -1   6  -5    7.04    4.29
  -1  -6  -6  520.04   22.87
  -1   6  -6  534.84   22.92
  -1   6  -6  575.36   26.85
  -1  -6  -6  559.19   26.73
  -1   6  -6  530.61   23.12
  -1  -6  -6  509.50   23.30
  -1  -6  -6  516.40   23.39
  -1   6  -6  565.97   26.78
  -1  -6  -6  524.26   23.40
  -1  -6  -6  496.58   23.50
  -1  -6  -6  483.30   23.32
  -1  -6  -7   -1.33    5.09
  -1  -6  -7   -0.64    2.78
  -1   6  -7   -0.11    2.90
  -1  -6  -7   -1.47    3.32
  -1  -6  -7    0.12    4.06
  -1  -6  -7    1.74    5.08
  -1   6  -7    0.12    2.59
  -1   6  -7   -1.48    3.14
  -1  -6  -8  392.84   18.46
  -1   6  -8  409.40   18.52
  -1   6  -8  399.21   18.18
  -1  -6  -8  392.42   18.66
  -1  -6  -8  389.46   19.36
  -1  -6  -8  392.86   19.23
  -1   6  -9    2.11    3.84
  -1   6  -9    0.42    4.26
  -1   6  -9   -1.41    3.42
  -1  -6  -9    1.31    4.30
  -1  -6  -9    4.47    6.54
  -1   6  -9    2.34    3.91
  -1  -6  -9    0.95    3.77
  -1   6 -10    2.13    3.03
  -1  -6 -10   -1.64    3.49
  -1   6 -10    4.89    3.79
  -1   6 -10    2.30    4.48
  -1   6 -10    1.81    3.89
  -1  -6 -10    1.50    3.92
  -1  -6 -11   15.69    6.60
  -1   6 -11   15.31    4.69
  -1  -6 -11   14.15    3.92
  -1   6 -11    9.66    3.96
  -1  -6 -12  279.48   13.35
  -1   6 -12  265.33   12.77
  -1   6 -12  241.80   12.33
  -1  -6 -13    2.25    3.46
  -1   6 -13    1.87    1.99
   1   7 -13   80.74    4.94
   1   7 -12   25.81    3.93
   1   7 -11  176.92   10.03
   1   7 -11  184.65    9.85
   1  -7 -11  166.55    9.51
   1  -7 -11  180.63   10.05
   1  -7 -11  204.07   12.16
   1  -7 -10   35.75    7.45
   1  -7 -10   32.46    5.61
   1   7 -10   24.35    4.75
   1  -7 -10   27.31    4.15
   1   7 -10   20.06    4.25
   1   7  -9  285.45   13.44
   1  -7  -9  225.98   17.03
   1   7  -9  231.84   17.18
   1   7  -9  263.05   13.34
   1  -7  -9  274.55   13.31
   1  -7  -9  285.40   14.33
   1  -7  -9  267.36   14.58
   1  -7  -9  276.09   14.92
   1  -7  -8    4.48    3.01
   1   7  -8    4.30    4.82
   1  -7  -8    2.54    4.77
   1  -7  -8    1.02    5.40
   1  -7  -8    3.20    5.42
   1   7  -8    6.37    5.03
   1   7  -8    6.25    3.33
   1  -7  -7  141.25    8.72
   1   7  -7  129.87   11.29
   1   7  -7  142.10    7.22
   1   7  -7  127.57   10.16
   1  -7  -7  122.80   10.00
   1   7  -6  268.09   16.07
   1  -7  -6  311.94   16.24
   1   7  -6  327.19   18.39
   1   7  -5  162.38   10.39
   1  -7  -5  189.77   10.50
   1   7  -5  175.09   12.72
   1  -7  -4    5.61    2.84
   1   7  -4   13.71    3.39
   1  -7  -4    3.51    6.93
   1   7  -4    7.54    5.58
   1  -7  -3 1109.83   49.20
   1  -7  -3 1076.67   44.75
   1   7  -3 1016.88   44.87
   1   7  -2  278.30   15.85
   1   7  -1  156.61   10.37
  -1   7   1  151.56   10.08
  -1   7   0    4.04    4.67
   1   7   0    1.08    4.01
  -1  -7  -1 1020.50   46.58
   1   7   1 1028.52   45.10
  -1   7  -1 1017.32   46.04
  -1  -7  -2   43.31    7.26
   1   7   2   47.29    4.81
  -1   7  -3 1434.79   63.71
  -1   7  -4  130.10   10.20
  -1  -7  -5  124.97    7.47
  -1   7  -5  133.77   10.29
  -1  -7  -5  116.18    7.04
  -1  -7  -6    3.55    3.24
  -1   7  -6    3.04    2.35
  -1  -7  -6    5.12    4.57
  -1  -7  -6    3.22    4.15
  -1   7  -6    6.37    4.77
  -1  -7  -6    3.23    4.61
  -1  -7  -7  501.12   22.07
  -1   7  -7  496.16   22.06
  -1  -7  -7  494.42   22.87
  -1  -7  -7  498.73   22.79
  -1  -7  -7  469.74   22.84
  -1  -7  -7  506.99   23.09
  -1  -7  -8   31.84    6.50
  -1  -7  -8   31.45    5.26
  -1  -7  -8   35.04    6.62
  -1  -7  -8   29.24    3.94
  -1   7  -8   25.62    3.98
  -1   7  -9  219.83   11.22
  -1  -7  -9  218.75   11.49
  -1  -7  -9  211.03   12.48
  -1  -7  -9  217.76   12.70
  -1   7  -9  194.18   11.18
  -1  -7  -9  196.99   10.72
  -1   7  -9  197.55   10.76
  -1   7 -10   56.37    5.67
  -1  -7 -10   39.20    4.59
  -1   7 -10   51.81    4.98
  -1   7 -10   47.01    4.81
  -1  -7 -10   40.09    5.00
  -1  -7 -10   46.29    7.78
  -1  -7 -11  172.89   10.63
  -1   7 -11  164.83    9.29
  -1   7 -11  150.74    8.61
  -1   7 -12    4.14    3.39
  -1   7 -12    2.02    2.58
  -1  -7 -13  132.83    7.09
   1  -8 -13   10.38    4.58
   1  -8 -12   14.20    6.18
   1  -8 -11   36.92    5.20
   1   8 -11   31.15    4.54
   1  -8 -11   38.16    7.60
   1   8 -10  343.38   16.44
   1  -8 -10  309.83   15.87
   1  -8 -10  377.42   17.36
   1  -8 -10  375.19   18.20
   1  -8 -10  370.69   17.84
   1   8  -9   38.97    4.62
   1  -8  -9   42.47    7.07
   1  -8  -9   39.93    6.45
   1  -8  -9   44.58    7.26
   1  -8  -9   42.66    4.06
   1  -8  -8  103.76    8.23
   1  -8  -8  105.76    8.39
   1   8  -8   96.11   10.26
   1   8  -8   99.49    6.28
  -1  -8   8   96.46    6.10
   1  -8  -7   55.57    6.43
   1   8  -7   58.57    8.27
   1  -8  -7   41.68    6.45
   1   8  -7   42.56    4.33
   1  -8  -7   57.09    6.26
   1  -8  -6   70.91    6.61
   1   8  -6   82.58    9.21
   1  -8  -6   76.64    6.29
   1  -8  -5  225.36   11.34
   1  -8  -5  223.90   12.08
   1  -8  -5  208.22   16.06
   1  -8  -4 1071.76   49.04
   1  -8  -4 1012.05   43.88
   1   8  -3   33.65    6.66
   1   8  -2  320.68   18.11
   1   8  -1   96.75    8.42
  -1   8   0  238.17   14.58
   1   8   0  264.85   14.52
   1   8   1  127.23    8.82
  -1   8  -1  118.80    9.81
  -1  -8  -1  129.33   10.56
   1   8   2 1027.51   45.34
  -1  -8  -2 1012.17   47.69
  -1   8  -3  447.57   23.75
  -1  -8  -4  141.54    7.88
  -1   8  -4  160.59   11.76
  -1   8  -5  237.33   14.56
  -1  -8  -5  219.40   10.73
  -1  -8  -6  378.13   17.71
  -1  -8  -6  372.36   17.83
  -1  -8  -6  359.66   17.60
  -1  -8  -6  380.07   17.84
  -1   8  -6  394.56   21.79
  -1   8  -6  364.52   17.04
  -1  -8  -7    4.02    4.10
  -1  -8  -7   10.57    4.99
  -1  -8  -7    4.68    5.46
  -1  -8  -7    2.31    5.55
  -1   8  -8  457.01   20.60
  -1  -8  -8  419.92   20.02
  -1  -8  -8  465.26   21.17
  -1  -8  -8  469.95   21.80
  -1  -8  -8  443.57   21.36
  -1   8  -9   29.62    4.72
  -1   8  -9   30.21    4.55
  -1  -8  -9   23.59    5.43
  -1  -8  -9   28.88    7.31
  -1  -8  -9   24.83    6.93
  -1  -8  -9   22.71    3.47
  -1   8 -10    1.54    4.32
  -1  -8 -10    5.97    4.48
  -1  -8 -10    2.16    6.60
  -1  -8 -10    2.78    6.92
  -1   8 -10    2.22    3.25
  -1   8 -11  101.84    6.88
  -1  -8 -11  110.88    8.45
  -1  -8 -11  110.50    8.56
   1  -9 -13    2.05    3.76
   1  -9 -12  139.78    8.91
   1  -9 -12  143.51    9.10
   1   9 -11   14.50    3.61
   1   9 -11   15.10    3.44
   1  -9 -11   19.78    4.80
   1  -9 -11   12.12    6.60
   1  -9 -11   19.12    6.61
   1  -9 -10    3.07    6.77
   1  -9 -10    7.06    5.35
   1   9 -10    7.75    3.65
   1  -9 -10    8.12    6.82
   1  -9  -9  508.62   23.22
   1  -9  -9  528.21   23.55
   1  -9  -9  543.02   23.42
   1  -9  -8  254.44   14.01
   1  -9  -8  256.03   13.79
   1  -9  -8  274.49   14.23
   1   9  -8  231.73   17.36
  -1  -9   8  249.58   12.50
   1  -9  -7   24.46    5.76
   1   9  -7   29.17    3.70
   1  -9  -7   31.19    5.63
   1   9  -7   25.30    7.07
   1   9  -6  230.97   11.86
   1  -9  -6  228.97   12.09
   1  -9  -5  165.28    9.48
   1   9  -5  183.73    9.52
   1  -9  -5  165.65   14.40
   1  -9  -4   11.85    3.11
   1   9  -3  652.90   32.59
   1   9  -2  252.88   15.84
   1   9  -1    6.44    4.99
  -1   9   0  381.55   20.61
   1   9   0  375.49   19.94
  -1  -9   0  372.75   21.10
  -1   9  -1  520.43   27.10
   1   9   1  531.86   25.97
  -1  -9  -1  539.47   27.75
   1   9   2   20.27    4.41
  -1   9  -2   17.49    6.00
  -1  -9  -2   10.08    6.23
  -1   9  -3  191.61   13.16
  -1  -9  -3  162.72   13.31
  -1  -9  -3  168.72    8.88
  -1  -9  -4  349.16   16.28
  -1  -9  -4  342.81   16.48
  -1   9  -4  375.28   20.86
  -1  -9  -4  342.29   16.08
  -1  -9  -5   22.04    3.96
  -1   9  -5   16.18    6.25
  -1  -9  -5   24.42    4.90
  -1  -9  -5   18.72    4.54
  -1   9  -5   15.83    2.49
  -1  -9  -6   20.96    5.20
  -1  -9  -6   22.88    5.34
  -1  -9  -6   19.02    5.20
  -1   9  -6   14.22    2.72
  -1  -9  -7  493.62   22.33
  -1  -9  -7  466.35   22.07
  -1  -9  -7  455.16   22.23
  -1  -9  -8    2.84    6.22
  -1  -9  -8    4.82    5.33
  -1   9  -8    1.86    3.64
  -1  -9  -8    3.07    6.11
  -1   9  -9   48.24    5.04
  -1  -9  -9   50.37    6.22
  -1  -9  -9   49.25    7.69
  -1  -9  -9   44.86    7.34
  -1   9  -9   51.11    5.28
  -1   9 -10  234.15   12.14
  -1  -9 -10  245.54   12.53
  -1  -9 -10  267.74   13.55
  -1  -9 -10  268.09   13.90
  -1   9 -10  222.73   12.40
  -1   9 -11    7.76    3.36
  -1  -9 -11   17.31    5.78
  -1  -9 -12   39.53    4.81
   1 -10 -13  136.76    7.18
   1 -10 -12   32.34    5.17
   1 -10 -12   21.47    4.94
   1 -10 -11   68.42    6.04
   1 -10 -11   73.88    7.22
   1 -10 -11   71.74    7.24
   1  10 -11   54.27    5.07
   1 -10 -10   86.80    7.44
   1 -10 -10   76.44    8.04
   1 -10 -10   79.27    8.16
   1 -10  -9   97.49    8.04
   1 -10  -9   91.07    8.14
   1 -10  -9   80.21    8.05
   1 -10  -8  182.91   11.25
  -1 -10   8  157.55    9.04
   1 -10  -8  176.56   10.71
   1 -10  -8  171.84   10.77
   1  10  -7  177.22    9.99
   1 -10  -7  183.16   11.06
   1 -10  -7  198.92   10.88
   1  10  -7  196.66   15.27
   1  10  -6  167.42    9.68
   1 -10  -6  181.54   10.03
   1  10  -5   34.55    7.54
   1 -10  -5   28.33    4.25
   1  10  -5   39.12    4.12
   1 -10  -4   84.83    5.85
   1  10  -4   90.28    6.16
   1 -10  -3  203.69   10.73
   1  10  -3  229.37   11.39
   1  10  -2  395.59   21.96
   1 -10  -2  381.40   23.34
   1  10  -1  903.69   42.65
   1  10   0  246.46   15.03
  -1 -10   0  240.95   16.07
  -1  10  -1   88.23    9.05
   1  10   1   91.77    7.93
  -1 -10  -1   80.38    9.23
  -1 -10  -1   70.36    4.97
  -1 -10  -2  113.60    6.88
  -1  10  -2  117.79   10.53
  -1 -10  -2  118.05   11.22
  -1 -10  -2  107.58    6.50
  -1 -10  -3  202.29   10.24
  -1 -10  -3  193.50   10.48
  -1 -10  -4  127.35    7.62
  -1 -10  -4  112.73    7.35
  -1 -10  -4  128.36    7.54
  -1 -10  -4  123.27    8.02
  -1 -10  -5  453.85   20.21
  -1 -10  -5  432.02   20.23
  -1 -10  -5  388.42   19.58
  -1 -10  -5  432.56   19.87
  -1 -10  -6  193.78   11.08
  -1 -10  -6  201.54   11.22
  -1 -10  -7   19.36    5.88
  -1 -10  -7   27.64    6.18
  -1 -10  -7   17.81    5.93
  -1 -10  -8  176.95   10.59
  -1  10  -8  162.05    9.15
  -1 -10  -8  170.25   10.94
  -1 -10  -8  172.98   10.69
  -1  10  -9  182.80    9.89
  -1 -10  -9  191.85   11.02
  -1 -10  -9  195.50   11.40
  -1 -10  -9  199.97   11.70
  -1  10  -9  178.67   10.72
  -1  10 -10    3.65    3.32
  -1 -10 -10    8.06    6.05
  -1 -10 -10    4.18    5.74
  -1  10 -10    5.72    3.29
  -1  10 -11  139.35    7.44
  -1  10 -11  141.11    7.64
  -1 -10 -12   34.97    4.00
   1 -11 -12  106.43    6.93
   1 -11 -12  120.68    7.01
   1  11 -11   -2.31    3.05
   1 -11 -11    4.60    4.20
   1 -11 -11    3.45    5.06
   1 -11 -11    1.52    5.21
   1 -11 -10   78.77    7.26
   1 -11 -10   84.13    7.61
   1 -11 -10   81.44    7.64
   1 -11  -9   48.32    6.89
   1 -11  -9   55.72    7.25
  -1 -11   9   48.61    4.41
   1 -11  -9   54.01    7.22
   1 -11  -8  452.24   21.42
   1 -11  -8  446.25   21.17
   1  11  -8  392.19   26.09
  -1 -11   8  459.19   20.71
   1 -11  -7   19.15    5.34
   1  11  -7    4.51    3.09
   1 -11  -7   16.75    5.83
   1 -11  -7   22.60    6.42
   1  11  -7    9.41    6.44
  -1 -11   7   10.60    3.64
   1 -11  -6  470.01   20.91
   1  11  -6  428.50   21.07
   1 -11  -6  456.31   21.86
   1  11  -6  475.81   27.06
   1  11  -5    0.79    3.17
   1  11  -5    6.25    6.02
   1 -11  -5    8.64    4.93
   1 -11  -4   21.34    3.84
   1  11  -4   24.21    7.27
   1 -11  -4   21.32    4.71
   1  11  -4   19.94    3.88
   1 -11  -3   92.76    6.08
   1 -11  -3   99.43   11.53
   1 -11  -3   98.72    6.75
   1  11  -3  102.30   10.41
   1  11  -3  101.62    6.83
   1 -11  -2  963.97   43.18
   1 -11  -2 1064.48   50.62
   1 -11  -2 1021.85   43.37
   1  11  -1   -1.27    5.24
  -1 -11   0  451.95   23.99
   1  11   0  459.52   22.83
  -1 -11  -1  231.10   11.34
  -1 -11  -1  217.77   16.27
  -1 -11  -1  220.95   11.41
  -1 -11  -2    1.15    2.87
  -1  11  -2   -3.41    5.96
  -1 -11  -2    1.11    3.77
  -1 -11  -2   -4.80    6.00
  -1 -11  -3   47.48    4.63
  -1 -11  -3   46.19    5.24
  -1  11  -3   48.56    4.42
  -1 -11  -4  461.54   20.14
  -1 -11  -4  390.02   19.36
  -1 -11  -4  430.28   19.55
  -1 -11  -4  434.49   20.19
  -1  11  -4  444.50   19.82
  -1 -11  -5   46.67    6.23
  -1 -11  -5   59.69    5.70
  -1 -11  -5   48.30    5.60
  -1 -11  -5   51.96    5.65
  -1 -11  -6  236.57   12.74
  -1 -11  -6  229.43   12.41
  -1 -11  -6  229.15   12.31
  -1 -11  -7  178.83   10.56
  -1 -11  -7  157.29   10.23
  -1 -11  -8  103.16    7.93
   1 -11   8   81.95    5.66
  -1  11  -8   72.52    5.54
  -1 -11  -8   91.88    7.91
  -1 -11  -8   91.44    7.83
  -1  11  -9    2.73    3.08
  -1 -11  -9    5.89    5.14
  -1 -11  -9    3.12    5.82
  -1 -11  -9    3.80    5.72
  -1  11  -9    5.07    3.80
  -1 -11 -10  261.64   12.82
  -1 -11 -10  278.79   12.75
  -1  11 -10  251.54   12.27
  -1 -11 -11   19.40    4.45
  -1  11 -11   16.31    2.63
  -1 -11 -12   69.60    4.30
   1 -12 -12    2.58    2.89
   1  12 -11   74.75    5.24
   1 -12 -11   80.20    5.83
   1 -12 -11   82.38    6.22
   1 -12 -11   69.94    5.93
   1 -12 -10    4.97    5.14
   1 -12 -10    9.57    5.45
   1 -12 -10    6.71    4.94
   1 -12  -9    5.91    5.14
  -1 -12   9    5.17    2.88
   1 -12  -9    2.36    5.84
   1 -12  -8    3.61    5.16
  -1 -12   8    5.98    3.34
   1 -12  -8    2.91    5.71
   1 -12  -7  521.36   23.98
   1 -12  -7  531.61   24.35
   1  12  -7  483.03   23.92
   1  12  -7  520.00   30.44
   1 -12  -7  584.68   25.27
  -1 -12   7  542.19   24.16
   1 -12  -6    1.00    5.68
   1  12  -6    3.87    6.22
   1 -12  -6    5.56    5.47
   1  12  -6    5.24    3.48
   1  12  -5   12.19    3.89
   1 -12  -5    8.94    5.31
   1  12  -4    7.58    3.63
   1 -12  -4    8.36    4.79
   1  12  -4    3.48    6.31
   1 -12  -4    4.77    7.03
   1 -12  -3   41.21    4.44
   1  12  -3   53.72    5.28
   1 -12  -3   36.59    8.80
   1 -12  -3   50.48    5.31
   1  12  -3   49.91    8.66
   1 -12  -2    5.28    2.86
   1 -12  -2    5.27    7.21
   1 -12  -2    6.12    3.71
   1  12  -2    6.11    5.86
  -1 -12   1 1242.84   60.79
   1  12  -1 1344.94   60.46
  -1 -12   0    0.72    2.50
  -1 -12   0    0.55    6.19
   1  12   0    4.05    5.21
  -1 -12  -1   65.96    5.01
  -1 -12  -1   65.50    9.58
  -1 -12  -1   67.83    5.44
  -1 -12  -2    1.64    3.04
  -1 -12  -2    0.48    3.93
  -1 -12  -2    0.59    6.13
  -1 -12  -3   71.25    6.34
  -1  12  -3   74.29    5.76
  -1 -12  -3   71.40    5.77
  -1 -12  -4    0.72    4.92
  -1  12  -4   -1.50    2.96
  -1 -12  -4    0.91    3.77
  -1 -12  -5 1223.13   51.13
  -1 -12  -5 1225.83   50.98
  -1 -12  -5 1118.73   50.06
  -1 -12  -5 1162.04   50.24
  -1 -12  -6   10.06    6.02
  -1 -12  -6    8.90    5.03
  -1 -12  -6   15.14    5.17
  -1 -12  -7    7.17    5.26
  -1 -12  -7    6.05    5.30
  -1 -12  -8   39.17    6.37
   1 -12   8   27.88    3.59
  -1 -12  -8   24.20    5.95
  -1 -12  -8   22.97    5.80
  -1 -12  -9  301.58   15.09
  -1 -12  -9  303.19   14.97
  -1  12  -9  306.64   15.13
  -1 -12 -10    5.93    4.60
  -1  12 -10    8.02    2.97
  -1 -12 -11  195.38    9.34
  -1  12 -11  186.09    8.94
   1 -13 -11    4.06    3.06
   1 -13 -11    3.32    3.60
   1  13 -11    5.00    2.39
   1  13 -10   72.84    5.84
   1 -13 -10   95.80    6.86
   1 -13 -10   95.44    6.64
   1 -13 -10   82.08    6.08
   1 -13  -9   18.88    5.44
  -1 -13   9   12.97    3.02
   1 -13  -9   12.82    4.59
   1 -13  -8  205.94   11.45
   1 -13  -8  232.71   12.27
   1 -13  -8  245.31   13.08
  -1 -13   8  219.76   11.42
   1  13  -7    3.38    2.86
  -1 -13   7    4.21    3.73
   1 -13  -7    2.00    6.10
   1 -13  -7    6.73    5.44
   1 -13  -6  346.56   16.47
   1  13  -6  313.84   16.43
   1 -13  -6  367.39   17.40
   1  13  -6  334.18   22.65
  -1 -13   6  325.16   16.35
   1 -13  -5    4.97    5.26
   1 -13  -5   -0.12    4.67
   1  13  -5   -0.36    3.63
   1 -13  -4    8.04    7.28
   1  13  -4    9.42    4.04
   1 -13  -4   10.99    4.93
   1  13  -4    6.87    6.55
   1 -13  -3   38.22    9.09
   1  13  -3   54.48    5.57
   1  13  -3   45.56    8.53
   1 -13  -3   51.95    5.62
   1 -13  -2  403.61   27.25
  -1 -13   2  434.46   25.82
   1 -13  -2  439.96   20.18
   1  13  -2  502.99   26.68
   1 -13  -1    2.87    7.23
  -1 -13   1   -1.17    5.72
   1  13  -1    3.71    5.70
  -1 -13   0  795.80   41.65
  -1 -13   0  820.28   35.35
  -1 -13  -1    1.83    3.00
  -1 -13  -1    2.45    5.97
  -1 -13  -1    1.97    3.81
  -1 -13  -2   17.89    3.81
  -1 -13  -2   18.70    4.61
  -1 -13  -2   22.93    8.04
  -1 -13  -3    6.32    3.77
  -1  13  -3    4.08    3.59
  -1 -13  -3    6.93    4.74
  -1 -13  -4  320.84   16.25
  -1  13  -4  323.31   15.91
  -1 -13  -4  339.80   16.42
  -1 -13  -5    7.55    5.82
  -1 -13  -5    6.74    4.52
  -1 -13  -6  634.42   27.76
  -1 -13  -6  601.75   26.86
  -1 -13  -6  577.05   26.65
  -1 -13  -7   91.49    8.10
  -1 -13  -7   83.06    6.81
  -1 -13  -7   74.27    6.84
   1 -13   8  137.78    7.88
  -1 -13  -8  154.92    8.83
  -1 -13  -8  150.30    8.92
  -1 -13  -9   22.34    4.60
  -1 -13  -9   24.36    4.75
  -1  13  -9   21.47    4.00
  -1 -13 -10   83.05    5.59
  -1  13 -10   78.97    5.18
   1  14 -11   62.59    3.91
   1 -14 -10   22.29    4.02
   1  14 -10   27.23    3.54
   1 -14  -9   36.86    5.00
  -1 -14   9   31.15    3.38
   1 -14  -9   29.47    5.54
   1 -14  -8   86.59    6.84
  -1 -14   8   81.07    5.96
   1 -14  -8   93.40    7.75
   1 -14  -7  361.19   17.70
   1 -14  -7  387.70   18.64
  -1 -14   7  377.61   17.76
   1  14  -6   21.54    4.17
  -1 -14   6   28.02    4.67
   1 -14  -6   32.87    6.07
   1 -14  -6   22.60    5.16
   1 -14  -5  147.87    9.54
   1  14  -5  153.20    9.01
   1 -14  -5  126.49    8.37
   1 -14  -4    3.79    7.07
   1  14  -4    3.82    4.04
   1 -14  -4    5.33    4.72
   1  14  -4    4.59    6.16
   1 -14  -3   27.20    8.31
   1  14  -3   42.23    5.27
   1 -14  -3   33.09    5.02
   1  14  -3   39.12    8.36
   1 -14  -2  148.09   15.71
  -1 -14   2  175.31   14.76
   1  14  -2  206.97   11.12
   1  14  -2  176.46   14.95
   1 -14  -2  178.57    9.77
  -1 -14   1  501.38   29.65
   1 -14  -1  565.58   32.32
   1 -14   0   60.86   10.74
  -1 -14   0   50.49    8.76
  -1 -14  -1   86.57    5.91
  -1 -14  -1   83.68    5.87
  -1 -14  -2    4.60    3.51
  -1  14  -2    2.98    3.81
  -1 -14  -2    3.53    4.30
  -1 -14  -3  241.78   12.82
  -1  14  -3  244.48   12.98
  -1 -14  -3  253.89   12.99
  -1 -14  -4  157.73    9.72
  -1 -14  -4  165.85   10.09
  -1  14  -4  164.22    9.24
  -1 -14  -5  704.28   31.72
  -1 -14  -6   45.98    6.84
   1 -14   7   38.00    4.23
  -1 -14  -7   41.86    6.53
  -1 -14  -7   31.06    4.82
  -1 -14  -7   32.91    4.73
  -1  14  -7   37.58    5.17
   1 -14   8   25.78    3.18
  -1 -14  -8   16.92    4.34
  -1 -14  -8   26.92    4.25
  -1  14  -8   23.48    4.24
  -1 -14  -9  144.91    7.68
  -1  14 -10    1.63    2.03
  -1 -15   9  103.80    5.83
   1 -15  -9  125.53    7.27
   1 -15  -9  101.76    6.26
   1  15  -9  110.33    6.70
   1 -15  -8   94.19    6.98
  -1 -15   8   83.13    5.46
   1 -15  -7    4.78    5.25
  -1 -15   7    0.92    3.36
   1 -15  -7   -1.01    4.06
   1 -15  -6  199.10   11.20
  -1 -15   6  194.49   10.58
   1  15  -6  185.79   10.41
   1 -15  -5  120.30    8.22
  -1 -15   5  109.63    7.70
   1  15  -5  109.37    7.71
   1 -15  -4    4.26    4.52
   1  15  -4    1.52    4.08
   1 -15  -3  166.96    9.65
   1  15  -3  194.13   10.64
  -1 -15   3  180.84   10.06
   1  15  -2  226.33   12.06
  -1 -15   2  203.75   11.16
   1  15  -1   31.16    5.32
  -1 -15   1   27.44    4.27
   1 -15  -1   25.47    8.37
  -1 -15   1   16.20    6.20
  -1 -15   0  156.63    8.95
  -1 -15   0  148.34   13.78
   1 -15   0  140.56   15.07
  -1 -15  -1  166.68    8.66
   1 -15   1  143.92   15.00
  -1 -15  -1  150.67    8.53
  -1 -15  -2    1.38    3.34
  -1  15  -2    6.25    4.05
  -1 -15  -3   55.29    5.39
  -1  15  -3   48.22    5.33
  -1 -15  -4  714.98   30.75
  -1  15  -4  656.91   30.38
  -1 -15  -5   25.93    5.72
   1 -15   6   43.40    4.69
  -1  15  -6   46.09    5.11
   1 -15   7  149.28    8.27
  -1  15  -7  155.99    8.88
   1 -15   8    0.31    2.15
  -1  15  -8   -0.70    3.01
  -1 -16   9   19.42    2.17
   1  16  -9   23.88    2.97
  -1 -16   8   76.35    4.92
   1  16  -8   78.98    5.42
   1 -16  -7   48.14    5.53
  -1 -16   7   46.85    4.51
   1 -16  -6   66.38    6.10
  -1 -16   6   59.86    5.34
   1 -16  -5  122.90    7.85
  -1 -16   5  114.12    7.63
   1  16  -5  107.39    7.47
   1 -16  -4  150.41    9.04
   1  16  -4  163.10    9.58
   1 -16  -3  150.23    8.74
   1  16  -3  176.84   10.02
  -1 -16   3  147.59    9.24
   1  16  -2   47.77    5.79
  -1 -16   2   44.21    5.09
   1 -16  -2   45.30    4.24
   1  16  -1   26.29    5.15
  -1 -16   1   28.06    4.34
  -1 -16   0   41.93    4.54
  -1  16  -1  168.95    9.64
  -1 -16  -1  131.50    7.96
  -1  16  -2  185.42    9.93
  -1  16  -2  219.26   11.39
  -1  16  -3  311.42   15.40
  -1  16  -3  343.64   16.14
  -1  16  -4   16.04    3.46
  -1  16  -5  177.12    9.76
   1 -16   5  182.20    9.97
  -1  16  -6   43.72    4.43
   1 -16   6   41.58    4.30
   1  16   7    3.66    2.41
  -1  16  -7   10.53    2.97
   1 -16   7   10.46    2.72
  -1  16  -8  106.35    5.68
   1 -16   8   89.02    4.91
  -1  17   8    3.25    2.15
   1  17  -8    5.46    2.11
  -1 -17   8    3.51    1.95
   1  17  -7   16.08    3.08
  -1 -17   7   22.83    3.17
  -1 -17   6   19.68    3.65
   1  17  -5  150.57    8.53
  -1 -17   5  147.94    8.58
   1  17  -4    6.47    3.78
   1  17  -3  298.68   14.83
  -1 -17   3  282.81   14.23
   1  17  -2   13.98    4.47
  -1 -17   2   13.40    3.90
   1  17  -1   12.64    4.58
  -1 -17   1    8.90    3.54
   1 -17  -1   11.19    3.42
  -1  17   0   10.30    4.36
  -1 -17   0    7.64    3.28
   1  17   1  142.02    9.38
  -1  17  -1  138.87    8.87
  -1  17  -2   43.61    4.93
   1  17   2   34.54    5.35
  -1  17  -3  310.89   14.44
   1  17   4  113.73    7.44
  -1  17  -4  105.19    6.37
   1 -17   4  110.76    7.04
   1  17   5   18.58    3.68
  -1  17  -5   17.17    3.03
   1 -17   5   15.78    3.60
  -1  17  -6   28.02    3.17
   1 -17   6   30.12    3.28
  -1  17  -7   46.60    3.50
   1 -17   7   44.73    3.32
  -1  18   7    0.08    2.13
   1  18  -7   -0.37    1.65
  -1 -18   7    2.84    1.85
   1  18  -6    0.52    2.00
  -1 -18   6    4.05    2.52
   1  18  -5    6.24    2.19
   1  18  -4  333.72   15.67
  -1 -18   4  326.77   15.45
   1  18  -3   16.50    3.89
  -1 -18   3   17.23    3.69
   1  18  -2   16.31    4.10
  -1  18   2   15.31    4.29
  -1 -18   2   15.44    3.45
   1  18  -1   30.37    4.79
  -1  18   1   29.97    4.77
  -1 -18   1   28.21    3.72
  -1  18   0   12.63    4.10
   1 -18   0   15.84    3.36
  -1  18  -1   20.90    4.04
   1  18   1   27.41    4.59
   1 -18   1   19.86    3.66
  -1  18  -2  471.61   20.81
   1  18   2  437.24   21.05
   1 -18   2  446.27   20.56
   1  18   3   -1.71    3.68
   1 -18   3    4.88    3.25
   1  18   4   20.38    3.61
   1  18   5   19.87    3.13
  -1  18  -5   13.08    2.14
   1 -18   5   18.66    2.99
   1 -18   6   31.33    2.82
  -1 -19   6   20.84    2.24
  -1  19   6   17.85    2.45
  -1  19   5   76.03    5.05
  -1 -19   4    4.43    2.39
  -1  19   4    5.13    2.91
  -1 -19   3  181.83    9.11
   1  19  -3  184.66    9.44
  -1 -19   2    1.34    2.52
  -1  19   2    3.58    3.22
   1  19  -2    0.37    2.95
  -1  19   1    4.49    3.22
   1  19  -1    2.70    3.15
  -1  19   0   -0.74    2.97
   1 -19   1   82.21    5.21
  -1  19  -1   79.79    5.55
   1  19   1   96.65    6.19
   1 -19   2    5.59    2.54
   1  19   2    3.39    3.07
   1 -19   3  155.01    7.88
   1  19   3  154.81    8.32
   1  19   4   19.72    2.86
   1 -19   5   13.63    2.08
  -1 -20   4   96.53    4.82
  -1  20   4   90.25    5.14
  -1 -20   3   19.10    2.17
  -1  20   2   23.88    2.99
   1  20  -2   24.26    2.85
   1  20  -1    5.11    2.50
  -1  20   1    4.90    2.32
  -1  20   0  136.19    7.06
   1 -20   2  104.05    5.48
   1  20   2  118.71    6.16
   1 -20   3    4.42    1.52
   1  20   3    7.17    1.90
   2   0 -15    2.27    2.48
   2   0 -14  214.73   11.10
   2   0 -13    2.09    4.83
   2   0 -13    2.89    5.02
   2   0 -12  302.04   14.55
   2   0 -12  284.44   15.17
   2   0 -11    4.79    5.02
   2   0 -11    3.26    4.99
   2   0 -11   -0.75    5.52
   2   0 -11   -5.88    6.46
   2   0 -10   76.21   10.72
   2   0 -10   86.00    6.65
   2   0 -10   85.10    6.88
   2   0 -10   87.56    6.79
   2   0 -10   76.88    7.50
   2   0 -10   88.09    6.76
   2   0  -9    5.20    6.46
   2   0  -9    4.91    3.74
   2   0  -9    1.03    6.97
   2   0  -9   -1.40    4.08
   2   0  -9   -0.36    3.60
   2   0  -9    2.49    4.21
   2   0  -9    2.86    3.98
   2   0  -8 1208.96   51.80
   2   0  -8 1223.50   54.36
   2   0  -8 1191.62   55.13
   2   0  -8 1203.70   51.81
   2   0  -8 1402.93   57.70
   2   0  -7   -2.16    6.38
   2   0  -7   -2.22    4.93
   2   0  -7    0.27    4.21
   2   0  -6  310.28   17.14
   2   0  -6  299.02   17.16
  -2   0   5    3.12    3.57
   2   0  -5    2.55    5.65
   2   0  -4  613.23   27.84
   2   0  -4  604.27   27.43
  -2   0   4  573.85   26.71
  -2   0   3    6.78    4.05
  -2   0   2  396.20   18.18
   2   0  -2  375.34   16.80
   2   0  -2  419.64   18.36
   2   0  -1    3.27    3.05
  -2   0   0   24.20    3.50
  -2   0   0   27.09    4.15
  -2   0  -1   -2.07    3.07
  -2   0  -2  355.21   17.41
  -2   0  -2  370.90   16.40
  -2   0  -3    1.56    4.46
  -2   0  -3    1.52    3.74
  -2   0  -4 1137.76   50.20
  -2   0  -4 1113.41   50.02
  -2   0  -5    6.24    5.65
  -2   0  -5    0.30    4.45
  -2   0  -6    3.01    2.94
  -2   0  -6    2.71    5.55
  -2   0  -6    1.84    2.18
  -2   0  -6    1.90    4.87
  -2   0  -7    1.88    6.24
  -2   0  -7    1.45    3.46
  -2   0  -7   -1.39    4.94
  -2   0  -7    0.79    3.95
  -2   0  -7    1.28    4.74
  -2   0  -7   -0.62    3.99
  -2   0  -8  279.86   13.77
  -2   0  -8  281.90   13.72
  -2   0  -8  249.29   13.41
  -2   0  -8  272.16   13.43
  -2   0  -9   -0.47    4.59
  -2   0  -9    2.17    4.42
  -2   0  -9   -0.15    5.10
  -2   0  -9    2.67    4.76
  -2   0 -10  164.43   10.01
  -2   0 -10  165.51   10.23
  -2   0 -10  155.45    9.64
  -2   0 -10  147.63    9.32
  -2   0 -11    3.92    4.73
  -2   0 -11    3.17    5.42
  -2   0 -11   -0.15    4.89
  -2   0 -12  119.09    7.55
  -2   0 -13    3.02    2.84
   2   1 -15   90.63    5.32
   2   1 -14    4.12    3.67
   2  -1 -14    3.12    3.90
   2   1 -13  246.11   12.51
   2   1 -13  217.05   11.64
   2  -1 -13  226.25   12.37
   2  -1 -12   16.97    5.42
   2   1 -12    7.96    5.28
   2  -1 -12   19.14    6.09
   2   1 -11  203.87   16.84
   2  -1 -11  218.12   11.79
   2  -1 -11  219.99   11.82
   2   1 -11  194.00   11.99
   2   1 -11  219.36   11.18
   2  -1 -11  203.50   12.37
   2   1 -11  211.07   11.79
   2   1 -10   53.04    9.60
   2  -1 -10   52.18    5.50
   2  -1 -10   54.12    6.03
   2  -1 -10   46.77    5.59
   2  -1 -10   48.93    6.64
   2   1 -10   42.61    5.37
   2   1 -10   46.87    6.26
   2   1 -10   51.57    5.47
   2  -1  -9  373.50   18.10
   2   1  -9  403.54   17.79
   2  -1  -9  438.03   23.97
   2   1  -9  445.39   24.13
   2  -1  -9  384.85   18.02
   2   1  -9  396.10   18.10
   2   1  -9  335.83   19.77
   2  -1  -9  383.09   18.09
   2  -1  -8    7.01    3.32
   2   1  -8   10.41    3.66
   2   1  -8   11.93    4.62
   2  -1  -8    1.81    3.42
   2  -1  -8    6.22    3.48
   2  -1  -8   10.90    7.03
   2   1  -8   13.81    4.50
   2  -1  -8    6.98    4.50
   2   1  -7 1054.81   49.29
   2  -1  -7 1146.57   50.36
   2   1  -7 1048.01   48.90
   2  -1  -7 1100.21   49.47
   2  -1  -6    9.84    5.17
   2  -1  -6    3.20    6.38
   2   1  -6    2.57    5.00
  -2   1   6    6.31    3.10
   2  -1  -5   33.69    6.02
   2  -1  -5   26.11    5.78
  -2   1   5   27.91    4.48
   2  -1  -5   30.24    6.76
  -2   1   4  127.60    8.04
   2  -1  -4  112.99    9.13
   2  -1  -4  130.18    9.15
   2  -1  -4  121.04    9.02
   2  -1  -3 4011.39  160.64
  -2   1   3 3884.70  160.96
  -2  -1   3 3667.25  160.81
   2   1  -2  295.49   14.32
  -2  -1   2  287.02   14.17
   2   1  -1 2412.68  103.17
   2  -1  -1 2540.92  103.41
  -2  -1   0  518.57   23.35
   2  -1   0  540.86   23.01
  -2  -1   0  523.89   23.56
  -2   1  -1  104.55    6.62
  -2   1  -2    2.12    2.88
  -2  -1  -2    2.09    3.36
  -2   1  -3 1620.33   72.39
  -2  -1  -3 1688.71   72.37
  -2   1  -3 1708.36   70.42
  -2   1  -4  124.31    9.31
  -2  -1  -4  124.26    8.92
  -2   1  -5  461.13   23.70
  -2  -1  -5  453.50   23.40
  -2  -1  -6  143.84   11.18
  -2   1  -6  144.59    7.77
  -2  -1  -6  136.94    7.43
  -2   1  -6  135.11   11.26
  -2   1  -7  468.46   21.43
  -2  -1  -7  473.30   21.55
  -2   1  -7  487.33   21.57
  -2   1  -7  453.70   21.12
  -2  -1  -7  472.10   21.50
  -2  -1  -7  485.24   21.76
  -2   1  -7  511.59   26.72
  -2   1  -8    2.12    3.94
  -2  -1  -8    6.29    4.61
  -2   1  -8    0.26    3.81
  -2   1  -8    2.95    4.47
  -2  -1  -8    4.62    3.78
  -2  -1  -8    5.76    4.78
  -2   1  -8    1.09    4.06
  -2  -1  -8    5.84    5.74
  -2   1  -9  632.94   28.43
  -2  -1  -9  623.10   28.45
  -2   1  -9  643.78   28.34
  -2   1  -9  645.03   28.26
  -2  -1  -9  626.51   28.16
  -2   1  -9  595.02   27.70
  -2  -1  -9  624.37   28.22
  -2  -1 -10   20.82    6.01
  -2   1 -10   21.15    5.31
  -2   1 -10   26.74    5.86
  -2   1 -10   22.82    5.14
  -2  -1 -10   25.06    5.15
  -2   1 -10   16.79    4.28
  -2  -1 -10   21.54    5.62
  -2   1 -11  262.13   13.54
  -2   1 -11  257.40   13.59
  -2   1 -11  253.06   13.37
  -2  -1 -11  256.83   13.30
  -2  -1 -11  263.16   13.06
  -2   1 -12   53.65    5.37
  -2   1 -12   66.07    5.57
  -2   1 -13  126.16    6.87
   2  -2 -15   31.55    3.13
   2   2 -15   36.67    3.27
   2  -2 -14  156.73    8.77
   2   2 -14  155.92    8.67
   2  -2 -14  151.47    8.55
   2   2 -13    3.96    4.65
   2  -2 -13    3.72    4.30
   2  -2 -13    2.50    5.53
   2  -2 -12  259.18   13.93
   2   2 -12  260.21   14.12
   2   2 -12  244.64   13.24
   2  -2 -12  297.80   13.98
   2  -2 -12  258.83   14.39
   2   2 -11   92.66   11.75
   2  -2 -11   82.72   11.02
   2  -2 -11  111.87    8.19
   2  -2 -11   98.92    8.73
   2   2 -11   85.93    7.63
   2   2 -11  105.40    7.77
   2   2 -11  105.07    7.87
   2  -2 -11  105.18    7.85
   2   2 -10  103.31   12.02
   2  -2 -10  101.13   11.67
   2   2 -10  119.38    7.66
   2  -2 -10   96.12    7.46
   2   2 -10   91.56    7.64
   2  -2 -10  104.02    7.91
   2  -2 -10  102.23    8.67
   2   2 -10  115.47    7.51
   2  -2  -9  273.07   14.26
   2  -2  -9  301.53   19.33
   2   2  -9  354.34   20.23
   2  -2  -9  305.58   19.31
   2   2  -9  319.93   19.66
   2  -2  -9  280.52   13.96
   2   2  -9  296.07   14.06
   2  -2  -9  275.64   14.04
   2   2  -9  304.90   14.11
   2   2  -9  266.93   16.34
   2   2  -9  287.32   14.07
   2  -2  -9  275.91   14.02
   2   2  -8  780.74   32.60
   2  -2  -8  749.45   32.62
   2  -2  -8  751.56   32.55
   2   2  -8  761.66   32.60
   2  -2  -8  734.78   32.56
   2   2  -8  771.28   32.63
   2  -2  -8  759.95   32.61
   2   2  -8  751.01   32.60
   2  -2  -8  623.81   33.93
   2   2  -8  678.13   34.54
   2  -2  -8  734.30   36.15
   2   2  -8  771.96   35.98
   2  -2  -8  864.95   38.22
   2   2  -8  865.35   38.33
   2   2  -8  783.82   36.21
   2  -2  -7  182.78   12.64
   2   2  -7  176.35   12.42
   2   2  -7  205.71   13.97
   2  -2  -7  219.64   13.96
   2  -2  -6  778.61   35.47
   2   2  -6  758.61   35.27
   2  -2  -6  799.85   35.76
  -2   2   6  706.91   33.31
   2  -2  -6  778.09   35.73
   2   2  -6  728.40   35.49
   2  -2  -5  287.88   15.39
   2   2  -5  266.90   15.21
   2  -2  -5  287.02   15.64
   2   2  -5  272.55   15.07
   2  -2  -5  251.89   14.93
  -2   2   5  274.91   14.00
   2  -2  -4  214.56   11.79
   2   2  -4  193.36   11.77
   2  -2  -4  199.31   11.87
   2  -2  -4  202.75   12.16
   2  -2  -3    5.42    4.32
   2  -2  -2 2982.75  124.96
   2  -2  -1  604.04   26.78
   2  -2   0  897.46   37.58
  -2  -2   0  860.47   37.60
  -2   2   0  870.34   37.63
  -2   2  -2 1296.25   55.30
  -2  -2  -2 1277.51   55.27
  -2   2  -3   59.52    4.76
  -2   2  -3   69.49    6.05
  -2  -2  -3   73.09    6.01
  -2  -2  -3   80.80    6.75
  -2   2  -3   61.63    6.31
  -2  -2  -4  431.70   21.75
  -2   2  -4  442.62   21.89
  -2   2  -4  431.83   21.94
  -2  -2  -4  450.81   22.08
  -2  -2  -5  285.37   16.23
  -2   2  -5  280.02   16.11
  -2   2  -5  281.20   16.34
  -2  -2  -5  273.98   16.30
  -2  -2  -6   41.38    6.61
  -2   2  -6   33.74    6.55
  -2   2  -6   49.75    7.53
  -2  -2  -6   41.90    7.13
  -2   2  -6   40.32    4.01
  -2  -2  -6   36.11    3.97
  -2   2  -7  147.33    8.15
  -2   2  -7  133.69    7.57
  -2  -2  -7  139.61    8.12
  -2   2  -7  141.22    8.09
  -2   2  -7  143.89   12.23
  -2  -2  -7  134.61    7.77
  -2  -2  -7  137.85    8.50
  -2   2  -8  248.49   12.54
  -2   2  -8  215.84   11.62
  -2  -2  -8  249.60   12.50
  -2   2  -8  251.09   12.41
  -2  -2  -8  244.95   13.16
  -2  -2  -8  243.38   12.73
  -2  -2  -8  237.96   12.17
  -2   2  -9    3.75    4.61
  -2  -2  -9    3.25    4.40
  -2   2  -9    3.89    4.94
  -2  -2  -9    5.95    5.64
  -2  -2  -9    2.85    4.24
  -2  -2  -9    1.86    5.49
  -2   2 -10  783.21   34.40
  -2  -2 -10  788.88   34.33
  -2  -2 -10  788.92   34.59
  -2   2 -10  761.72   34.11
  -2  -2 -10  751.97   34.07
  -2  -2 -10  747.98   34.12
  -2   2 -11    3.98    4.88
  -2  -2 -11    2.26    4.24
  -2  -2 -11    3.52    4.94
  -2  -2 -11   -0.58    4.50
  -2   2 -11    7.05    4.84
  -2   2 -12    9.61    4.20
  -2  -2 -12    8.78    3.84
  -2   2 -12    3.88    3.81
  -2  -2 -13   80.76    5.03
  -2   2 -13   82.11    5.13
   2  -3 -15   10.35    2.24
   2   3 -15   12.44    2.40
   2  -3 -14    7.23    3.35
   2   3 -14    6.26    3.52
   2  -3 -14   10.80    4.48
   2   3 -13  217.82   12.47
   2  -3 -13  245.27   12.52
   2  -3 -13  223.84   13.12
   2   3 -12   53.77    6.51
   2  -3 -12   64.21    6.49
   2  -3 -12   72.25    7.25
   2  -3 -12   78.52    8.03
   2  -3 -11   36.10    8.10
   2   3 -11   25.31    7.76
   2   3 -11   25.56    4.91
   2  -3 -11   39.35    7.23
   2   3 -11   32.52    5.36
   2  -3 -11   39.67    6.48
   2   3 -10  809.23   41.97
   2  -3 -10  841.18   41.89
   2  -3 -10  800.88   35.77
   2   3 -10  852.56   35.94
   2  -3 -10  808.36   35.99
   2  -3 -10  841.27   36.59
   2   3 -10  754.95   35.61
   2   3 -10  843.04   35.92
   2  -3  -9  171.38   10.54
   2   3  -9  202.22   15.30
   2  -3  -9  199.49   15.12
   2  -3  -9  173.35   14.53
   2   3  -9  204.76   15.10
   2  -3  -9  184.48   10.01
   2   3  -9  200.36   10.15
   2   3  -9  197.40   10.10
   2   3  -9  171.22   12.71
   2   3  -9  186.31   10.15
   2  -3  -9  185.08   10.11
   2   3  -8    1.30    3.10
   2  -3  -8    1.62    3.15
   2   3  -8    1.23    3.12
   2   3  -8    2.75    3.47
   2  -3  -8    4.15    4.32
   2  -3  -8    1.41    3.30
   2   3  -8    1.96    3.65
   2  -3  -8    2.43    3.62
   2   3  -8    2.20    3.84
   2   3  -8    0.73    4.86
   2  -3  -8    0.44    6.24
   2   3  -8    0.44    6.24
   2   3  -7  399.07   21.26
   2  -3  -7  384.17   21.36
   2  -3  -7  406.14   21.93
   2   3  -7  382.33   21.66
   2  -3  -6  613.33   28.89
   2  -3  -6  596.87   28.57
   2   3  -6  581.67   28.43
  -2   3   6  529.95   26.53
   2   3  -6  593.70   28.58
   2  -3  -6  590.39   28.67
   2   3  -5  177.87   11.62
   2  -3  -5  195.98   11.71
   2  -3  -5  192.33   12.10
   2   3  -5  167.31   11.98
   2  -3  -5  198.24   12.32
   2  -3  -4  356.50   18.63
   2  -3  -4  350.68   17.90
   2   3  -4  365.17   17.97
   2  -3  -4  373.04   18.64
   2  -3  -3 3221.29  135.45
   2  -3  -2  684.66   30.58
   2   3  -2  669.05   30.40
   2   3  -1  236.76   12.24
  -2  -3   1  242.75   11.14
   2   3   0  157.16    8.44
  -2   3   0  168.23    8.45
  -2  -3   0  155.98    8.36
  -2   3  -1  158.96    8.89
  -2  -3  -1  166.41    8.86
   2   3   1  169.13    7.96
  -2   3  -2  876.57   38.56
  -2  -3  -2  883.60   38.56
  -2  -3  -3 1489.87   64.73
  -2   3  -3 1513.70   64.78
  -2   3  -4  278.54   14.91
  -2  -3  -4  279.46   14.86
  -2   3  -4  252.64   12.65
  -2   3  -4  268.14   15.06
  -2  -3  -4  293.28   15.30
  -2   3  -5  112.30    9.13
  -2  -3  -5  122.89    9.44
  -2   3  -5  115.42    9.57
  -2  -3  -5  112.92    9.49
  -2  -3  -6  934.13   42.07
  -2   3  -6  922.94   42.01
  -2  -3  -6  927.35   42.04
  -2   3  -6  900.15   42.01
  -2   3  -6  843.41   37.56
  -2  -3  -6  862.09   37.53
  -2   3  -6  864.47   37.55
  -2  -3  -6  851.39   37.66
  -2  -3  -6  878.05   37.70
  -2   3  -6  890.08   37.64
  -2  -3  -6  877.27   37.62
  -2   3  -7   68.50    5.47
  -2  -3  -7   67.01    5.40
  -2   3  -7   70.05    5.07
  -2  -3  -7   69.52    5.16
  -2  -3  -7   67.17    6.28
  -2   3  -7   70.05    5.56
  -2   3  -7   70.81    5.19
  -2  -3  -8  160.88    9.05
  -2   3  -8  145.59    8.43
  -2   3  -8  162.13    9.12
  -2  -3  -8  154.79    8.70
  -2  -3  -8  143.10    9.52
  -2   3  -8  142.62    8.86
  -2  -3  -9  706.61   31.46
  -2   3  -9  724.62   31.53
  -2   3  -9  633.88   30.64
  -2   3  -9  715.45   31.23
  -2  -3  -9  732.30   31.98
  -2  -3  -9  712.29   31.59
  -2  -3  -9  708.94   31.20
  -2   3  -9  712.02   31.35
  -2  -3 -10   11.23    5.98
  -2   3 -10    4.35    4.98
  -2  -3 -10    3.55    4.38
  -2   3 -10    3.76    4.60
  -2  -3 -10    2.16    4.62
  -2   3 -11    0.43    4.57
  -2  -3 -11    1.53    4.37
  -2  -3 -11    3.90    5.24
  -2   3 -11    3.51    4.55
  -2  -3 -12  225.35   11.42
  -2   3 -12  232.18   11.53
  -2  -3 -12  226.51   11.43
  -2   3 -13   35.74    3.31
  -2  -3 -13   32.61    3.19
   2  -4 -15   90.76    4.75
   2   4 -15   77.61    4.49
   2   4 -14   52.32    4.61
   2  -4 -14   49.53    4.30
   2  -4 -14   54.83    5.47
   2  -4 -13    2.86    5.14
   2  -4 -13    0.80    5.79
   2   4 -13    1.21    4.03
   2  -4 -13    3.97    3.93
   2  -4 -12   13.78    5.98
   2  -4 -12   19.58    6.88
   2  -4 -12   12.60    4.69
   2   4 -12   12.27    4.90
   2  -4 -11  394.00   17.81
   2  -4 -11  283.10   21.74
   2   4 -11  313.29   22.50
   2  -4 -11  319.44   16.50
   2   4 -11  404.54   17.49
   2   4 -10  214.39   15.79
   2  -4 -10  143.66   14.01
   2  -4 -10  178.69   10.20
   2   4 -10  187.67   10.28
   2  -4 -10  170.62   10.93
   2   4 -10  184.82   10.20
   2  -4  -9  407.43   20.49
   2   4  -9  497.04   26.20
   2  -4  -9  445.80   25.41
   2   4  -9  450.93   20.21
   2  -4  -9  442.06   20.17
   2   4  -9  460.79   20.24
   2   4  -9  426.05   23.95
   2   4  -9  379.64   22.45
   2  -4  -9  435.66   20.17
   2   4  -9  456.91   20.29
   2   4  -8  183.45    9.66
   2   4  -8  197.54    9.78
   2  -4  -8  194.02    9.76
   2   4  -8  177.74    9.72
   2  -4  -8  188.20    9.80
   2  -4  -8  186.58    9.85
   2   4  -8  182.26   12.64
   2   4  -8  209.10   13.65
   2  -4  -8  224.17   14.69
   2   4  -8  204.92   14.40
   2   4  -7  226.21   14.58
   2  -4  -7  228.17   15.08
   2   4  -7  238.15   15.07
   2   4  -7  243.36   15.54
   2  -4  -7  264.92   15.86
   2   4  -6  344.16   18.98
   2  -4  -6  344.04   19.18
  -2   4   6  335.63   17.45
   2   4  -6  338.31   18.81
   2  -4  -6  350.68   18.92
   2  -4  -5  574.88   27.85
   2  -4  -5  536.31   26.50
   2   4  -5  560.79   26.53
   2   4  -5  573.43   27.54
   2  -4  -4  709.18   32.39
   2   4  -4  726.64   32.33
   2  -4  -4  718.11   33.59
   2   4  -3 1071.45   47.04
   2   4  -3 1123.53   48.30
   2   4  -2  322.93   16.38
  -2  -4   1  308.84   14.25
   2   4  -1  288.95   14.86
  -2   4   0   70.39    4.83
  -2  -4   0   69.31    5.76
  -2  -4   0   71.10    4.75
   2   4   0   73.02    5.35
   2   4   1  494.04   23.04
  -2  -4  -1  531.14   23.63
   2   4   2  713.68   31.12
  -2   4  -2  729.43   32.41
  -2  -4  -2  771.02   32.48
  -2  -4  -3    3.07    3.26
  -2   4  -3    1.94    3.31
  -2  -4  -4  254.88   14.54
  -2   4  -4  273.30   14.71
  -2   4  -5  428.21   22.41
  -2  -4  -5  438.05   22.53
  -2  -4  -6    4.65    4.81
  -2  -4  -6    5.33    2.73
  -2   4  -6    8.91    4.88
  -2   4  -6    7.90    2.58
  -2  -4  -6    9.70    4.63
  -2  -4  -6   10.45    3.81
  -2  -4  -6    3.41    2.88
  -2   4  -6    6.76    3.00
  -2  -4  -7  396.09   18.42
  -2   4  -7  408.16   18.58
  -2  -4  -7  403.29   19.03
  -2   4  -7  418.43   18.85
  -2   4  -7  389.28   18.70
  -2  -4  -7  413.42   18.71
  -2   4  -7  415.86   18.75
  -2  -4  -7  396.66   18.39
  -2  -4  -7  399.49   19.12
  -2  -4  -7  408.68   19.17
  -2  -4  -8  243.94   12.07
  -2   4  -8  229.77   12.26
  -2  -4  -8  248.70   12.35
  -2   4  -8  217.68   11.97
  -2  -4  -8  264.04   13.03
  -2   4  -8  223.18   12.14
  -2  -4  -8  239.09   11.79
  -2  -4  -8  243.88   13.04
  -2   4  -9    5.29    4.38
  -2  -4  -9    7.77    4.25
  -2   4  -9    1.83    2.77
  -2   4  -9    5.02    4.54
  -2   4  -9    6.02    4.53
  -2  -4  -9    6.02    4.27
  -2  -4  -9   12.63    6.17
  -2  -4 -10  170.05    9.77
  -2   4 -10  162.68    9.82
  -2   4 -10  161.26    9.59
  -2   4 -10  160.01    9.88
  -2  -4 -10  159.89   10.59
  -2   4 -11  172.91    9.80
  -2   4 -11  174.43   10.20
  -2  -4 -11  175.11    9.83
  -2   4 -11  181.87   10.02
  -2  -4 -11  180.62   10.51
  -2   4 -12    7.10    3.80
  -2  -4 -12    5.57    4.38
  -2   4 -12    0.10    3.37
  -2  -4 -12    1.79    3.29
  -2  -4 -13   64.20    3.99
  -2   4 -13   69.58    4.20
   2  -5 -15    7.50    2.29
   2  -5 -14   85.45    5.35
   2   5 -14   88.30    5.52
   2  -5 -14   98.75    6.48
   2   5 -13  137.64    8.67
   2  -5 -13  146.43    8.56
   2  -5 -13  159.45   10.14
   2   5 -12  317.46   15.79
   2  -5 -12  294.79   15.46
   2  -5 -12  345.27   16.25
   2  -5 -11    8.71    6.32
   2   5 -11   12.44    6.34
   2  -5 -11    6.63    5.89
   2  -5 -11    6.07    4.38
   2  -5 -11    4.01    4.45
   2   5 -11    9.94    4.69
   2  -5 -10  319.65   22.40
   2   5 -10  365.21   23.23
   2   5 -10  394.75   18.03
   2  -5 -10  376.52   17.92
   2  -5 -10  378.37   19.27
   2  -5 -10  358.99   18.50
   2   5 -10  392.86   18.00
   2  -5  -9   31.35    6.68
   2   5  -9   39.84    7.93
   2  -5  -9   33.29    7.73
   2  -5  -9   38.60    4.59
   2   5  -9   43.62    4.81
   2  -5  -9   29.66    6.02
   2  -5  -9   37.42    4.76
   2   5  -9   32.58    5.74
   2   5  -9   49.12    4.66
   2  -5  -8   17.96    5.48
   2  -5  -8   26.68    6.56
   2   5  -8   19.38    6.46
   2  -5  -8   18.78    6.21
   2   5  -8   21.00    6.48
   2  -5  -8   16.68    3.53
   2   5  -8   19.13    3.54
   2   5  -8   14.15    6.13
   2   5  -8   16.95    5.41
   2  -5  -8   21.56    5.95
   2   5  -8   19.70    3.54
   2  -5  -8   21.46    3.82
   2   5  -8   16.06    3.67
   2   5  -7  340.19   19.82
   2  -5  -7  324.13   19.34
   2   5  -7  334.30   19.39
   2   5  -7  352.45   19.57
   2  -5  -7  335.60   19.33
   2   5  -6  557.93   27.35
   2   5  -6  526.43   26.43
   2  -5  -6  509.56   26.27
   2   5  -5  398.03   20.69
   2   5  -5  409.70   19.51
   2  -5  -5  364.03   19.27
   2  -5  -5  336.70   20.36
   2   5  -4 1174.96   51.97
   2  -5  -4 1180.92   52.09
   2  -5  -4 1287.61   54.21
   2  -5  -3  410.09   18.86
   2   5  -3  390.80   18.57
   2   5  -3  397.81   20.28
   2   5  -2   14.00    5.20
  -2  -5   1   34.76    4.50
  -2  -5   1   36.39    3.39
  -2   5   1   42.69    3.51
   2   5  -1   31.71    5.06
  -2  -5   0 1219.06   51.69
   2   5   0 1167.24   51.12
   2   5   1   43.92    4.46
  -2   5  -1   54.62    4.14
  -2  -5  -1   43.24    3.85
   2   5   2 1835.24   79.78
  -2   5  -2 1981.62   80.75
  -2  -5  -2 1943.28   80.64
  -2  -5  -3  446.07   21.62
  -2   5  -3  463.61   21.73
  -2  -5  -4    1.74    3.58
  -2   5  -4    2.76    3.61
  -2   5  -5    1.90    3.76
  -2  -5  -5    2.76    2.46
  -2  -5  -5    1.36    2.47
  -2  -5  -5    2.52    3.83
  -2   5  -6  324.53   14.85
  -2  -5  -6  332.39   14.86
  -2  -5  -6  302.41   15.13
  -2   5  -6  330.93   15.04
  -2  -5  -6  312.08   15.01
  -2  -5  -6  316.32   15.00
  -2  -5  -6  304.93   15.31
  -2   5  -7    1.73    3.70
  -2  -5  -7    0.32    3.14
  -2   5  -7   -0.86    3.06
  -2  -5  -7    2.13    3.18
  -2   5  -7    3.45    3.33
  -2  -5  -7    2.69    3.22
  -2  -5  -7    1.73    3.78
  -2  -5  -7    1.96    4.47
  -2   5  -7   -0.14    2.70
  -2  -5  -7    3.13    5.18
  -2  -5  -8  586.33   27.67
  -2   5  -8  632.78   27.84
  -2  -5  -8  638.50   28.50
  -2  -5  -8  657.09   28.07
  -2   5  -8  607.63   28.10
  -2   5  -8  644.27   28.06
  -2  -5  -8  609.31   27.73
  -2  -5  -8  648.70   28.70
  -2   5  -9   35.78    4.42
  -2   5  -9   49.41    5.44
  -2  -5  -9   48.48    5.33
  -2   5  -9   44.22    5.72
  -2  -5  -9   58.77    7.71
  -2  -5  -9   61.20    7.47
  -2   5  -9   47.39    5.48
  -2   5 -10  185.99   10.37
  -2  -5 -10  176.40   10.21
  -2   5 -10  175.55   10.14
  -2  -5 -10  196.36   11.58
  -2   5 -10  189.36   10.64
  -2   5 -11    7.55    3.91
  -2  -5 -11   10.16    5.67
  -2   5 -11    7.05    4.49
  -2   5 -11    2.10    3.89
  -2  -5 -11    3.25    3.77
  -2  -5 -12  219.09   11.11
  -2   5 -12  233.16   11.09
  -2  -5 -12  206.77   10.55
  -2   5 -12  220.01   10.71
   2   6 -14   -2.87    2.38
   2  -6 -13   14.46    5.21
   2   6 -13    9.84    3.46
   2  -6 -13   13.73    3.36
   2  -6 -12   26.94    6.44
   2   6 -12   17.98    4.27
   2  -6 -12   18.43    4.13
   2   6 -11  637.32   28.17
   2   6 -11  648.28   28.36
   2  -6 -11  620.75   28.13
   2  -6 -11  557.77   28.01
   2  -6 -11  681.01   29.36
   2  -6 -11  644.93   28.79
   2   6 -10   59.63    9.16
   2  -6 -10   56.41    8.84
   2  -6 -10   69.09    8.20
   2  -6 -10   67.97    7.78
   2   6 -10   78.23    6.02
   2  -6  -9  156.66   10.67
   2  -6  -9  139.36   12.62
   2   6  -9  142.62   12.73
   2  -6  -9  158.33    8.79
   2   6  -9  158.03    8.80
   2   6  -9  138.52   11.85
   2   6  -9  160.69    8.76
   2  -6  -8    3.37    5.33
   2   6  -8    6.59    5.48
   2  -6  -8    4.30    5.04
   2   6  -8    1.84    2.79
   2  -6  -8    3.06    3.03
   2  -6  -8    0.20    3.25
   2   6  -8    2.32    3.32
   2   6  -8   -0.49    5.57
   2   6  -8    0.45    4.90
   2  -6  -8   -0.43    4.61
   2   6  -8   -3.67    3.03
   2  -6  -7   -2.92    5.40
   2   6  -7    5.26    6.03
   2   6  -7    0.42    5.15
   2   6  -7    1.78    5.11
   2  -6  -7    1.31    4.53
   2  -6  -7   -1.79    5.21
   2  -6  -7    6.05    5.04
   2   6  -6   60.69    8.19
   2   6  -6   55.92    7.56
   2   6  -6   61.01    6.85
   2  -6  -6   48.98    6.54
   2  -6  -5 3341.17  141.02
   2   6  -5 3349.06  140.98
   2  -6  -5 3327.65  143.22
   2  -6  -4   87.99    7.02
   2  -6  -4   95.81    7.13
   2   6  -4  103.86    7.25
   2  -6  -4   93.78    9.40
   2   6  -3   47.62    4.49
   2  -6  -3   46.20    4.78
   2   6  -3   53.25    6.72
   2   6  -2   30.92    3.29
   2   6  -2   31.41    5.70
  -2  -6   1  249.15   11.65
  -2  -6   1  263.95   13.73
  -2   6   1  254.47   11.76
   2   6  -1  278.42   14.05
  -2   6   0   21.28    2.52
  -2  -6   0   15.18    2.15
  -2  -6   0   15.77    4.72
   2   6   0   18.18    4.36
   2   6   0   16.93    4.33
  -2   6  -1 2052.11   85.33
  -2  -6  -1 2015.04   85.09
  -2  -6  -1 2089.59   87.42
   2   6   1 1989.42   86.08
   2   6   2  122.92    7.02
  -2  -6  -2  127.18    7.31
  -2   6  -2  115.13    7.25
  -2   6  -3    4.87    3.13
  -2  -6  -3    4.98    3.09
  -2  -6  -4   88.76    7.25
  -2   6  -4   92.01    7.36
  -2  -6  -5  491.17   21.11
  -2   6  -5  508.95   24.25
  -2   6  -5  465.27   20.86
  -2  -6  -5  470.22   21.26
  -2  -6  -5  436.72   21.01
  -2  -6  -6    2.16    2.68
  -2   6  -6    0.69    2.76
  -2  -6  -6    4.07    3.12
  -2  -6  -6    3.26    4.12
  -2  -6  -6    3.68    4.70
  -2   6  -6    1.79    2.53
  -2  -6  -6    2.67    3.90
  -2  -6  -6    6.94    4.80
  -2   6  -7  684.05   29.45
  -2  -6  -7  663.40   29.40
  -2  -6  -7  663.73   29.88
  -2   6  -7  658.50   29.71
  -2   6  -7  663.54   29.29
  -2  -6  -7  683.42   29.85
  -2  -6  -7  673.15   29.64
  -2  -6  -7  678.86   30.15
  -2  -6  -7  650.49   29.92
  -2   6  -8    2.22    4.00
  -2   6  -8    8.40    3.69
  -2  -6  -8    7.84    4.38
  -2   6  -8    5.63    3.68
  -2  -6  -8    9.37    3.73
  -2  -6  -8   12.68    6.42
  -2   6  -9   -0.27    3.77
  -2  -6  -9   -2.31    3.88
  -2   6  -9   -0.83    4.01
  -2   6  -9   -0.43    4.41
  -2  -6  -9    1.09    6.81
  -2   6  -9    1.40    3.35
  -2  -6 -10    8.10    3.81
  -2   6 -10   10.85    4.04
  -2   6 -10    3.18    2.70
  -2   6 -10   12.55    4.69
  -2   6 -10    5.27    4.03
  -2  -6 -10    7.33    6.54
  -2   6 -11  277.45   13.51
  -2   6 -11  301.14   14.26
  -2  -6 -11  310.56   14.82
  -2  -6 -11  274.06   13.70
  -2   6 -11  297.71   13.88
  -2   6 -12    3.52    3.29
  -2  -6 -12    4.03    4.17
  -2   6 -12    3.65    2.60
   2  -7 -13   43.28    6.13
   2  -7 -13   35.77    5.44
   2   7 -13   30.23    3.57
   2   7 -12  217.57   11.27
   2  -7 -12  191.57   11.07
   2  -7 -12  253.76   12.69
   2  -7 -12  270.51   13.38
   2  -7 -11   46.36    7.82
   2  -7 -11   49.15    5.93
   2   7 -11   33.05    4.82
   2  -7 -11   37.17    4.44
   2   7 -11   34.50    4.77
   2  -7 -10  357.93   16.76
   2   7 -10  340.15   16.90
   2  -7 -10  403.79   18.64
   2   7 -10  360.11   16.87
   2  -7  -9   14.91    6.59
   2   7  -9   13.13    5.86
   2  -7  -9   11.44    5.83
   2   7  -9   11.84    3.11
   2   7  -9   14.81    5.51
   2   7  -9   17.47    3.76
   2  -7  -8  102.47    8.47
   2  -7  -8   88.87    9.45
   2   7  -8  104.65   10.05
   2   7  -8   95.35    6.83
   2   7  -8  110.39    6.43
   2   7  -8  116.96   11.06
   2  -7  -8   87.67    9.52
  -2  -7   8  113.85    6.44
   2   7  -8  115.24    6.49
   2   7  -7  206.94   13.30
   2  -7  -7  171.45   12.53
   2  -7  -7  181.99   11.05
   2   7  -7  206.22   10.46
   2  -7  -7  163.19   13.44
   2   7  -7  214.75   14.76
   2   7  -7  231.43   15.46
  -2  -7   7  211.59    9.98
   2   7  -6 1721.01   72.78
   2   7  -6 1642.50   72.72
   2   7  -6 1586.09   69.95
   2  -7  -6 1619.28   70.11
   2  -7  -6 1510.37   69.81
   2   7  -5   30.20    6.89
   2  -7  -5   21.95    4.52
   2   7  -5   29.19    4.48
   2  -7  -5   33.86    7.39
   2   7  -4  937.48   42.41
   2  -7  -4  909.70   39.64
   2   7  -4  874.73   39.44
   2  -7  -4  921.05   43.15
   2   7  -3   25.11    6.35
   2   7  -3   34.66    6.51
   2   7  -3   23.04    3.11
   2  -7  -3   19.81    3.23
  -2  -7   2   38.84    3.03
   2  -7  -2   48.48    3.63
   2   7  -2   40.25    6.40
   2   7  -2   42.97    6.48
  -2  -7   1   -0.23    4.23
   2   7  -1    3.45    4.52
   2   7  -1    0.70    4.44
  -2  -7   0 1086.46   43.29
   2   7   0 1062.71   42.81
  -2  -7  -1   84.13    5.02
  -2   7  -1  103.59    5.40
  -2  -7  -1   82.26    8.01
   2   7   1   81.97    6.69
   2   7   2 1277.05   56.54
  -2  -7  -2 1332.58   56.30
  -2   7  -2 1340.51   56.42
  -2   7  -3  204.34   11.06
  -2  -7  -3  195.20   10.96
  -2   7  -4  123.49    8.35
  -2  -7  -4  117.28    6.75
  -2  -7  -4  113.90    6.75
  -2  -7  -5   69.47    5.21
  -2   7  -5   70.81    4.71
  -2  -7  -5   73.88    5.79
  -2  -7  -5   62.51    6.07
  -2  -7  -5   69.70    5.83
  -2  -7  -6  604.27   26.41
  -2   7  -6  611.91   26.81
  -2  -7  -6  605.04   27.07
  -2  -7  -6  597.88   27.03
  -2  -7  -6  619.98   27.26
  -2  -7  -6  585.01   27.01
  -2  -7  -7   -0.29    5.69
  -2  -7  -7    2.46    5.62
  -2  -7  -7   -1.22    3.15
  -2   7  -7    0.22    3.17
  -2  -7  -7    5.50    3.72
  -2  -7  -7    3.41    4.50
  -2   7  -7   -0.14    2.96
  -2   7  -7    3.69    3.54
  -2   7  -8  260.58   13.90
  -2  -7  -8  269.89   13.21
  -2   7  -8  271.31   13.26
  -2   7  -8  267.44   13.15
  -2  -7  -8  266.27   13.75
  -2  -7  -8  263.76   14.55
  -2  -7  -8  281.24   14.70
  -2   7  -9   35.56    4.40
  -2  -7  -9   33.87    4.31
  -2   7  -9   26.72    4.38
  -2   7  -9   32.25    5.11
  -2   7  -9   31.33    4.46
  -2  -7  -9   40.74    7.40
  -2   7 -10  111.01    6.91
  -2   7 -10  119.84    7.81
  -2   7 -10  111.25    7.07
  -2   7 -10  115.77    7.08
  -2  -7 -10  115.84    6.89
  -2   7 -11   -0.55    3.74
  -2   7 -11    4.19    2.95
  -2   7 -12  243.43   11.37
  -2  -7 -12  234.05   11.63
   2  -8 -14    8.02    3.20
   2  -8 -13    1.06    4.96
   2  -8 -13    1.21    4.41
   2  -8 -12   50.40    5.14
   2  -8 -12   58.68    7.44
   2  -8 -11  276.51   14.35
   2  -8 -11  282.81   15.48
   2   8 -10   64.24    5.62
   2  -8 -10   66.65    5.16
   2  -8 -10   86.43    7.55
   2  -8 -10   82.59    8.18
   2  -8 -10   83.99    8.52
   2  -8  -9  291.61   14.35
   2  -8  -9  283.85   14.77
   2   8  -9  230.31   12.75
   2   8  -9  228.60   17.23
   2   8  -9  261.24   12.58
   2  -8  -8   22.62    5.12
   2  -8  -8   20.85    6.14
   2   8  -8   21.15    3.74
   2   8  -8   23.30    6.90
   2  -8  -8   16.40    5.48
  -2  -8   8   26.39    3.45
   2  -8  -7   66.93    7.26
   2  -8  -7   79.88    6.99
   2   8  -7   90.88    6.14
   2   8  -7   97.91   10.26
   2  -8  -7   54.78    8.50
  -2  -8   7  101.42    5.80
   2  -8  -6  260.38   12.84
   2   8  -6  290.74   17.83
   2  -8  -6  243.48   14.03
   2   8  -6  257.04   12.86
   2  -8  -5  639.65   32.33
   2   8  -5  706.36   32.31
   2  -8  -4  242.96   11.86
   2   8  -4  232.29   15.58
   2  -8  -4  276.05   17.15
   2   8  -3  298.04   18.24
   2   8  -3  318.81   18.09
   2   8  -2    9.45    5.66
   2   8  -1  186.10   12.33
  -2  -8   1  201.22   12.25
   2   8   0   40.82    5.73
  -2  -8   0   37.70    5.99
   2   8   1 1457.07   63.04
  -2  -8  -1 1434.03   64.49
   2   8   2  252.02   13.67
  -2   8  -2  274.94   12.82
  -2  -8  -3   63.51    4.86
  -2  -8  -3   65.49    4.78
  -2  -8  -4   22.43    4.36
  -2   8  -5  288.26   13.54
  -2  -8  -5  282.54   14.15
  -2  -8  -5  277.28   13.93
  -2  -8  -5  284.93   14.20
  -2  -8  -5  296.86   14.07
  -2  -8  -6   19.72    5.37
  -2   8  -6   19.61    3.20
  -2  -8  -6   21.27    5.02
  -2  -8  -6   20.67    5.65
  -2  -8  -6   19.66    4.11
  -2   8  -7  421.07   20.23
  -2  -8  -7  448.88   20.83
  -2  -8  -7  456.69   20.72
  -2  -8  -7  420.55   20.71
  -2  -8  -7  443.21   21.07
  -2   8  -8   33.53    4.82
  -2  -8  -8   37.26    5.74
  -2  -8  -8   38.63    7.27
  -2  -8  -8   37.46    6.96
  -2  -8  -8   29.95    3.75
  -2   8  -9   12.08    4.38
  -2  -8  -9   12.80    6.98
  -2  -8  -9    7.20    6.65
  -2   8  -9    5.37    3.72
  -2   8 -10  125.73    7.70
  -2   8 -10  106.12    7.16
  -2   8 -11   90.42    6.05
   2  -9 -14    0.45    2.47
   2  -9 -13  138.55    8.16
   2  -9 -12   19.10    6.02
   2  -9 -12   22.69    4.29
   2  -9 -11   13.25    6.72
   2  -9 -11    9.46    6.67
   2  -9 -11   11.03    5.14
   2  -9 -10  546.20   25.62
   2  -9 -10  547.67   25.78
   2  -9 -10  545.71   25.53
   2  -9  -9   76.29    7.85
   2  -9  -9   68.25    7.58
   2   9  -9   55.51    8.63
  -2  -9   9   66.34    4.92
   2   9  -9   53.98    4.98
   2  -9  -8   19.53    5.91
   2   9  -8   18.08    6.51
  -2  -9   8   18.13    3.47
   2   9  -8   16.30    3.72
   2  -9  -7  376.08   17.51
   2   9  -7  389.18   22.67
  -2  -9   7  364.63   17.00
   2   9  -7  339.00   17.22
   2   9  -6  271.61   18.24
   2  -9  -6  263.38   13.06
   2   9  -6  260.43   13.17
   2  -9  -5   43.51    8.59
   2   9  -5   48.26    4.55
   2  -9  -4 1008.51   49.71
   2   9  -4 1050.44   49.06
   2  -9  -3  231.55   16.15
   2   9  -3  203.85   14.59
   2   9  -2    1.80    5.10
  -2  -9   1   83.66    8.04
   2   9  -1   80.63    8.15
  -2  -9   0  831.75   41.08
   2   9   0  920.94   40.83
  -2  -9  -1   17.22    5.80
   2   9   1   11.29    4.44
   2   9   2  219.97   12.28
  -2  -9  -2  218.35   10.80
  -2  -9  -2  214.72   10.67
  -2  -9  -3  461.92   20.65
  -2  -9  -3  451.23   20.56
  -2  -9  -3  445.39   20.49
  -2  -9  -4   16.40    3.56
  -2  -9  -4   15.21    4.45
  -2  -9  -4   11.90    3.98
  -2   9  -4   11.95    2.43
  -2  -9  -5   36.23    5.49
  -2  -9  -5   32.58    5.08
  -2   9  -5   34.08    3.45
  -2  -9  -6  377.13   17.80
  -2  -9  -6  367.49   17.91
  -2  -9  -6  356.70   17.57
  -2  -9  -6  374.42   17.78
  -2   9  -6  354.61   17.02
  -2  -9  -7    1.53    5.05
  -2  -9  -7    4.31    4.27
  -2  -9  -7    6.99    6.14
  -2  -9  -7    5.69    5.76
  -2   9  -8  141.15    8.57
  -2  -9  -8  149.48    9.39
  -2  -9  -8  147.24   10.35
  -2  -9  -8  138.24    9.85
  -2   9  -8  140.58    9.05
  -2   9  -9  395.47   18.93
  -2  -9  -9  413.94   19.79
  -2  -9  -9  452.63   20.25
  -2   9  -9  386.29   19.36
  -2   9 -10    5.52    3.68
  -2  -9 -10   13.35    6.16
  -2   9 -10   13.03    3.39
  -2   9 -11   40.56    3.95
  -2  -9 -11   44.23    5.54
   2 -10 -13   26.70    3.97
   2 -10 -12   38.99    5.62
   2 -10 -12   38.46    5.62
   2 -10 -12   35.86    4.40
   2 -10 -11   41.55    6.63
   2 -10 -11   39.12    6.78
   2 -10 -11   33.59    5.64
   2 -10 -10   15.37    6.47
   2 -10 -10   18.16    6.13
   2 -10 -10   14.42    6.67
   2 -10  -9  106.36    8.61
   2 -10  -9  110.18    8.40
   2 -10  -9  104.60    8.81
   2  10  -9   65.25    9.43
  -2 -10   9   94.28    6.01
   2  10  -9   64.71    5.68
   2 -10  -8  202.63   11.72
   2 -10  -8  204.89   11.35
   2  10  -8  184.13   15.52
  -2 -10   8  198.76   10.29
   2  10  -8  167.11   10.29
   2 -10  -7   86.66    7.58
   2  10  -7  106.67   11.59
  -2 -10   7  122.91    7.12
   2  10  -7  103.06    7.10
   2  10  -6    5.14    6.25
   2 -10  -6    7.05    4.19
   2  10  -6    6.78    3.44
   2 -10  -5   99.73   11.84
   2  10  -5  118.65    7.38
   2  10  -4  268.26   13.67
   2 -10  -4  291.02   19.54
   2  10  -4  298.09   18.54
   2  10  -3  267.58   13.58
   2  10  -3  295.26   17.99
   2  10  -2  467.47   25.39
   2  10  -1  528.33   26.21
  -2 -10   1  469.76   25.56
   2  10   0   22.02    5.38
  -2 -10   0   28.33    6.48
  -2 -10   0   18.75    2.98
   2  10   1   19.61    4.68
  -2 -10  -1   21.56    3.85
  -2 -10  -1   20.00    6.02
  -2 -10  -1   24.86    3.32
  -2 -10  -2  197.65   10.28
  -2 -10  -2  199.59   10.39
  -2 -10  -3  117.13    7.09
  -2 -10  -3  105.50    7.29
  -2 -10  -3  111.09    6.96
  -2 -10  -4  343.89   16.30
  -2 -10  -4  346.96   16.44
  -2 -10  -4  341.50   16.08
  -2 -10  -4  319.27   15.64
  -2  10  -4  337.89   15.42
  -2 -10  -5   75.32    6.31
  -2  10  -5   67.96    4.91
  -2 -10  -6   63.32    6.70
  -2 -10  -6   61.46    6.81
  -2 -10  -6   53.84    6.35
  -2  10  -6   55.39    4.57
  -2 -10  -7  195.91   11.30
  -2 -10  -7  165.17   10.87
  -2 -10  -7  201.75   11.54
  -2  10  -8  257.30   13.22
  -2 -10  -8  291.46   14.35
  -2 -10  -8  287.62   14.72
  -2 -10  -8  269.68   14.29
  -2  10  -8  253.78   14.01
  -2  10  -9   22.41    4.04
  -2 -10  -9   27.88    6.06
  -2 -10  -9   17.96    6.51
  -2  10  -9   22.02    4.23
  -2  10 -10  258.33   12.95
  -2 -10 -10  301.33   14.21
  -2  10 -10  280.00   13.35
  -2  10 -11   28.47    3.05
  -2 -10 -11   35.56    4.73
   2 -11 -13   72.55    4.53
   2 -11 -12    2.20    4.19
   2 -11 -12    3.36    4.36
   2 -11 -12    3.18    3.30
   2 -11 -11   69.46    6.88
   2 -11 -11   81.82    7.24
   2 -11 -11   84.03    6.69
   2 -11 -10   30.95    6.15
   2 -11 -10   39.92    6.57
   2 -11 -10   27.52    6.78
   2 -11  -9  221.59   12.35
   2 -11  -9  219.72   11.89
  -2 -11   9  223.90   10.78
   2 -11  -8   51.06    7.13
   2 -11  -8   46.49    6.25
   2  11  -8   44.00    8.51
   2 -11  -8   49.80    7.71
  -2 -11   8   42.84    4.66
   2  11  -8   36.80    4.65
   2 -11  -7  433.73   20.94
   2  11  -7  490.95   27.68
   2  11  -7  451.86   21.36
  -2 -11   7  465.71   21.14
   2  11  -6   85.49   10.64
   2  11  -6   81.10    6.41
  -2 -11   6   82.35    6.28
   2  11  -5    1.18    3.46
   2 -11  -5   -0.65    6.64
   2  11  -4  213.69   15.25
   2  11  -4  185.00   10.63
   2  11  -3  500.17   27.61
   2  11  -3  503.70   23.28
  -2 -11   2    9.06    5.20
   2  11  -2   15.51    6.31
  -2 -11   1  422.24   24.09
   2  11  -1  478.72   24.88
  -2 -11   0   79.49    8.95
   2  11   0   96.19    8.66
  -2 -11   0   84.36    5.84
  -2 -11   0   77.30    5.29
  -2 -11  -1  109.48    6.57
  -2 -11  -1  110.93   10.48
   2  11   1  105.77    8.85
  -2 -11  -1  103.26    6.68
  -2 -11  -1   89.81    5.92
  -2 -11  -2    9.75    4.22
  -2 -11  -2    4.62    3.28
  -2 -11  -3  186.31   10.29
  -2 -11  -3  184.08   10.08
  -2 -11  -3  178.54    9.77
  -2 -11  -4  185.06   10.63
  -2 -11  -4  192.78   10.39
  -2 -11  -4  171.68   10.03
  -2 -11  -5  381.50   17.76
  -2 -11  -5  366.10   17.53
  -2 -11  -5  352.49   17.20
  -2 -11  -5  332.18   16.71
  -2 -11  -6   74.42    6.89
  -2 -11  -6   81.61    7.37
  -2 -11  -7  147.29    9.68
  -2 -11  -7  143.02    9.70
  -2 -11  -7  132.82    9.18
  -2  11  -8    1.79    3.31
  -2 -11  -8    5.27    5.60
  -2 -11  -8    1.26    6.17
  -2  11  -8    1.73    4.20
  -2 -11  -9  288.02   13.73
  -2  11  -9  265.68   13.11
  -2  11 -10   19.15    2.90
  -2 -11 -10   22.78    5.25
  -2  11 -10   22.20    3.31
  -2 -11 -11  128.91    7.10
   2 -12 -12   62.11    4.31
   2 -12 -12   65.72    4.86
   2 -12 -12   54.99    4.39
   2 -12 -11    4.38    4.25
   2 -12 -11   -0.50    4.77
   2 -12 -11    1.20    4.20
   2 -12 -10    2.45    5.72
   2 -12 -10   10.85    5.67
  -2 -12  10    1.69    2.43
   2 -12 -10    3.84    4.93
   2 -12  -9    4.95    5.02
  -2 -12   9    2.78    3.04
   2 -12  -9    9.31    6.21
   2 -12  -8  335.73   16.69
   2 -12  -8  364.48   17.48
   2 -12  -8  377.96   18.18
   2  12  -8  324.03   16.63
  -2 -12   8  348.92   16.69
   2  12  -7    3.35    6.16
   2 -12  -7    9.30    6.18
   2  12  -7    5.50    3.67
  -2 -12   7   13.71    3.97
   2  12  -6   -0.65    6.44
   2 -12  -6    7.29    5.69
   2  12  -6    6.76    3.80
  -2 -12   6    4.64    3.69
   2  12  -5   12.40    6.86
   2  12  -5   12.00    4.05
  -2 -12   5   11.01    3.91
   2  12  -4   21.38    4.41
   2  12  -4   27.31    7.58
  -2 -12   3    4.83    4.29
   2  12  -3    1.06    3.87
   2  12  -3   -2.71    5.99
   2 -12  -3    0.97    3.93
   2  12  -2  952.79   43.25
   2 -12  -2  881.96   45.28
   2  12  -1    9.46    5.50
  -2 -12   1    2.81    4.96
  -2 -12   1    1.96    2.70
  -2 -12   0   10.76    5.73
   2  12   0   24.99    5.96
  -2 -12   0   17.28    3.29
  -2 -12   0   18.58    3.42
  -2 -12  -1    1.57    5.30
  -2 -12  -1    2.94    3.14
  -2 -12  -1    2.54    2.56
   2  12   1    2.39    4.20
  -2 -12  -1    3.95    4.12
  -2 -12  -2   33.31    4.40
  -2 -12  -2   33.65    5.16
  -2 -12  -3    8.13    3.99
  -2 -12  -3    6.33    4.88
  -2  12  -3    7.54    2.99
  -2 -12  -4  483.61   22.26
  -2 -12  -4  485.61   22.20
  -2 -12  -4  451.49   21.57
  -2 -12  -5    3.50    5.53
  -2 -12  -5    2.90    4.54
  -2 -12  -5    2.25    4.37
  -2 -12  -5    4.54    4.94
  -2 -12  -6   10.98    4.93
  -2 -12  -6   11.28    5.40
  -2 -12  -6   10.50    4.95
  -2 -12  -7    8.65    5.66
  -2 -12  -7    7.34    5.10
  -2  12  -7    7.48    4.59
   2 -12   8  233.62   11.71
  -2 -12  -8  259.64   12.78
  -2 -12  -8  263.18   13.22
  -2 -12  -9    6.94    5.01
  -2  12  -9   11.29    3.49
  -2 -12 -10  156.14    8.58
  -2  12 -10  158.47    8.12
   2 -13 -12    2.98    2.62
   2  13 -11   64.10    4.79
   2 -13 -11   76.95    5.51
   2 -13 -11   84.26    5.64
   2 -13 -11   54.96    4.62
   2 -13 -10   10.79    5.09
  -2 -13  10    6.48    2.37
   2 -13 -10    4.30    3.90
   2 -13  -9  157.54    9.32
   2 -13  -9  160.79    9.92
  -2 -13   9  144.81    7.89
   2  13  -8    4.53    3.01
  -2 -13   8    6.38    3.61
   2 -13  -8    4.78    6.20
   2 -13  -8    3.17    5.64
   2 -13  -7  376.25   17.79
   2 -13  -7  396.30   18.62
   2  13  -7  341.50   17.57
  -2 -13   7  348.10   17.41
   2 -13  -6    1.48    5.72
   2  13  -6    3.38    6.29
   2  13  -6    3.94    3.93
  -2 -13   6    3.99    3.85
   2  13  -5   10.45    6.67
   2 -13  -5    9.41    5.32
   2  13  -5    8.80    4.06
  -2 -13   5   13.68    4.17
   2  13  -4   18.67    7.11
   2 -13  -4   14.04    4.88
   2  13  -4   25.53    4.71
   2  13  -3  437.31   19.80
   2 -13  -3  350.20   25.26
  -2 -13   3  373.90   18.84
   2  13  -3  442.21   24.91
   2 -13  -3  401.80   18.76
  -2 -13   2    0.48    4.37
   2 -13  -2    6.80    7.56
   2  13  -2   -6.65    5.84
  -2 -13   2    4.09    3.51
  -2 -13   1  531.01   30.34
   2  13  -1  640.31   31.69
  -2 -13   1  574.03   26.16
  -2 -13   1  590.81   25.83
  -2 -13   0    0.53    5.31
  -2 -13   0    3.24    3.13
  -2 -13   0    2.96    3.04
   2  13   0    3.37    5.02
  -2 -13  -1   50.31    4.57
  -2 -13  -1   65.11    5.20
  -2 -13  -2   42.91    4.96
  -2 -13  -2   42.68    5.54
  -2 -13  -3  339.09   16.80
  -2  13  -3  355.78   16.57
  -2 -13  -3  332.44   16.94
  -2 -13  -4   -0.15    5.36
  -2 -13  -4   -3.16    4.39
  -2 -13  -5  532.67   24.40
  -2 -13  -5  533.73   24.36
  -2 -13  -5  495.07   23.46
  -2 -13  -6  123.10    9.11
  -2 -13  -6  116.78    8.19
  -2 -13  -6  105.41    7.48
  -2  13  -6  132.09    8.38
  -2 -13  -7  117.29    7.54
  -2 -13  -7  120.12    8.20
  -2  13  -7  121.42    8.24
   2 -13   8    7.14    2.46
  -2 -13  -8    8.02    4.89
  -2 -13  -9  104.96    6.82
  -2  13  -9  107.38    6.53
  -2  13 -10    3.30    1.97
   2 -14 -11    1.42    2.96
   2  14 -11    4.15    2.11
  -2 -14  10    3.47    1.93
   2 -14 -10    3.57    4.04
   2 -14  -9   79.83    6.55
  -2 -14   9   72.82    5.17
   2 -14  -9   85.38    7.05
   2 -14  -8  290.81   14.29
   2 -14  -8  313.74   15.11
  -2 -14   8  264.47   13.88
   2  14  -7   16.47    4.03
  -2 -14   7   15.31    4.05
   2 -14  -7   22.92    6.05
   2 -14  -7   18.33    5.34
   2 -14  -6  105.75    7.59
   2 -14  -6  114.83    8.31
   2  14  -6   92.23    7.27
  -2 -14   6   90.46    7.08
   2  14  -5   16.04    6.97
   2 -14  -5   16.41    5.35
   2  14  -5   20.61    4.67
  -2 -14   5   20.39    4.57
   2  14  -4   49.23    8.79
   2 -14  -4   39.88    5.42
   2  14  -4   41.34    5.52
   2 -14  -4   36.44    9.48
   2  14  -3  201.00   11.46
   2 -14  -3  194.30   10.43
   2  14  -3  201.52   15.88
  -2 -14   3  197.38   10.77
   2  14  -2  378.37   22.67
  -2 -14   2  353.30   17.05
   2 -14  -2  312.85   23.95
   2  14  -1   80.66    6.97
   2 -14  -1   63.49   11.25
   2  14  -1   83.97    9.89
  -2 -14   1   79.32    6.05
  -2 -14   0   89.11    6.06
  -2 -14   0   80.18    6.01
  -2 -14  -1   14.81    3.80
  -2 -14  -1   12.34    3.14
  -2  14  -1   14.27    2.95
  -2  14  -2  126.25    7.92
  -2 -14  -2  107.49    7.72
  -2  14  -3   84.35    6.17
  -2 -14  -3   93.99    7.02
  -2 -14  -4  442.75   21.11
  -2 -14  -5   62.40    6.70
  -2  14  -5   73.22    6.24
  -2 -14  -6   16.21    4.71
  -2  14  -6   12.70    4.18
   2 -14   7   82.64    5.49
  -2 -14  -7   81.88    6.34
  -2  14  -7   88.39    6.49
   2 -14   8  101.76    5.75
  -2  14  -8  126.68    7.06
   2 -15 -10  115.53    6.49
   2 -15 -10  100.98    5.88
   2 -15  -9   41.44    5.22
  -2 -15   9   45.86    3.77
   2 -15  -9   45.33    4.66
  -2 -15   8   -1.04    3.07
   2 -15  -8   -0.13    4.84
   2 -15  -8   -0.92    4.25
   2 -15  -7  230.56   12.02
  -2 -15   7  246.23   12.19
   2  15  -7  215.12   12.03
  -2 -15   6   51.92    5.31
   2 -15  -6   58.49    6.31
   2  15  -6   50.50    5.38
   2 -15  -6   48.01    5.48
   2 -15  -5   -1.36    4.55
  -2 -15   5   -0.47    4.08
   2  15  -5   -0.38    4.04
   2 -15  -4   72.94    6.36
   2  15  -4   81.18    6.89
   2 -15  -3   86.79   12.71
   2 -15  -3  103.87    7.01
   2  15  -3   88.02   11.39
   2  15  -3  124.28    8.30
  -2 -15   3  111.95    7.51
  -2 -15   2   23.12    4.24
   2 -15  -2    8.85    7.64
   2  15  -1  152.29    9.68
  -2 -15   1  143.48    8.63
  -2 -15   0  240.68   12.09
   2  15   0  261.71   13.56
  -2 -15   0  233.31   12.21
   2 -15   0  216.28   19.27
  -2 -15  -1   -0.75    2.60
  -2 -15  -1    4.26    3.44
  -2  15  -2   19.02    3.36
  -2 -15  -2   17.95    4.21
  -2  15  -2   23.45    4.18
  -2  15  -3  439.37   20.66
  -2 -15  -3  454.08   21.12
  -2  15  -3  449.22   20.64
  -2  15  -4    3.71    3.39
  -2 -15  -4   13.93    4.54
  -2  15  -5   85.93    6.34
  -2  15  -6  195.98    9.62
   2  15   6  147.76    8.81
   2 -15   7   -2.68    2.54
  -2  15  -7    1.72    3.13
  -2  15  -8   12.97    2.86
   2  16 -10    9.31    1.94
  -2 -16   9   38.61    3.08
   2  16  -9   39.05    3.67
  -2 -16   8   33.21    3.60
   2 -16  -8   29.96    4.59
  -2 -16   7   44.37    4.40
   2 -16  -7   40.75    5.25
   2  16  -6   81.44    6.25
  -2 -16   6   85.35    6.24
   2 -16  -6   89.64    6.58
   2  16  -5  116.12    7.96
   2 -16  -5  119.38    7.66
   2  16  -4  128.36    8.17
  -2 -16   4  116.33    7.55
  -2 -16   3   80.33    6.30
   2  16  -3   83.05    7.18
  -2 -16   2   25.68    4.30
  -2 -16   1   22.84    4.06
  -2 -16   0  100.60    6.68
   2  16   0  111.28    8.08
  -2 -16  -1  194.44   10.47
  -2  16  -1  217.84   11.42
   2  16   1  192.93   11.54
  -2  16  -2  141.43    8.18
  -2 -16  -2  168.48    9.07
  -2  16  -2  149.33    8.96
   2  16   2  173.08    9.91
  -2  16  -3   39.96    4.15
   2  16   3   48.78    5.34
  -2  16  -4   49.27    4.50
   2  16   4   51.33    5.24
  -2  16  -5   65.12    4.99
   2  16   5   54.45    4.98
  -2  16  -6   20.94    3.36
   2 -16   6   20.93    3.40
   2  16   6   18.58    2.90
  -2  16  -7   55.05    4.23
   2 -16   7   57.22    3.82
  -2  16  -8   20.29    2.40
   2  17  -9    8.07    1.78
   2  17  -8   14.24    2.67
  -2 -17   8   19.28    2.56
  -2 -17   7   36.88    3.72
   2 -17  -6  156.22    8.63
   2  17  -6  160.97    8.77
  -2 -17   6  166.49    8.76
   2  17  -5   -0.15    3.42
   2  17  -4  180.29   10.08
  -2 -17   4  166.48    9.54
   2  17  -3   45.69    5.50
  -2 -17   3   44.34    4.70
   2  17  -2    5.41    4.28
  -2 -17   2    7.48    3.51
  -2 -17   1   22.40    3.77
  -2  17   0   76.94    6.42
   2  17   0   77.09    6.74
   2  17   1   13.17    4.50
  -2  17  -1    7.42    3.75
   2  17   2  298.65   15.13
  -2  17  -3  128.78    7.03
   2  17   3  136.99    8.23
  -2  17  -4    9.80    2.65
   2  17   4    9.80    3.48
   2  17   5   17.16    3.04
  -2  17  -5   15.95    2.76
   2 -17   5   19.14    3.25
  -2  17  -6   34.03    3.14
   2 -17   6   33.39    3.21
   2  18  -7    0.85    1.74
  -2 -18   7    0.72    2.01
   2  18  -6    0.23    1.92
  -2 -18   6   -0.71    2.51
   2  18  -5  472.25   21.31
   2  18  -4   34.13    4.22
  -2 -18   4   29.20    3.83
   2  18  -3    4.89    3.60
  -2 -18   3    2.17    3.14
   2  18  -2   22.57    4.37
  -2 -18   2   18.68    3.45
  -2  18   1   47.36    4.89
   2 -18  -1   39.56    3.88
  -2 -18   1   39.33    3.82
  -2  18   0    1.43    3.40
   2  18   0    4.67    3.88
   2 -18   0    0.79    2.96
   2  18   1  446.29   20.80
   2 -18   1  444.83   20.21
   2  18   2   -0.14    3.55
   2 -18   2    3.82    3.12
   2  18   3   16.61    3.52
   2  18   4    5.35    2.71
   2 -18   4    3.54    2.73
   2  18   5   16.40    2.30
   2 -18   5   25.86    2.76
   2 -18   6    0.54    1.49
  -2  19   6   82.47    5.08
  -2 -19   6   88.50    4.74
  -2  19   5    5.06    2.70
  -2 -19   5    6.17    2.20
   2  19  -4  194.90    9.93
  -2 -19   4  205.21    9.70
  -2  19   3    6.11    3.10
   2  19  -3    7.77    3.17
  -2 -19   3    7.87    2.61
  -2  19   2    1.67    2.99
   2  19  -2    2.70    3.09
  -2 -19   2    0.66    2.27
  -2  19   1    4.39    2.90
   2  19   0  173.87    8.86
  -2  19   0  156.16    8.36
   2 -19   0  152.07    7.95
   2  19   1    4.00    2.97
   2 -19   1    1.21    2.46
   2  19   2  118.01    6.97
   2 -19   2  125.75    6.66
   2  19   3   61.39    4.39
   2 -19   3   64.66    4.18
   2 -19   4    4.26    1.99
  -2  20   4   13.21    2.07
  -2 -20   4   15.09    1.77
   2  20  -3   33.37    2.89
  -2  20   3   31.55    2.99
  -2  20   2    2.45    2.13
   2  20  -2    4.05    2.33
  -2  20   1   76.96    4.48
   2  20   0   31.57    3.21
   2  20   1  129.72    6.76
   2  20   2   18.83    2.27
   2 -20   2   23.43    2.07
   3   0 -15  184.10    9.18
   3   0 -14    2.74    4.01
   3   0 -14   -3.02    4.22
   3   0 -13  307.80   15.53
   3   0 -12   -0.75    5.39
   3   0 -12    3.00    4.15
   3   0 -12   -1.82    5.68
   3   0 -12   -1.32    6.04
   3   0 -11  133.66    8.84
   3   0 -11  140.31    8.77
   3   0 -11  129.44    9.54
   3   0 -11  135.98    8.40
   3   0 -11  111.18   13.03
   3   0 -10    1.35    4.18
   3   0 -10    0.14    4.66
   3   0 -10   11.16    7.10
   3   0 -10    1.20    4.44
   3   0 -10    4.57    4.51
   3   0  -9  522.65   25.13
   3   0  -9  550.87   24.62
   3   0  -9  554.38   24.57
   3   0  -9  559.71   24.64
   3   0  -9  539.85   27.78
   3   0  -9  565.08   28.95
   3   0  -9  644.30   31.10
   3   0  -9  551.74   24.28
   3   0  -9  526.65   24.57
   3   0  -8    6.15    5.38
   3   0  -8    2.19    6.88
   3   0  -8    5.00    5.47
   3   0  -8    3.04    3.57
   3   0  -7  273.43   16.99
   3   0  -7  267.41   16.86
  -3   0   6    4.94    4.15
   3   0  -6    8.02    6.60
  -3   0   5    1.24    4.29
   3   0  -5    2.08    6.26
  -3   0   4    3.55    4.97
   3   0  -3 3941.71  155.95
   3   0  -3 3589.25  153.76
  -3   0   3 3886.12  155.90
  -3   0   2    7.14    5.15
   3   0  -2    4.91    4.46
   3   0  -1   86.37    6.39
  -3   0   0    2.34    4.72
   3   0   0    0.68    2.76
  -3   0   0   -0.75    3.63
  -3   0  -1  135.22    8.42
   3   0   1  141.38    6.78
   3   0   1  127.89    6.62
  -3   0  -2    0.14    3.03
  -3   0  -2    0.41    3.88
  -3   0  -3 1044.94   46.83
  -3   0  -4    3.56    4.57
  -3   0  -5   34.10    6.23
  -3   0  -5   36.00    3.26
  -3   0  -5   35.26    3.72
  -3   0  -6    2.40    3.25
  -3   0  -6    2.80    2.42
  -3   0  -6    0.44    4.92
  -3   0  -6    1.49    2.34
  -3   0  -6    0.99    3.85
  -3   0  -6    2.59    3.81
  -3   0  -7  112.01    7.52
  -3   0  -7  112.13   11.00
  -3   0  -7  110.48    7.34
  -3   0  -7  108.73    7.17
  -3   0  -8    0.60    4.29
  -3   0  -8    0.28    4.07
  -3   0  -8   -1.44    4.90
  -3   0  -8    0.72    4.55
  -3   0  -9  107.37    8.09
  -3   0  -9  118.68    8.62
  -3   0  -9  109.56    7.65
  -3   0  -9  111.86    7.81
  -3   0 -10    2.41    4.43
  -3   0 -10    3.64    5.71
  -3   0 -10    1.23    5.05
  -3   0 -11   78.98    6.23
  -3   0 -11   76.18    6.37
  -3   0 -11   80.26    6.93
  -3   0 -12    1.83    3.27
   3   1 -15    0.84    2.70
   3   1 -14   89.40    6.49
   3  -1 -14   82.18    6.60
   3   1 -13    8.16    4.98
   3  -1 -13   14.86    5.80
   3  -1 -12   63.62    6.68
   3   1 -12   33.88    8.62
   3  -1 -12   29.57    8.53
   3  -1 -12   56.23    7.43
   3   1 -12   58.25    6.86
   3  -1 -12   54.84    6.00
   3  -1 -11   16.37    5.22
   3  -1 -11   25.89    5.41
   3  -1 -11   21.00    4.99
   3   1 -11   11.08    7.37
   3  -1 -11   19.60    6.39
   3   1 -11   14.15    5.85
   3  -1 -10  161.10    9.49
   3   1 -10  168.54    9.71
   3  -1 -10  156.98    9.34
   3  -1 -10  154.24    9.36
   3  -1 -10  138.82   13.85
   3   1 -10  169.63    9.43
   3   1  -9    9.38    3.74
   3  -1  -9    6.07    3.71
   3   1  -9   13.77    3.72
   3  -1  -9    3.28    4.24
   3  -1  -9    6.69    4.05
   3   1  -9    4.48    4.10
   3   1  -9   24.42    5.46
   3  -1  -9    6.73    7.27
   3  -1  -9   -0.90    5.24
   3   1  -9    8.31    5.04
   3  -1  -9    0.70    3.88
   3   1  -8  591.84   27.42
   3   1  -8  663.74   31.71
   3  -1  -8  626.72   31.93
   3  -1  -8  699.96   33.19
   3   1  -8  691.74   32.51
  -3   1   7   89.05    7.18
   3  -1  -7   96.23    9.67
   3  -1  -7   95.77    9.88
  -3   1   6  149.88   10.09
   3  -1  -6  164.41   11.97
   3  -1  -6  152.59   11.68
   3  -1  -6  177.61   12.10
   3  -1  -5   39.17    6.65
  -3   1   5   28.04    5.40
   3  -1  -5   37.84    7.08
   3  -1  -5   38.00    6.98
   3  -1  -4  912.57   41.31
  -3  -1   4  987.39   42.51
  -3   1   4  985.25   42.64
   3   1  -3   64.25    6.50
   3  -1  -3   44.41    4.40
  -3   1   3   33.53    6.11
  -3  -1   3   57.34    6.26
   3   1  -2 3697.34  155.33
  -3  -1   2 3636.87  155.66
  -3   1   2 3815.74  155.78
   3   1  -1   25.69    4.36
   3  -1  -1   30.59    4.56
  -3  -1   0  193.21   10.68
   3  -1   0  195.12    9.87
  -3  -1   0  190.19   11.01
  -3   1   0  191.55   11.20
  -3   1  -1  186.01   10.65
  -3  -1  -2  781.06   35.13
  -3   1  -2  772.62   34.34
  -3   1  -3  235.31   11.50
  -3  -1  -3  237.35   13.54
  -3  -1  -4  911.83   42.07
  -3  -1  -5  429.34   21.48
  -3   1  -5  385.26   17.36
  -3  -1  -5  369.29   17.17
  -3  -1  -6  789.46   34.19
  -3  -1  -6  824.34   34.22
  -3   1  -6  747.64   34.13
  -3   1  -6  782.67   34.21
  -3  -1  -6  821.89   39.11
  -3   1  -6  773.78   34.07
  -3   1  -6  810.35   34.29
  -3  -1  -6  779.65   34.12
  -3   1  -7    8.78    2.71
  -3   1  -7   14.72    4.13
  -3  -1  -7    9.43    6.08
  -3   1  -7   15.80    4.69
  -3  -1  -7   12.13    4.60
  -3   1  -7   14.54    4.09
  -3   1  -7   12.10    3.25
  -3   1  -8  692.19   30.74
  -3   1  -8  687.22   30.63
  -3  -1  -8  687.61   30.77
  -3   1  -8  684.11   30.03
  -3  -1  -8  669.30   30.43
  -3  -1  -8  689.42   30.43
  -3   1  -9    0.64    4.78
  -3   1  -9    4.44    5.58
  -3  -1  -9   -0.15    5.70
  -3  -1  -9    3.77    4.37
  -3   1  -9    2.22    4.52
  -3   1  -9   -1.65    4.15
  -3  -1  -9    6.53    5.14
  -3   1 -10  273.03   13.88
  -3  -1 -10  261.72   14.08
  -3   1 -10  271.87   13.71
  -3   1 -10  257.46   13.39
  -3  -1 -10  253.95   13.24
  -3  -1 -10  243.39   13.12
  -3  -1 -11    5.62    3.86
  -3   1 -11    3.92    4.15
  -3   1 -11   10.47    4.53
  -3   1 -11    3.24    4.92
  -3   1 -12  159.27    8.46
   3  -2 -15  128.00    6.94
   3   2 -15  135.03    7.06
   3  -2 -14    7.08    3.83
   3   2 -14    3.40    4.01
   3  -2 -14    8.81    4.78
   3  -2 -13  111.47    8.06
   3   2 -13  123.05    8.32
   3  -2 -13  134.51    7.87
   3   2 -13  100.73    7.29
   3  -2 -13  115.90    8.92
   3   2 -12   26.36    5.82
   3  -2 -12   25.42    5.57
   3  -2 -12   16.78    7.01
   3   2 -12   19.87    7.48
   3  -2 -12   21.81    6.87
   3   2 -12   19.83    5.41
   3  -2 -12   33.35    5.78
   3  -2 -11   28.88    5.74
   3   2 -11   20.35    5.41
   3  -2 -11   32.04    5.46
   3   2 -11   31.46    5.43
   3  -2 -11   30.41    5.28
   3  -2 -11   23.71    7.83
   3   2 -11   24.82    7.94
   3  -2 -11   35.60    6.95
   3   2 -11   25.45    5.90
   3  -2 -10  146.16    9.17
   3   2 -10  169.30   14.38
   3  -2 -10  156.38   13.94
   3  -2 -10  163.68   14.19
   3  -2 -10  143.21    8.87
   3   2 -10  155.28    8.94
   3   2 -10  152.75    9.02
   3   2 -10  154.55    8.96
   3   2 -10  113.58   10.87
   3   2 -10  165.81    9.25
   3  -2 -10  138.99    9.03
   3   2  -9  526.86   24.27
   3   2  -9  543.13   23.80
   3  -2  -9  537.17   23.75
   3   2  -9  531.87   23.74
   3  -2  -9  523.73   23.78
   3   2  -9  519.47   23.78
   3  -2  -9  531.75   23.79
   3   2  -9  558.42   23.91
   3  -2  -9  591.31   29.92
   3   2  -9  618.46   30.31
   3  -2  -9  511.19   23.70
   3   2  -9  494.05   27.64
   3  -2  -9  437.81   25.77
   3  -2  -9  483.41   27.86
   3   2  -9  558.72   27.94
   3  -2  -8  123.37    7.23
   3   2  -8  112.48    7.19
   3   2  -8  137.06   11.18
   3  -2  -8  118.07   10.94
   3   2  -8  126.08   11.82
   3  -2  -8  142.57   12.00
   3  -2  -7  474.63   24.23
   3  -2  -7  448.35   23.95
   3   2  -7  435.29   23.55
  -3   2   7  406.68   21.27
   3   2  -7  444.70   23.56
   3  -2  -7  446.84   23.52
   3  -2  -6   27.08    6.62
  -3   2   6   23.43    5.07
   3  -2  -6   31.10    7.00
   3   2  -6   32.13    7.01
   3  -2  -6   26.75    6.80
  -3   2   5   26.17    5.40
   3  -2  -5   20.43    6.06
   3  -2  -5   22.23    6.27
   3   2  -5   28.94    6.54
   3  -2  -5   33.13    6.94
   3  -2  -4    1.92    4.07
  -3   2   4    0.63    4.71
   3  -2  -3 1296.80   56.73
   3  -2  -2  634.34   29.07
   3  -2  -1   86.94    6.56
   3  -2   0  194.02   10.05
  -3  -2   0  193.29   10.59
  -3   2   0  189.98   10.64
  -3   2  -1  480.33   22.82
  -3   2  -2   77.73    6.59
  -3   2  -2   62.44    5.97
  -3  -2  -2   74.55    6.34
  -3   2  -3 1004.00   43.87
  -3  -2  -3 1017.35   45.39
  -3   2  -3 1015.91   45.44
  -3  -2  -4  246.32   14.69
  -3   2  -4  252.90   14.77
  -3  -2  -5   58.36    7.29
  -3   2  -5   66.26    7.59
  -3   2  -5   61.91    4.61
  -3  -2  -5   61.90    4.56
  -3   2  -5   60.77    4.19
  -3  -2  -5   53.32    4.12
  -3   2  -6  453.89   20.73
  -3  -2  -6  459.66   20.77
  -3  -2  -6  485.37   25.56
  -3   2  -6  488.92   25.67
  -3   2  -6  463.76   20.85
  -3  -2  -6  448.59   20.93
  -3   2  -6  461.01   20.83
  -3   2  -6  463.48   20.88
  -3   2  -6  464.81   20.78
  -3  -2  -6  461.76   20.87
  -3  -2  -6  452.56   20.91
  -3   2  -7  203.80   10.88
  -3  -2  -7  213.32   10.90
  -3   2  -7  192.23   10.38
  -3   2  -7  203.24   10.73
  -3   2  -7  200.07   10.88
  -3  -2  -7  201.22   15.06
  -3   2  -7  221.86   15.63
  -3  -2  -7  207.90   10.58
  -3  -2  -7  199.36   11.04
  -3   2  -8   -0.13    2.69
  -3  -2  -8    3.89    4.29
  -3   2  -8   -1.35    4.36
  -3   2  -8    0.69    4.95
  -3  -2  -8    2.03    3.97
  -3  -2  -8    6.54    5.29
  -3   2  -9  249.36   13.19
  -3  -2  -9  247.13   13.27
  -3   2  -9  256.74   13.32
  -3   2  -9  247.14   13.03
  -3  -2  -9  237.97   12.76
  -3  -2  -9  251.58   13.25
  -3  -2 -10   14.24    6.30
  -3  -2 -10    8.52    4.85
  -3   2 -10   11.91    4.88
  -3   2 -10    6.56    4.71
  -3   2 -10    8.79    5.22
  -3  -2 -10   10.56    4.45
  -3  -2 -10    9.56    5.40
  -3   2 -11    0.85    4.06
  -3   2 -11    0.80    4.57
  -3  -2 -11    4.04    4.06
  -3   2 -11    3.45    4.18
  -3   2 -12   95.57    6.19
  -3  -2 -12  101.09    6.19
  -3   2 -12  110.63    6.32
   3  -3 -15    2.83    2.34
   3   3 -15    2.61    2.50
   3  -3 -15    4.14    3.08
   3  -3 -14  162.15    9.24
   3   3 -14  149.31    8.68
   3  -3 -14  149.96    8.50
   3  -3 -13   17.98    5.20
   3  -3 -13   23.75    6.60
   3   3 -13   15.45    4.92
   3  -3 -13   14.19    4.60
   3   3 -12    5.71    4.55
   3  -3 -12   21.87    7.03
   3  -3 -12   21.04    5.67
   3   3 -12   18.46    5.48
   3  -3 -12   21.42    5.45
   3   3 -11  282.92   14.24
   3  -3 -11  277.81   14.16
   3   3 -11  245.86   19.42
   3  -3 -11  236.16   18.85
   3   3 -11  248.66   13.99
   3  -3 -11  308.24   14.54
   3  -3 -11  278.23   15.34
   3   3 -10  152.56   14.23
   3  -3 -10  118.24   13.13
   3  -3 -10  134.31    9.18
   3  -3 -10  117.60   12.88
   3   3 -10  146.95   13.97
   3  -3 -10  145.71    8.73
   3   3 -10  157.90    8.87
   3   3 -10  134.13    8.64
   3   3 -10  152.89    8.73
   3   3 -10  122.65   11.16
   3  -3 -10  136.11    8.79
   3   3 -10  162.15    9.03
   3   3  -9    8.74    3.64
   3  -3  -9   11.05    3.77
   3   3  -9    6.37    3.49
   3   3  -9    8.34    3.79
   3   3  -9    9.39    4.32
   3  -3  -9    5.28    4.09
   3   3  -9    4.95    5.45
   3   3  -9    7.57    4.33
   3   3  -9    5.46    5.11
   3  -3  -9   13.92    6.71
   3   3  -9   12.58    7.15
   3  -3  -9    8.70    3.99
   3  -3  -9    9.08    4.70
   3   3  -9    8.62    4.09
   3  -3  -8  571.96   26.26
   3   3  -8  594.22   26.36
   3   3  -8  589.99   26.28
   3  -3  -8  590.77   26.28
   3  -3  -8  578.61   31.00
   3   3  -8  659.53   31.31
   3  -3  -8  656.39   31.65
   3   3  -8  672.31   32.01
   3  -3  -8  667.57   31.87
   3  -3  -7  223.89   14.57
   3  -3  -7  199.47   14.17
   3   3  -7  188.76   14.04
   3   3  -7  193.11   13.72
   3  -3  -7  206.97   13.99
  -3   3   7  194.84   12.01
   3   3  -6   89.72    9.39
   3  -3  -6   95.84    9.33
   3  -3  -6   90.34    9.20
   3   3  -6   92.87    9.09
   3  -3  -6   91.28    9.13
  -3   3   6   72.37    7.48
   3  -3  -5  186.94   12.36
   3   3  -5  199.54   12.62
  -3   3   5  199.70   12.26
   3  -3  -5  222.88   12.71
   3  -3  -5  215.93   13.44
   3   3  -5  188.97   13.44
   3  -3  -4  381.70   19.22
   3  -3  -3  214.41   12.66
   3  -3  -2  969.87   42.99
   3  -3  -1 1069.16   46.64
  -3  -3   0    2.70    3.45
  -3   3   0    5.20    3.90
   3   3   1  575.02   24.90
  -3  -3  -1  565.66   26.31
  -3  -3  -2 1887.38   80.54
  -3   3  -2 1872.43   80.54
  -3   3  -3  116.03    7.77
  -3   3  -3  115.76    8.71
  -3  -3  -3  114.71    8.44
  -3  -3  -4  282.54   16.41
  -3   3  -4  306.39   16.72
  -3   3  -5  884.70   40.23
  -3  -3  -5  910.07   40.34
  -3   3  -5  829.32   35.93
  -3  -3  -5  817.55   35.91
  -3   3  -5  856.27   36.23
  -3   3  -5  836.97   36.01
  -3  -3  -5  823.82   35.97
  -3   3  -6    2.64    2.75
  -3  -3  -6    2.60    2.48
  -3   3  -6    1.79    4.89
  -3   3  -6    3.85    2.55
  -3  -3  -6   -0.23    2.31
  -3  -3  -6    3.13    5.08
  -3   3  -6    2.86    3.28
  -3  -3  -6    3.08    3.21
  -3  -3  -6    2.08    2.98
  -3  -3  -6    2.33    4.03
  -3  -3  -6    2.20    4.37
  -3  -3  -6    2.71    4.98
  -3   3  -7   38.92    4.18
  -3   3  -7   39.03    4.76
  -3  -3  -7   38.25    4.73
  -3   3  -7   35.78    7.14
  -3  -3  -7   39.85    4.40
  -3   3  -7   41.91    5.20
  -3  -3  -7   36.53    5.37
  -3  -3  -7   43.17    6.59
  -3  -3  -7   33.71    5.70
  -3   3  -8  555.59   25.78
  -3   3  -8  578.90   26.17
  -3  -3  -8  575.57   26.14
  -3   3  -8  581.02   26.08
  -3  -3  -8  582.44   26.46
  -3  -3  -8  564.92   25.80
  -3  -3  -8  589.33   26.34
  -3   3  -9    0.93    4.65
  -3  -3  -9    4.15    4.57
  -3  -3  -9    5.40    4.15
  -3   3  -9   -1.54    4.98
  -3  -3  -9    2.31    5.71
  -3   3  -9    1.18    2.38
  -3  -3 -10   46.80    6.35
  -3  -3 -10   50.69    5.24
  -3   3 -10   52.20    6.07
  -3  -3 -10   47.27    5.59
  -3   3 -10   52.86    5.84
  -3   3 -11  264.86   12.87
  -3  -3 -11  251.83   12.73
  -3  -3 -11  248.04   12.76
  -3   3 -11  258.05   12.79
  -3  -3 -12   26.92    3.42
  -3   3 -12   31.48    3.58
   3   4 -15   23.07    2.75
   3  -4 -15   21.20    2.60
   3  -4 -15   29.85    3.53
   3   4 -14    6.77    3.59
   3  -4 -14   10.28    3.36
   3  -4 -14   11.59    5.12
   3  -4 -13   95.49    7.19
   3  -4 -13   86.16    8.29
   3   4 -13   81.77    6.73
   3  -4 -13   87.32    6.68
   3  -4 -12  164.63    9.77
   3  -4 -12  246.63   11.56
   3   4 -11  104.64   12.67
   3  -4 -11  108.77   12.55
   3   4 -11  145.50    8.88
   3  -4 -11  136.17    8.68
   3  -4 -11  152.76    9.38
   3   4 -11  119.71    8.18
   3   4 -11  126.14    7.92
   3   4 -10  196.88   15.82
   3  -4 -10  188.22   15.52
   3  -4 -10  183.28   11.03
   3   4 -10  171.82   15.06
   3  -4 -10  188.94   15.30
   3  -4 -10  192.09   10.36
   3   4 -10  204.03   10.53
   3   4 -10  197.89   10.47
   3   4 -10  180.64   10.42
   3   4 -10  159.77   13.64
   3   4 -10  183.99   10.54
   3  -4 -10  183.80   10.49
   3   4  -9  106.77    6.50
   3  -4  -9   94.26    6.71
   3   4  -9   96.13    6.69
   3   4  -9   95.36    6.89
   3  -4  -9   96.04    6.84
   3   4  -9   84.81    9.92
   3   4  -9   88.58    9.51
   3   4  -9  114.26   11.33
   3  -4  -9  103.05   10.83
   3   4  -9  100.34    6.62
   3   4  -9   91.54    6.71
   3  -4  -9  102.88    6.68
   3   4  -8  137.30    7.59
   3  -4  -8  141.41    7.74
   3   4  -8  130.98    7.65
   3  -4  -8  137.13    7.84
   3   4  -8  131.36    7.90
   3   4  -8  135.54   11.89
   3  -4  -8  163.36   12.49
   3  -4  -8  157.00   12.55
   3   4  -8  173.38   12.85
   3   4  -7  265.94   16.92
   3  -4  -7  276.21   16.99
  -3   4   7  257.97   14.97
   3  -4  -7  259.37   16.54
   3   4  -7  257.06   16.59
   3  -4  -6  467.97   25.22
   3   4  -6  465.69   25.10
   3  -4  -6  511.64   25.55
   3   4  -6  462.19   24.06
   3  -4  -6  456.54   23.99
  -3   4   6  484.21   23.84
   3   4  -5   40.37    6.70
   3  -4  -5   43.84    6.79
   3  -4  -5   38.40    6.84
   3  -4  -5   36.42    6.09
   3  -4  -4  879.35   39.22
   3   4  -4  829.33   39.76
   3   4  -3  296.07   14.69
   3  -4  -3  300.50   14.96
   3   4  -2  709.03   32.48
   3  -4  -2  706.15   32.65
  -3  -4   1   37.38    4.62
   3   4  -1   28.63    5.22
  -3   4   0 2812.59  116.27
  -3  -4   0 2701.12  116.14
   3   4   0 2790.67  116.03
   3   4   1  214.02   10.26
  -3   4  -1  206.20   11.49
  -3  -4  -1  208.89   11.44
  -3  -4  -2  142.40    9.16
  -3   4  -2  146.26    9.26
  -3  -4  -3  546.08   26.51
  -3   4  -3  560.06   26.61
  -3   4  -4  729.73   34.50
  -3  -4  -4  723.99   34.41
  -3   4  -5   21.56    3.31
  -3   4  -5   19.32    3.18
  -3  -4  -5   13.42    3.10
  -3   4  -5   15.83    2.55
  -3  -4  -5   12.49    2.83
  -3  -4  -5   10.76    4.81
  -3  -4  -5   13.21    2.48
  -3  -4  -5   12.27    2.84
  -3   4  -5   18.33    5.14
  -3  -4  -5   14.03    4.51
  -3  -4  -5   12.34    4.34
  -3  -4  -5   12.02    3.82
  -3   4  -5   21.41    2.88
  -3  -4  -6  393.60   17.81
  -3   4  -6  408.67   18.40
  -3  -4  -6  396.75   18.14
  -3   4  -6  402.63   18.19
  -3  -4  -6  403.80   18.48
  -3   4  -6  406.18   18.31
  -3   4  -6  401.06   22.65
  -3  -4  -6  390.50   17.97
  -3  -4  -6  394.12   22.47
  -3  -4  -6  374.38   17.94
  -3  -4  -6  379.37   18.56
  -3  -4  -6  386.49   18.55
  -3  -4  -7    7.37    3.89
  -3   4  -7    3.57    3.77
  -3   4  -7   10.00    3.31
  -3  -4  -7   11.50    5.05
  -3   4  -7    9.76    4.44
  -3  -4  -7    6.91    3.42
  -3  -4  -7   11.08    6.06
  -3  -4  -7   11.62    5.61
  -3   4  -7    6.99    3.21
  -3   4  -8  104.39    7.45
  -3   4  -8  105.13    7.06
  -3  -4  -8  103.01    7.43
  -3  -4  -8  108.75    8.42
  -3   4  -8  117.10    7.80
  -3  -4  -8  103.65    7.05
  -3  -4  -8  115.93    8.50
  -3   4  -9  273.61   13.55
  -3  -4  -9  276.77   13.50
  -3   4  -9  240.58   12.69
  -3   4  -9  250.02   13.35
  -3  -4  -9  269.03   14.25
  -3   4  -9  258.78   13.53
  -3  -4  -9  249.10   13.00
  -3  -4  -9  267.35   14.00
  -3   4 -10  245.04   12.78
  -3  -4 -10  250.04   13.30
  -3   4 -10  247.01   13.00
  -3  -4 -10  248.05   12.75
  -3   4 -10  247.73   12.81
  -3  -4 -11    5.67    3.59
  -3   4 -11    4.67    3.59
  -3  -4 -11    9.28    4.80
  -3   4 -11    6.53    4.03
  -3   4 -12  150.81    7.69
   3  -5 -15   66.18    4.55
   3   5 -14   57.65    4.71
   3  -5 -14   53.27    4.48
   3  -5 -14   71.78    5.27
   3  -5 -14   69.14    6.27
   3  -5 -13  234.07   12.85
   3   5 -13  260.90   13.23
   3  -5 -12    4.66    3.84
   3  -5 -12   15.17    5.92
   3   5 -11  225.98   18.00
   3   5 -11  266.84   13.16
   3  -5 -11  271.76   13.07
   3  -5 -11  260.92   13.67
   3  -5 -11  290.72   14.83
   3   5 -11  219.64   12.41
   3  -5 -10   21.37    7.05
   3  -5 -10   27.92    7.40
   3   5 -10   24.75    7.75
   3  -5 -10   32.09    4.65
   3   5 -10   38.97    4.83
   3   5 -10   26.68    4.30
   3   5 -10   31.75    4.59
   3   5 -10   31.27    7.11
   3  -5 -10   26.81    4.76
   3  -5 -10   28.99    6.14
   3   5 -10   28.73    4.89
   3   5  -9    4.03    3.48
   3  -5  -9    3.04    3.70
   3   5  -9    7.97    3.95
   3  -5  -9    2.47    3.94
   3  -5  -9    3.78    3.69
   3   5  -9    1.46    3.19
   3   5  -9    6.41    3.58
   3   5  -9    6.23    6.12
   3   5  -9    5.14    5.18
   3   5  -9   10.35    6.75
   3  -5  -9    5.36    5.78
   3  -5  -9    4.59    6.16
   3   5  -8   68.59    4.97
   3   5  -8   71.14    5.09
   3   5  -8   69.46    5.53
   3  -5  -8   70.49    5.15
   3  -5  -8   64.86    5.24
   3   5  -8   68.68    5.32
   3  -5  -8   72.49    5.42
   3   5  -8   71.05    5.39
   3   5  -8   78.84    9.81
   3  -5  -8   87.34    9.67
   3   5  -8   59.11    8.45
   3   5  -8   74.42    9.14
   3  -5  -8   63.77    9.10
   3   5  -7  572.67   28.97
   3  -5  -7  563.85   28.81
  -3   5   7  501.51   26.57
   3  -5  -7  573.33   28.15
   3   5  -7  519.78   27.87
   3   5  -6   70.05    7.62
   3  -5  -6   77.96    8.17
   3   5  -6   60.87    8.60
   3   5  -5 1121.75   49.06
   3  -5  -5 1077.04   49.09
   3  -5  -5 1109.83   50.40
   3  -5  -4  195.10   13.10
   3   5  -4  193.54   11.84
   3   5  -4  225.44   13.77
   3   5  -3  327.61   17.88
  -3  -5   2    1.11    2.19
   3   5  -2   -1.57    4.87
  -3  -5   1 3244.36  135.40
  -3   5   1 3289.00  135.54
   3   5  -1 3163.89  136.12
  -3   5   0   13.84    3.55
   3   5   0    3.40    3.47
   3   5   1 1357.69   59.10
  -3  -5  -1 1394.30   60.08
  -3   5  -1 1460.01   60.28
   3   5   2   37.09    3.47
  -3   5  -2   47.78    5.10
  -3  -5  -2   46.95    4.96
  -3  -5  -3  437.41   22.25
  -3   5  -3  471.72   22.55
  -3   5  -4    2.77    3.86
  -3  -5  -4   -0.31    3.86
  -3  -5  -4    4.38    2.55
  -3   5  -4    0.47    3.02
  -3  -5  -4    1.80    2.55
  -3   5  -5  639.46   27.13
  -3  -5  -5  599.25   26.55
  -3   5  -5  610.81   26.59
  -3   5  -5  623.87   26.56
  -3  -5  -5  591.20   26.49
  -3  -5  -5  594.95   26.76
  -3   5  -5  624.47   26.80
  -3   5  -5  651.30   30.86
  -3  -5  -5  589.74   26.66
  -3  -5  -5  598.15   26.69
  -3  -5  -5  608.49   30.45
  -3  -5  -5  606.00   26.72
  -3  -5  -5  603.71   26.89
  -3  -5  -6    4.11    4.30
  -3   5  -6    6.02    3.22
  -3   5  -6    3.85    3.24
  -3  -5  -6   -0.57    3.30
  -3   5  -6    5.40    4.69
  -3  -5  -6    2.24    4.75
  -3  -5  -6    1.93    3.04
  -3  -5  -6    4.44    5.09
  -3  -5  -6    1.48    3.77
  -3   5  -6    6.56    2.95
  -3   5  -7  498.31   22.65
  -3   5  -7  507.84   22.38
  -3  -5  -7  489.84   22.33
  -3   5  -7  482.17   22.27
  -3   5  -7  489.40   22.54
  -3  -5  -7  491.10   22.77
  -3  -5  -7  479.32   22.30
  -3  -5  -7  464.54   21.86
  -3  -5  -7  499.26   22.99
  -3  -5  -7  511.56   22.97
  -3  -5  -8   91.21    6.60
  -3   5  -8   86.40    6.59
  -3   5  -8   87.88    6.34
  -3   5  -8   87.52    6.80
  -3  -5  -8   84.55    7.61
  -3  -5  -8   77.85    5.86
  -3  -5  -8   81.88    8.51
  -3  -5  -8   93.15    8.15
  -3   5  -9  155.87    9.09
  -3  -5  -9  147.09    8.94
  -3   5  -9  144.60    8.54
  -3   5  -9  159.43    9.16
  -3   5  -9  141.37    9.19
  -3  -5  -9  149.52   10.17
  -3  -5 -10    7.90    6.01
  -3  -5 -10    6.50    4.00
  -3   5 -10   10.23    4.09
  -3   5 -10    8.52    4.44
  -3   5 -10   11.55    4.80
  -3   5 -11  121.26    7.33
  -3  -5 -11  124.87    8.05
  -3   5 -11  129.43    7.70
  -3   5 -11  126.10    7.30
  -3  -5 -11  128.28    7.22
  -3  -5 -12    6.49    3.19
  -3   5 -12    0.98    2.68
   3  -6 -15   16.64    2.83
   3  -6 -14    2.70    3.76
   3   6 -14    2.88    2.59
   3  -6 -13    0.11    5.04
   3  -6 -13    1.08    3.20
   3   6 -13    0.23    3.58
   3   6 -12  353.98   16.72
   3  -6 -12  337.90   16.48
   3  -6 -12  379.49   17.32
   3  -6 -12  387.66   18.29
   3  -6 -11    4.65    6.07
   3  -6 -11    4.90    7.16
   3   6 -11    2.36    5.61
   3  -6 -11   -3.98    5.45
   3  -6 -10   20.98    6.95
   3   6 -10   17.13    6.84
   3   6 -10   27.31    4.10
   3   6 -10   28.48    4.77
   3  -6 -10   29.87    4.77
   3  -6 -10   26.89    6.42
   3  -6 -10   17.60    7.22
   3   6 -10   31.87    4.49
   3  -6  -9   11.41    6.03
   3  -6  -9    4.01    6.05
   3   6  -9   12.64    6.59
   3   6  -9   10.32    6.25
   3  -6  -9   12.02    5.76
   3   6  -9   10.89    3.53
   3   6  -9   12.99    3.72
   3  -6  -9   12.14    3.76
   3   6  -9   14.92    3.52
   3   6  -9   11.74    6.48
   3  -6  -9    8.13    5.66
   3   6  -9    8.19    5.59
   3   6  -9   11.88    3.97
   3  -6  -9   11.16    4.00
  -3  -6   8   13.96    2.78
   3   6  -8    9.11    3.03
   3   6  -8   14.53    3.29
   3  -6  -8   11.89    3.28
   3   6  -8   11.20    3.39
   3   6  -8   13.98    3.53
   3  -6  -8    9.85    3.46
   3   6  -8   13.94    3.68
   3  -6  -8    9.64    3.52
   3   6  -8    7.43    5.88
   3   6  -8    9.35    6.21
   3  -6  -8    8.50    5.88
   3   6  -8   15.74    6.35
   3  -6  -8    8.30    5.96
  -3   6   7   15.01    5.14
   3   6  -7    2.35    6.82
   3  -6  -7   12.57    6.35
   3   6  -7    4.10    5.67
   3  -6  -7   10.81    5.61
   3  -6  -7    6.39    3.05
   3   6  -7    3.43    3.09
   3   6  -6 1621.02   68.96
   3   6  -6 1490.82   66.88
   3  -6  -6 1475.52   66.85
   3  -6  -6 1494.25   68.46
   3   6  -5    9.01    4.65
   3  -6  -5    4.06    4.65
   3  -6  -5    5.55    5.90
   3  -6  -4  148.94   11.04
   3   6  -4  116.23    8.47
   3  -6  -4  121.57    8.80
   3   6  -4  127.52   10.87
   3   6  -3    7.10    5.78
   3   6  -2  250.76   14.17
  -3  -6   2  233.81   11.92
   3   6  -1  193.81   11.36
  -3  -6   1  173.55   10.29
  -3   6   1  211.91   10.23
  -3  -6   1  181.80    9.86
  -3  -6   0 3054.56  129.51
   3   6   0 3152.73  130.22
  -3   6  -1    3.47    2.90
  -3  -6  -1    1.78    2.68
   3   6   1   -0.17    3.07
  -3  -6  -2   77.11    6.14
   3   6   2   67.44    5.03
  -3  -6  -3  174.67   10.97
  -3   6  -3  191.48   11.27
  -3  -6  -4  646.39   27.70
  -3   6  -4  668.99   30.78
  -3  -6  -4  620.00   27.66
  -3  -6  -4  634.18   30.47
  -3  -6  -4  614.28   27.75
  -3   6  -5   90.48    5.96
  -3   6  -5   84.65    5.44
  -3  -6  -5   82.60    5.38
  -3   6  -5   90.85    5.23
  -3   6  -5   89.51    5.60
  -3  -6  -5   81.15    6.07
  -3   6  -5  102.53    8.56
  -3  -6  -5   87.02    8.32
  -3  -6  -5   77.82    5.70
  -3  -6  -5   86.02    5.77
  -3  -6  -5   82.23    6.13
  -3  -6  -5   73.35    6.43
  -3  -6  -5   88.63    6.76
  -3   6  -6  784.48   34.03
  -3   6  -6  775.91   33.39
  -3  -6  -6  769.89   33.39
  -3  -6  -6  744.60   33.72
  -3   6  -6  766.83   33.72
  -3  -6  -6  789.03   33.73
  -3  -6  -6  770.82   33.67
  -3  -6  -6  740.09   33.79
  -3   6  -7   74.41    5.78
  -3  -6  -7   71.84    5.73
  -3   6  -7   68.22    5.82
  -3  -6  -7   87.09    7.13
  -3   6  -7   78.42    6.19
  -3  -6  -7   78.54    6.04
  -3  -6  -7   78.78    7.70
  -3   6  -7   83.02    6.24
  -3   6  -8    2.95    3.80
  -3  -6  -8   -1.74    3.81
  -3   6  -8   -0.76    4.32
  -3  -6  -8    4.75    6.70
  -3   6  -8    2.46    3.52
  -3  -6  -9    1.31    3.78
  -3   6  -9    1.45    3.85
  -3   6  -9    0.75    3.33
  -3   6  -9   -1.43    4.71
  -3   6  -9   -1.45    4.31
  -3  -6  -9    4.98    6.54
  -3   6 -10  288.41   13.84
  -3   6 -10  300.72   14.31
  -3   6 -10  288.82   13.90
  -3  -6 -10  266.44   13.70
  -3  -6 -10  295.29   14.90
  -3   6 -11    3.58    3.68
  -3   6 -11    2.65    2.90
  -3  -6 -11   -0.50    4.66
  -3  -6 -12   77.24    5.15
  -3   6 -12   91.07    5.07
   3  -7 -14   18.42    3.84
   3  -7 -14   22.16    4.50
   3  -7 -13  208.15   10.31
   3  -7 -13  203.53   10.98
   3  -7 -12   12.58    6.13
   3  -7 -12    9.18    4.65
   3   7 -12    4.20    3.72
   3  -7 -12    4.65    3.10
   3  -7 -12    9.18    6.91
   3  -7 -11  277.99   14.46
   3  -7 -11  314.76   15.87
   3  -7 -11  331.68   16.70
   3   7 -10   -3.74    5.41
   3  -7 -10   -0.52    4.77
   3   7 -10    1.81    3.22
   3   7 -10    0.72    3.85
   3  -7 -10   -0.12    3.91
   3   7 -10    3.11    4.83
   3  -7 -10    3.28    6.81
   3  -7  -9   37.91    7.06
   3   7  -9   26.09    6.72
   3  -7  -9   29.16    6.58
   3  -7  -9   32.71    4.25
   3   7  -9   39.91    4.57
   3   7  -9   37.95    4.46
   3  -7  -9   38.65    4.52
   3   7  -9   25.96    6.97
   3  -7  -9   34.11    6.83
   3   7  -9   40.88    4.20
   3  -7  -8   24.67    5.97
   3  -7  -8   21.11    6.22
   3   7  -8   27.68    6.77
   3   7  -8   16.77    5.74
   3  -7  -8   23.45    6.22
   3   7  -8   17.07    3.81
   3   7  -8   21.09    3.38
  -3  -7   8   25.38    3.30
   3   7  -8   26.88    7.88
   3  -7  -8   20.30    6.73
   3   7  -8   20.48    7.09
   3   7  -8   21.64    3.59
   3   7  -7 1042.99   47.88
   3  -7  -7  975.70   47.60
   3  -7  -7  922.19   48.92
   3   7  -7 1099.52   50.31
   3   7  -7 1113.12   50.57
  -3  -7   7 1068.81   44.31
   3   7  -7 1009.94   44.80
   3   7  -6   74.06    6.94
   3  -7  -6   65.01    7.20
   3  -7  -6   74.96    9.45
   3  -7  -5 1315.04   58.49
   3   7  -5 1405.41   61.38
   3   7  -5 1274.45   58.43
   3  -7  -5 1437.15   61.69
   3  -7  -4  144.01   11.58
   3  -7  -4  142.64    8.71
   3   7  -4  123.74    8.05
   3   7  -4  113.92   10.43
   3   7  -3  121.48    7.09
   3  -7  -3  107.90    7.52
   3   7  -3  116.71    9.93
  -3  -7   2  140.51    8.60
  -3  -7   2  147.03    8.04
  -3   7   2  147.51    8.10
   3   7  -2  158.27   10.74
  -3  -7   1 1708.09   74.91
   3   7  -1 1802.12   75.81
   3   7   0   45.84    5.69
  -3   7   0   44.87    4.05
  -3  -7   0   45.80    3.77
   3   7   1 2128.39   92.93
  -3   7  -1 2283.54   92.51
  -3  -7  -1 2140.46   92.06
  -3  -7  -2  491.78   23.86
  -3   7  -2  539.89   24.24
  -3  -7  -3  502.26   24.14
  -3   7  -3  513.59   24.34
  -3  -7  -3  494.57   22.34
  -3   7  -4    1.92    2.21
  -3  -7  -4    2.99    3.15
  -3  -7  -4    3.03    3.53
  -3   7  -4    0.31    3.31
  -3  -7  -4    5.39    3.02
  -3  -7  -4    5.16    3.87
  -3  -7  -4    3.10    3.87
  -3  -7  -4    3.82    4.42
  -3  -7  -5  963.88   41.94
  -3  -7  -5  946.10   42.35
  -3   7  -5 1038.52   42.52
  -3   7  -5 1015.93   46.10
  -3  -7  -5 1031.89   42.65
  -3  -7  -5  970.79   42.54
  -3  -7  -5  953.73   42.37
  -3  -7  -5  997.22   42.67
  -3   7  -6   64.35    5.77
  -3  -7  -6   68.05    5.00
  -3   7  -6   63.70    4.98
  -3   7  -6   60.38    5.09
  -3  -7  -6   57.65    6.05
  -3  -7  -6   69.55    5.54
  -3  -7  -6   65.30    6.13
  -3  -7  -6   64.19    6.68
  -3  -7  -6   66.31    7.09
  -3   7  -7  348.96   15.96
  -3  -7  -7  326.60   15.85
  -3   7  -7  333.17   16.03
  -3   7  -7  323.91   16.29
  -3  -7  -7  333.42   16.44
  -3   7  -7  335.74   16.68
  -3  -7  -7  353.30   17.01
  -3  -7  -7  346.77   17.20
  -3   7  -8  105.73    6.98
  -3   7  -8   97.08    7.05
  -3  -7  -8  106.01    8.89
  -3  -7  -8   99.12    6.58
  -3   7  -8   93.70    6.48
  -3   7  -9  142.15    8.41
  -3   7  -9  156.48    9.03
  -3   7  -9  139.33    8.55
  -3  -7  -9  148.47    8.19
  -3   7  -9  140.80    8.20
  -3   7 -10    9.80    3.19
  -3   7 -10    7.90    4.17
  -3   7 -10    5.35    3.51
  -3   7 -11  265.39   12.56
  -3  -7 -11  256.90   12.86
   3  -8 -14    6.74    3.28
   3  -8 -14    7.02    3.74
   3  -8 -13   56.53    5.89
   3  -8 -13   56.71    6.42
   3  -8 -12   94.85    7.31
   3  -8 -12  117.95    8.36
   3  -8 -12  113.45    9.17
   3  -8 -11  127.45    9.21
   3  -8 -11  137.05   10.18
   3  -8 -10  233.79   12.69
   3   8 -10  200.08   10.85
   3  -8  -9   12.13    6.25
   3   8  -9    7.85    3.57
   3   8  -9    7.65    5.79
  -3  -8   9    8.31    2.97
   3  -8  -8    1.16    3.94
   3  -8  -8    3.21    5.53
   3   8  -8    2.67    3.44
   3   8  -8    6.02    6.87
   3  -8  -8   -3.80    5.72
   3   8  -8    1.17    5.87
  -3  -8   8    8.50    2.99
   3  -8  -7  549.74   30.60
   3   8  -7  623.41   31.18
   3  -8  -7  642.49   28.91
   3   8  -7  734.74   35.11
   3   8  -7  719.13   35.14
  -3  -8   7  671.31   28.54
   3   8  -7  646.01   29.06
  -3  -8   6  669.00   29.50
   3   8  -6  667.63   30.00
   3  -8  -6  706.33   35.38
   3  -8  -6  676.48   29.61
   3   8  -6  650.86   31.49
   3   8  -6  732.25   35.87
   3  -8  -5  559.09   27.75
   3   8  -5  550.69   27.41
   3  -8  -4  406.85   21.95
   3   8  -4  334.98   16.95
   3   8  -4  375.28   20.80
   3   8  -4  369.19   21.20
   3   8  -3   69.90    8.28
  -3  -8   3   59.03    5.49
   3   8  -2  285.83   16.13
   3   8  -2  252.89   16.32
  -3  -8   2  271.79   14.27
   3   8  -1   59.87    6.48
   3   8  -1   50.68    6.50
  -3  -8   1   47.19    5.36
  -3   8   0 1812.68   79.12
   3   8   0 2086.82   82.12
  -3   8  -1  395.42   18.33
   3   8   1  390.18   19.68
  -3   8  -2  212.76   10.64
  -3  -8  -2  175.45    9.56
  -3   8  -3   44.40    4.95
  -3  -8  -3   34.64    4.77
  -3   8  -4  566.73   26.69
  -3  -8  -4  543.88   24.44
  -3  -8  -4  549.64   24.44
  -3   8  -4  539.72   24.00
  -3  -8  -4  537.79   24.46
  -3  -8  -4  533.10   24.04
  -3  -8  -4  541.18   24.42
  -3  -8  -5   76.72    5.98
  -3   8  -5   64.67    5.13
  -3  -8  -5   80.20    6.53
  -3  -8  -5   76.80    6.82
  -3  -8  -5   71.00    6.34
  -3   8  -6  571.56   25.66
  -3   8  -6  550.62   25.08
  -3  -8  -6  549.15   25.36
  -3  -8  -6  565.43   25.44
  -3  -8  -6  536.47   25.26
  -3  -8  -6  562.93   25.66
  -3  -8  -7   85.86    5.85
  -3   8  -7  101.99    6.61
  -3   8  -7   92.67    6.58
  -3  -8  -7   88.28    6.95
  -3  -8  -7   98.13    8.23
  -3  -8  -7  104.06    8.57
  -3   8  -7  100.75    7.28
  -3  -8  -8   18.23    3.17
  -3   8  -8   15.19    4.15
  -3   8  -8   21.84    4.19
  -3  -8  -8   23.66    6.75
  -3  -8  -8   28.10    7.11
  -3   8  -9  159.86    9.46
  -3   8  -9  159.60    8.93
  -3   8 -10  112.50    7.15
  -3   8 -11    2.22    2.88
   3  -9 -14  124.06    6.24
   3  -9 -14  109.85    6.33
   3  -9 -13   39.97    5.37
   3  -9 -12    2.14    4.25
   3  -9 -12    0.13    5.88
   3  -9 -11  174.94   10.92
   3  -9 -11  184.82   11.40
   3   9 -10   10.88    3.32
   3  -9 -10   19.29    6.57
   3  -9 -10   14.64    6.73
   3  -9  -9    1.26    5.98
   3   9  -9    4.95    6.00
  -3  -9   9    2.35    2.95
   3   9  -9   -0.86    3.53
   3  -9  -8  472.11   22.05
   3   9  -8  503.29   27.97
  -3  -9   8  492.43   21.48
   3   9  -8  459.67   21.95
   3  -9  -7  486.47   23.69
   3   9  -7  565.61   30.19
  -3  -9   7  547.77   23.61
   3   9  -7  514.39   24.01
  -3  -9   6   12.40    3.22
   3  -9  -6   19.76    7.62
   3   9  -6   14.27    6.76
   3  -9  -6   14.06    4.33
   3   9  -6   14.46    3.86
   3   9  -5  592.76   26.97
   3   9  -5  613.57   31.84
  -3  -9   5  605.47   26.60
   3  -9  -5  586.87   32.19
   3   9  -4  355.92   16.26
   3  -9  -4  397.35   21.97
   3   9  -4  364.09   20.64
   3   9  -4  373.05   20.96
   3   9  -3    3.17    5.98
   3   9  -3    0.42    5.42
  -3  -9   3    3.38    3.23
   3   9  -2   84.22    8.74
  -3  -9   2   75.91    6.73
   3   9  -1 1339.35   57.89
  -3  -9   1 1224.82   56.35
  -3  -9   0    5.46    2.74
   3   9   0    2.49    4.20
  -3  -9  -1    8.73    3.01
   3   9   1    4.30    3.75
  -3  -9  -1    9.93    3.73
  -3  -9  -2  847.56   35.93
  -3  -9  -2  818.38   35.90
  -3  -9  -2  817.24   35.69
  -3  -9  -3   41.58    4.40
  -3  -9  -3   39.55    4.97
  -3   9  -3   28.23    3.14
  -3  -9  -3   39.50    5.03
  -3  -9  -4  112.66    7.35
  -3  -9  -4  118.53    8.02
  -3   9  -4  127.85    6.99
  -3   9  -4  121.13    6.81
  -3   9  -5  598.82   26.17
  -3   9  -5  595.22   26.76
  -3  -9  -5  599.16   26.64
  -3  -9  -5  586.55   26.64
  -3  -9  -5  551.59   26.10
  -3  -9  -5  583.54   26.56
  -3  -9  -6    4.98    4.12
  -3  -9  -6    3.53    6.04
  -3  -9  -6    2.20    5.24
  -3  -9  -6    1.07    5.12
  -3   9  -6    2.40    2.98
  -3  -9  -7   48.86    5.63
  -3   9  -7   56.51    5.82
  -3  -9  -7   53.02    6.84
  -3  -9  -7   59.02    7.50
  -3   9  -7   49.54    4.86
  -3   9  -7   50.86    4.85
  -3  -9  -8  488.17   22.69
  -3   9  -8  458.10   22.14
  -3   9  -9   11.12    3.73
  -3  -9  -9   19.97    6.67
  -3   9  -9   16.53    4.17
  -3   9 -10    4.20    2.63
  -3   9 -10    7.56    3.39
  -3  -9 -10   10.73    5.36
  -3   9 -11  175.37    8.43
   3 -10 -13   62.24    5.18
   3 -10 -12    7.19    5.14
   3 -10 -12    9.19    5.24
   3 -10 -12    8.74    4.27
   3 -10 -11    7.62    5.90
   3 -10 -11    4.89    5.51
   3 -10 -11    6.40    6.43
   3 -10 -10  124.11    9.10
   3 -10 -10  123.69    8.89
   3 -10 -10  127.42    9.20
  -3 -10  10   97.13    6.25
   3  10 -10   84.87    6.48
   3 -10  -9  371.40   17.96
   3 -10  -9  372.16   17.71
  -3 -10   9  358.25   16.78
   3  10  -9  339.27   17.19
   3 -10  -8   55.40    6.62
   3  10  -8   70.56   10.06
  -3 -10   8   76.58    5.67
   3  10  -8   69.56    5.97
   3 -10  -7   28.34    5.26
   3  10  -7   20.87    7.44
   3  10  -7   22.49    4.42
  -3 -10   7   36.05    4.41
   3  10  -6    3.44    3.62
  -3 -10   6    6.91    3.26
   3 -10  -6   -0.62    6.56
   3  10  -5  320.09   15.50
   3  10  -5  339.90   20.80
  -3 -10   5  302.62   14.91
   3 -10  -5  289.26   20.44
   3  10  -4  444.91   25.06
   3  10  -4  412.85   20.11
   3 -10  -4  491.26   26.65
  -3 -10   3  276.45   13.55
  -3 -10   3  260.96   15.17
   3  10  -2  376.54   17.57
  -3 -10   2  358.24   19.16
   3  10  -2  374.57   21.36
  -3 -10   2  362.30   16.98
  -3 -10   1   49.01    3.93
  -3 -10   1   39.77    5.80
   3  10  -1   47.58    6.91
  -3 -10   1   43.25    4.01
  -3 -10   0   66.73    4.83
   3  10   0   69.35    7.53
  -3 -10  -1  437.66   19.58
   3  10   1  439.85   22.03
  -3 -10  -1  414.72   19.66
  -3 -10  -2   35.75    4.46
  -3 -10  -2   44.41    4.48
  -3 -10  -2   37.59    4.84
  -3 -10  -2   37.38    5.05
  -3 -10  -3  431.72   19.58
  -3 -10  -3  417.74   19.60
  -3 -10  -3  407.76   19.30
  -3 -10  -3  411.56   19.63
  -3  10  -4   63.74    4.74
  -3 -10  -4   61.28    5.60
  -3 -10  -4   75.06    6.60
  -3 -10  -5    7.94    4.34
  -3  10  -5    7.84    4.07
  -3 -10  -5   -1.79    5.63
  -3 -10  -5    6.11    4.67
  -3  10  -5    2.99    2.75
  -3 -10  -6  154.47    9.77
  -3 -10  -6  163.41   10.16
  -3 -10  -6  160.41    9.77
  -3 -10  -6  153.22   10.31
  -3  10  -6  158.61    8.80
  -3 -10  -7  211.93   11.87
  -3 -10  -7  214.47   12.55
  -3  10  -7  208.62   11.84
  -3  10  -8    0.12    3.74
  -3 -10  -8   -0.29    6.47
  -3  10  -8    2.47    3.90
  -3  10  -9  166.71    9.22
  -3 -10  -9  196.63   10.84
  -3  10  -9  174.27    9.60
  -3  10 -10   18.59    3.14
  -3 -10 -10   13.71    4.80
  -3  10 -10   14.02    2.74
   3 -11 -13    0.91    2.85
   3 -11 -13    2.07    3.13
   3 -11 -12   60.10    5.62
   3 -11 -12   69.67    5.95
   3 -11 -12   61.52    5.35
   3 -11 -11   90.09    7.44
   3 -11 -11   96.19    7.93
   3 -11 -11  104.21    7.72
   3 -11 -10  198.13   11.33
   3 -11 -10  174.13   10.53
  -3 -11  10  172.06    9.22
   3  11  -9    1.00    3.47
   3 -11  -9   -2.32    5.31
  -3 -11   9    7.11    3.40
   3 -11  -9    1.46    6.35
   3 -11  -8  120.67    8.85
   3  11  -8  126.44   13.37
   3  11  -8  143.86    8.87
  -3 -11   8  157.58    8.63
   3  11  -7   31.36    4.81
  -3 -11   7   35.23    4.52
   3  11  -6    8.84    4.05
  -3 -11   6    1.79    3.45
   3 -11  -6   -1.34    7.08
   3  11  -5  143.07    8.79
   3  11  -5  143.56   13.19
  -3 -11   5  137.73    8.22
   3 -11  -5  117.20   13.34
   3  11  -4  475.44   25.70
   3  11  -4  411.67   20.04
   3 -11  -4  407.82   25.97
   3  11  -3    8.15    5.96
  -3 -11   3    6.44    3.24
   3 -11  -3   19.90    8.05
   3  11  -2  536.48   23.89
  -3 -11   2  456.92   25.47
  -3 -11   2  508.13   23.25
  -3 -11   1   90.67    5.59
  -3 -11   1   71.69    7.71
   3  11  -1   95.61    9.31
  -3 -11   1   81.62    5.72
  -3 -11   0   98.63    6.15
  -3  11   0   80.72    5.46
   3  11   0  106.54    9.20
  -3 -11   0   94.35    5.88
  -3 -11  -1    8.45    3.44
  -3 -11  -1    7.56    3.49
  -3 -11  -2  229.01   12.06
  -3 -11  -2  231.38   12.16
  -3 -11  -2  227.91   11.68
  -3 -11  -3   24.98    4.47
  -3 -11  -3   14.88    4.93
  -3 -11  -3   19.60    5.30
  -3  11  -3   12.25    2.64
  -3  11  -4  247.31   12.32
  -3  11  -4  274.53   13.43
  -3 -11  -4  261.00   13.50
  -3 -11  -4  250.63   13.64
  -3 -11  -4  249.25   13.38
  -3  11  -5  127.52    8.39
  -3  11  -5  114.94    7.04
  -3 -11  -5  119.72    7.82
  -3 -11  -5  126.29    8.77
  -3 -11  -6  128.01    8.89
  -3  11  -6  135.40    8.76
  -3 -11  -6  131.44    8.41
  -3 -11  -6  134.12    9.31
  -3  11  -6  115.93    7.32
  -3 -11  -7    1.55    6.11
  -3  11  -8  198.41   10.30
  -3 -11  -8  211.37   11.78
  -3  11  -8  205.02   11.12
  -3  11  -9    3.78    2.91
  -3 -11  -9    9.69    5.28
  -3  11  -9    7.41    3.20
  -3  11 -10  110.82    6.01
  -3  11 -10  123.09    6.43
   3 -12 -13   58.95    3.83
   3  12 -12    8.60    2.34
   3 -12 -12    2.19    3.30
   3 -12 -12    5.45    3.87
   3 -12 -12   10.11    3.30
   3 -12 -11    3.35    4.79
   3 -12 -11    6.11    4.22
   3 -12 -11    3.04    5.03
   3 -12 -10   -0.22    4.57
  -3 -12  10   -1.71    2.76
   3 -12 -10    1.01    5.78
   3 -12  -9  220.82   12.26
   3 -12  -9  277.47   13.45
   3 -12  -9  270.50   14.09
   3  12  -9  199.54   12.02
  -3 -12   9  249.14   12.09
   3 -12  -8    1.79    6.46
   3  12  -8    1.44    3.54
  -3 -12   8    6.75    3.76
   3  12  -7   60.18   10.07
   3  12  -7   64.70    6.37
  -3 -12   7   78.25    6.11
   3  12  -6   39.83    5.25
  -3 -12   6   35.42    4.66
   3 -12  -6   32.80    8.53
   3  12  -5    4.19    3.97
   3  12  -5   -0.63    6.27
  -3 -12   5    2.77    3.56
   3 -12  -5   -1.42    7.04
   3  12  -4   -2.96    6.10
   3  12  -4    2.80    3.85
   3 -12  -4   -2.84    7.11
   3  12  -3 1412.45   61.34
  -3 -12   3 1234.92   54.82
   3 -12  -3 1349.77   63.30
  -3 -12   2    3.46    3.22
   3  12  -2   -0.36    3.69
   3  12  -2    7.73    5.96
  -3 -12   1   31.95    3.93
   3  12  -1   26.15    6.53
   3  12  -1   29.71    4.76
  -3 -12   0    3.39    3.35
  -3  12   0   -0.80    2.40
   3  12   0    2.59    4.42
  -3 -12   0    3.03    2.93
  -3 -12  -1  126.99    7.97
  -3  12  -1  126.19    7.38
  -3 -12  -2   12.24    4.18
  -3  12  -2    7.66    3.27
  -3 -12  -3  471.20   21.97
  -3 -12  -3  439.62   21.41
  -3  12  -3  493.02   21.84
  -3 -12  -4    7.12    4.58
  -3  12  -4    2.39    3.89
  -3 -12  -4    0.25    5.03
  -3 -12  -5   11.75    4.96
  -3  12  -5   14.76    4.50
  -3 -12  -5   15.79    5.62
  -3  12  -5    9.10    2.61
  -3 -12  -6   21.17    6.04
  -3 -12  -6   11.86    4.78
  -3  12  -6   18.89    4.74
  -3  12  -7  261.47   12.81
  -3 -12  -7  289.23   14.24
  -3  12  -8    2.00    2.79
  -3 -12  -8   11.31    5.42
  -3 -12  -9  207.56   10.83
  -3  12  -9  213.03   10.55
   3  13 -12   19.42    2.36
   3 -13 -12   25.92    3.11
   3 -13 -12   28.53    3.42
   3 -13 -11   43.41    4.97
   3 -13 -10  104.45    7.37
  -3 -13  10   90.92    5.70
   3  13  -9    1.28    2.78
  -3 -13   9    9.44    3.32
   3 -13  -9    7.43    6.11
   3 -13  -8  228.01   12.46
   3 -13  -8  228.95   13.24
   3  13  -8  201.05   11.95
  -3 -13   8  232.58   11.73
   3 -13  -7    2.71    6.02
   3  13  -7    3.22    4.00
  -3 -13   7    5.82    4.00
   3 -13  -6   12.21    5.90
   3  13  -6   15.63    4.57
  -3 -13   6   13.52    4.32
   3  13  -5    5.98    4.30
   3 -13  -5    7.85    5.30
   3  13  -5    6.57    6.58
  -3 -13   5    7.72    4.06
   3 -13  -5    6.71    7.05
   3  13  -4  407.20   24.58
   3 -13  -4  388.18   18.73
   3  13  -4  415.35   19.59
   3 -13  -4  343.75   25.13
   3  13  -3   19.49    6.86
   3 -13  -3   12.01    4.14
  -3 -13   3   17.19    4.05
  -3 -13   2  461.64   22.21
  -3 -13   2  508.37   22.70
   3  13  -2  517.46   28.09
   3  13  -2  515.34   23.43
  -3 -13   1  108.52    6.70
  -3 -13   1   95.53    6.60
   3  13  -1   95.90   10.19
   3  13  -1   95.57    7.39
  -3 -13   0   74.10    5.62
  -3 -13   0   83.26    6.01
  -3 -13  -1    3.76    3.72
  -3  13  -1    0.27    2.80
  -3 -13  -2  586.35   25.74
  -3  13  -2  535.16   25.22
  -3 -13  -3    8.34    4.62
  -3  13  -3    8.11    3.77
  -3 -13  -4  243.14   13.01
  -3 -13  -4  223.88   12.35
  -3  13  -4  241.69   12.62
  -3 -13  -5  155.70    9.76
  -3  13  -5  146.80    9.24
  -3 -13  -5  150.67    9.35
  -3  13  -6  125.05    8.38
  -3 -13  -6  136.24    8.75
  -3  13  -7    0.89    3.75
  -3 -13  -7    7.96    5.02
  -3 -13  -8  191.78   10.22
  -3  13  -9   23.03    3.02
   3 -14 -11    3.03    3.25
   3 -14 -10   12.90    4.54
   3 -14 -10   19.15    4.53
  -3 -14  10   16.23    2.57
   3 -14  -9  185.59   10.27
   3 -14  -9  186.45   10.67
  -3 -14   9  178.42    9.52
   3  14  -8   16.53    3.95
  -3 -14   8   22.87    4.04
   3 -14  -8   29.40    6.01
   3 -14  -8   35.27    5.78
   3 -14  -7  162.85    9.99
   3 -14  -7  177.63   10.69
   3  14  -7  149.60    9.82
  -3 -14   7  169.39    9.58
   3 -14  -6    3.82    5.35
   3  14  -6    5.65    4.22
  -3 -14   6    4.78    4.10
   3  14  -5   45.89    8.80
   3 -14  -5   43.85    6.09
   3  14  -5   62.22    6.19
   3 -14  -5   43.50    9.34
  -3 -14   4  135.52    8.55
   3 -14  -4  115.45    8.31
   3  14  -4  124.15   13.01
   3  14  -3  111.23   12.14
  -3 -14   3  140.67    8.43
   3  14  -2   61.44    6.26
   3 -14  -2   43.47   10.42
  -3 -14   2   52.28    4.73
   3  14  -2   62.49    8.87
  -3 -14   2   62.81    5.50
  -3 -14   1  155.02    8.75
  -3 -14   1  160.78    8.99
   3  14  -1  138.92   12.72
   3  14  -1  152.52    9.80
   3  14   0   42.89    5.42
  -3 -14   0   34.19    4.16
  -3 -14   0   40.90    4.72
   3  14   1  157.34    9.96
  -3  14  -1  155.80    8.80
  -3 -14  -1  183.30    9.73
  -3  14  -2   49.00    4.74
  -3 -14  -2   60.31    5.76
  -3  14  -3  260.09   13.40
  -3 -14  -3  273.68   14.03
  -3  14  -4  190.28   10.20
  -3 -14  -4  193.17   10.87
   3  14   5   21.29    3.69
  -3  14  -5   28.29    4.59
  -3  14  -6   70.11    5.78
   3 -14   7  122.70    6.72
  -3  14  -7  129.89    7.60
  -3  14  -8    1.21    2.58
   3  15 -11   44.80    3.10
   3 -15 -10   44.71    4.29
  -3 -15  10   32.13    2.78
   3 -15 -10   41.16    3.92
  -3 -15   9   -1.15    2.57
   3 -15  -9    3.14    4.26
   3 -15  -9    3.31    3.97
   3 -15  -8  193.78   10.53
   3  15  -8  190.21   10.41
   3 -15  -8  211.14   11.08
  -3 -15   8  206.95   10.40
   3  15  -7   44.36    4.89
   3 -15  -7   40.54    5.52
   3 -15  -7   43.01    5.80
  -3 -15   7   36.14    4.72
   3  15  -6    2.56    3.96
   3 -15  -6    7.06    4.66
   3 -15  -6   11.14    4.85
  -3 -15   6    6.14    4.06
   3 -15  -5   52.78    5.90
   3  15  -5   69.48    6.34
   3 -15  -4  138.77    8.52
   3  15  -4  162.89    9.77
  -3 -15   4  147.08    9.03
  -3 -15   3   37.49    4.90
   3  15  -2  118.74    8.36
   3 -15  -2   95.09   13.06
   3  15  -2  100.09   10.99
  -3 -15   2  107.71    7.27
  -3 -15   1  160.70    9.07
   3 -15  -1  152.24   16.19
   3  15  -1  190.38   10.63
  -3 -15   1  164.86    9.35
   3  15   0    3.53    4.36
  -3 -15   0    4.39    2.95
  -3 -15   0    7.32    3.53
   3  15   1   31.52    5.18
  -3  15  -1   31.85    4.42
  -3  15  -1   31.81    3.59
  -3 -15  -1   36.34    4.62
   3  15   2  588.00   28.23
  -3  15  -2  601.86   27.51
  -3 -15  -2  676.54   28.24
   3  15   3    1.67    3.54
  -3  15  -3    3.17    3.21
  -3 -15  -3   -0.16    4.20
   3  15   4   39.44    4.64
  -3  15  -4   48.42    4.74
  -3 -15  -4   42.77    5.45
   3  15   5   95.73    6.28
  -3  15  -5  115.27    6.96
  -3  15  -6   12.62    3.41
   3 -15   7   14.86    2.34
  -3  15  -7   19.40    3.11
  -3  15  -8  116.74    6.18
   3  16 -10   19.29    2.32
   3 -16  -9   13.72    2.93
  -3 -16   9   17.50    2.58
   3 -16  -9   17.17    3.64
   3 -16  -8   11.16    3.46
   3 -16  -8   13.51    4.00
  -3 -16   8   10.63    2.97
   3  16  -7  135.55    8.28
   3 -16  -7  154.06    8.55
  -3 -16   7  146.84    8.20
   3 -16  -7  143.03    7.89
   3  16  -6  159.68    9.48
  -3 -16   6  165.30    9.14
   3 -16  -6  155.21    9.00
   3  16  -5   25.69    4.72
   3 -16  -5   13.72    4.05
  -3 -16   4   58.89    5.58
   3  16  -4   66.40    6.44
  -3 -16   3   75.94    5.99
  -3 -16   2   19.69    4.06
   3  16  -2   21.40    5.11
  -3 -16   1   64.76    5.48
   3  16  -1   76.72    6.83
  -3 -16   0  189.28   10.31
  -3 -16   0  219.04   10.81
   3  16   0  223.49   11.94
  -3 -16  -1  105.66    6.70
   3  16   1  108.84    7.34
  -3  16  -2   43.41    3.86
  -3 -16  -2   43.03    4.89
   3  16   2   38.02    4.90
  -3  16  -3   66.55    4.78
  -3 -16  -3   58.11    5.68
   3  16   3   58.19    5.34
  -3  16  -4   50.08    4.32
   3  16   4   43.11    4.40
  -3  16  -5    9.85    2.94
  -3  16  -6  177.40    8.84
   3 -16   6  170.85    8.59
  -3  16  -7   40.09    3.19
   3  17  -9    7.37    1.84
  -3 -17   9    6.75    1.59
  -3 -17   8   25.80    2.89
   3  17  -7   90.61    5.80
  -3 -17   7  103.02    5.91
   3 -17  -7   89.15    5.75
   3  17  -6    7.65    3.31
  -3 -17   6    6.34    3.26
   3 -17  -6    6.80    3.25
   3  17  -5  111.65    7.34
  -3 -17   4   65.90    5.42
   3  17  -4   70.35    6.08
  -3 -17   3   10.99    3.54
  -3 -17   2   82.45    5.89
   3  17  -2   89.31    7.00
  -3 -17   1  165.29    9.02
   3  17  -1  173.79   10.17
   3  17   0    4.54    4.04
  -3  17   0    0.60    3.33
  -3 -17   0    3.52    2.87
   3  17   1  229.54   11.78
  -3 -17  -1  212.00   10.99
   3  17   2  111.22    7.34
  -3  17  -3    4.89    2.24
   3  17   3    6.60    3.14
  -3  17  -4    1.77    2.15
   3  17   4   -1.08    2.42
  -3  17  -5   68.39    4.36
   3 -17   5   75.34    4.71
   3 -17   6    5.00    1.74
  -3 -18   8    5.17    1.59
  -3 -18   7    3.34    2.08
   3  18  -6  233.11   11.26
  -3 -18   5   17.16    3.24
   3  18  -5   14.78    3.39
  -3 -18   4   17.11    3.27
   3  18  -4   16.33    3.75
  -3 -18   3    7.07    2.99
  -3 -18   2   41.82    3.91
  -3  18   2   34.88    4.54
  -3  18   1   16.82    3.59
   3  18  -1   16.57    4.05
   3  18   0  345.63   16.57
   3  18   1   23.99    3.88
   3  18   2   17.58    3.39
   3  18   3    1.35    2.45
   3 -18   4   84.27    4.47
   3  18   4   52.01    3.73
   3 -18   5    0.84    1.60
  -3 -19   5  162.82    8.03
   3  19  -5  163.62    8.22
  -3  19   5  167.84    8.42
  -3 -19   4    2.44    2.15
  -3  19   4    3.41    2.63
   3  19  -4    3.21    2.54
  -3 -19   3    1.52    2.15
  -3  19   3    3.62    2.70
   3  19  -3    9.64    3.00
  -3  19   2    3.42    2.59
   3  19  -1  172.76    9.10
   3 -19   0    3.58    2.23
   3  19   0    3.53    2.83
   3 -19   1  175.89    8.32
   3  19   1  158.18    8.63
   3 -19   2    4.87    2.23
   3  19   2    6.37    2.36
   3  20  -3    0.64    1.82
   3  20  -1   20.01    2.71
   3  20   0  149.18    7.37
   3  20   1   45.19    3.04
   4   0 -15   -0.83    3.02
   4   0 -14  116.73    7.88
   4   0 -14  126.23    7.94
   4   0 -13   -0.14    5.31
   4   0 -13    0.28    5.50
   4   0 -12    9.23    5.29
   4   0 -12    9.06    6.15
   4   0 -12    6.92    5.06
   4   0 -12    0.66    6.32
   4   0 -11   -0.59    5.21
   4   0 -11    8.98    7.04
   4   0 -11   -4.54    4.67
   4   0 -11    1.48    4.03
   4   0 -11   -1.31    4.84
   4   0 -10  497.65   22.94
   4   0 -10  464.63   26.69
   4   0 -10  440.99   27.37
   4   0 -10  572.99   29.86
   4   0 -10  511.52   22.51
   4   0 -10  513.09   23.07
   4   0  -9    4.95    3.74
   4   0  -9    0.18    3.75
   4   0  -9   -0.46    5.41
   4   0  -9    2.07    5.60
   4   0  -9    7.32    7.11
   4   0  -9    4.17    4.10
   4   0  -8  106.11    6.81
   4   0  -8  126.61   11.33
   4   0  -8  118.77   11.61
   4   0  -7    1.26    6.09
   4   0  -7    0.35    6.98
  -4   0   6  432.93   22.61
   4   0  -6  461.07   23.56
  -4   0   5    2.44    5.56
   4   0  -5    2.17    6.13
   4   0  -4 1912.57   81.61
  -4   0   4 1850.16   81.30
   4   0  -3    1.37    5.21
  -4   0   3    3.22    5.64
   4   0  -2  750.79   34.01
  -4   0   1    1.66    5.12
   4   0  -1    0.98    3.95
   4   0   0  521.97   23.40
  -4   0   0  516.93   24.75
  -4   0   0  517.36   25.20
   4   0   1    3.02    2.22
  -4   0  -1    3.31    4.51
  -4   0  -2  737.19   34.50
  -4   0  -3    2.19    4.72
  -4   0  -4  389.77   20.70
  -4   0  -4  373.78   16.75
  -4   0  -4  357.35   16.59
  -4   0  -5    1.35    3.17
  -4   0  -5    1.65    2.39
  -4   0  -5    0.44    2.27
  -4   0  -5   -2.17    4.86
  -4   0  -5    1.24    2.49
  -4   0  -5    0.56    3.60
  -4   0  -6  570.34   25.67
  -4   0  -6  593.57   25.74
  -4   0  -6  558.21   25.51
  -4   0  -6  583.68   25.87
  -4   0  -6  566.75   25.46
  -4   0  -6  592.37   30.97
  -4   0  -7    0.58    5.24
  -4   0  -7    1.32    4.26
  -4   0  -7   -1.16    4.55
  -4   0  -8  374.91   18.09
  -4   0  -8  375.35   17.87
  -4   0  -8  350.72   17.23
  -4   0  -8  362.43   17.49
  -4   0  -9    5.10    4.86
  -4   0  -9    0.56    4.38
  -4   0  -9    1.35    5.76
  -4   0  -9    0.99    3.98
  -4   0 -10    7.05    3.97
  -4   0 -10    4.23    5.25
  -4   0 -10    7.80    4.56
  -4   0 -11   -0.83    3.16
  -4   0 -11    6.67    3.60
   4  -1 -15  103.21    6.22
   4   1 -15   97.40    6.10
   4   1 -14    2.33    4.10
   4   1 -14    3.00    4.22
   4  -1 -14   10.22    4.86
   4  -1 -13    8.87    5.90
   4   1 -13   10.04    5.38
   4  -1 -13   11.18    5.34
   4  -1 -12   -0.89    5.18
   4  -1 -12    6.13    4.96
   4  -1 -12    4.04    6.30
   4   1 -12    7.05    5.74
   4  -1 -12    4.61    4.26
   4  -1 -12   -9.22    7.48
   4   1 -12    2.00    6.98
   4  -1 -11  267.04   13.64
   4   1 -11  277.21   13.94
   4  -1 -11  231.57   18.69
   4  -1 -11  260.82   13.25
   4  -1 -11  258.34   13.71
   4  -1 -10   23.83    4.62
   4   1 -10   19.21    5.08
   4  -1 -10   23.14    5.70
   4   1 -10   17.13    6.03
   4   1 -10   24.02    6.77
   4  -1 -10   20.21    7.91
   4  -1 -10   20.81    7.17
   4   1 -10   18.40    4.57
   4  -1 -10   30.28    4.71
   4   1  -9  515.89   24.31
   4  -1  -9  512.06   23.51
   4   1  -9  538.79   28.48
   4  -1  -9  518.65   28.79
   4   1  -9  588.84   29.45
   4  -1  -9  562.87   29.63
   4   1  -9  513.72   23.54
   4  -1  -8    3.29    6.96
   4  -1  -8    1.12    3.12
   4   1  -8    4.25    6.19
   4  -1  -8   -1.92    5.90
   4   1  -8    3.78    3.62
   4  -1  -7   29.49    7.47
   4  -1  -7   24.83    7.44
  -4   1   7   21.94    5.52
   4  -1  -7   32.01    7.60
   4  -1  -6   24.32    7.17
  -4   1   6   26.89    5.94
   4  -1  -6   16.25    7.23
  -4  -1   5  911.30   42.92
  -4   1   5  969.06   43.11
  -4   1   4    5.24    5.60
   4  -1  -4   11.11    6.14
  -4  -1   4   21.16    5.98
   4  -1  -4    5.59    3.05
   4   1  -3 1564.97   68.26
   4  -1  -3 1625.77   68.57
  -4  -1   3 1570.14   68.68
  -4   1   3 1523.96   68.58
   4   1  -2    3.27    4.51
  -4   1   1   48.88    7.09
  -4  -1   1   45.29    6.41
   4  -1  -1   46.96    5.49
   4  -1   0   66.72    5.33
  -4  -1   0   72.44    6.59
  -4   1   0   56.32    6.97
  -4  -1   0   60.94    6.99
  -4   1  -1  620.65   29.20
  -4   1  -2    3.41    4.04
  -4  -1  -2    2.95    4.60
  -4  -1  -3 1136.20   51.52
  -4  -1  -4  157.94   11.61
  -4   1  -4  161.21    8.22
  -4  -1  -4  148.76    7.88
  -4  -1  -5  270.18   12.82
  -4  -1  -5  259.20   13.08
  -4   1  -5  266.85   12.81
  -4  -1  -5  274.53   12.75
  -4  -1  -5  285.98   17.21
  -4   1  -5  263.72   12.97
  -4   1  -5  258.63   12.83
  -4  -1  -5  275.88   12.76
  -4  -1  -5  262.27   12.96
  -4   1  -6    1.57    2.80
  -4   1  -6    2.09    3.79
  -4   1  -6    3.98    2.82
  -4  -1  -6    3.07    2.70
  -4  -1  -6    5.53    2.92
  -4  -1  -6    2.55    5.03
  -4   1  -6    3.79    4.37
  -4  -1  -6    3.05    4.43
  -4   1  -6   -1.86    3.94
  -4   1  -7  637.46   27.84
  -4   1  -7  627.33   27.75
  -4   1  -7  634.42   27.87
  -4  -1  -7  676.44   33.95
  -4   1  -7  578.97   27.31
  -4   1  -7  587.15   27.10
  -4  -1  -7  631.81   27.56
  -4   1  -8    2.03    4.72
  -4  -1  -8    5.05    4.27
  -4   1  -8    7.18    5.61
  -4  -1  -8    0.39    4.98
  -4   1  -9  119.45    8.72
  -4   1  -9  126.57    8.49
  -4   1  -9  131.66    8.20
  -4  -1  -9  113.83    7.82
  -4  -1  -9  116.87    8.05
  -4   1 -10   82.57    6.40
  -4  -1 -10   80.20    6.20
  -4  -1 -10   80.12    7.44
  -4   1 -10   76.96    7.07
  -4   1 -10   85.11    6.65
  -4   1 -11  143.37    8.07
  -4   1 -11  153.02    8.28
   4   2 -15   16.94    3.36
   4  -2 -15   18.98    3.22
   4  -2 -14  163.11    9.58
   4   2 -14  150.70    9.08
   4  -2 -14  158.65    9.04
   4   2 -13   53.20    6.28
   4  -2 -13   55.55    6.25
   4  -2 -13   50.45    5.02
   4   2 -13   37.96    5.93
   4  -2 -13   45.71    7.06
   4   2 -12    1.19    5.26
   4  -2 -12    3.64    5.29
   4  -2 -12    6.03    4.94
   4   2 -12    3.15    4.91
   4  -2 -12    4.28    4.79
   4  -2 -12   -1.95    6.27
   4   2 -12   -3.33    6.20
   4   2 -12    6.28    5.58
   4  -2 -12    5.97    6.65
   4   2 -11   95.33    7.19
   4  -2 -11   95.91    7.22
   4   2 -11   91.42   11.64
   4  -2 -11   78.65   10.95
   4  -2 -11   88.44    7.22
   4   2 -11   89.99    7.37
   4  -2 -11   89.95    7.40
   4   2 -10  616.28   28.30
   4   2 -10  638.84   27.77
   4  -2 -10  609.30   27.67
   4  -2 -10  617.10   27.65
   4   2 -10  647.99   27.80
   4   2 -10  574.36   31.91
   4  -2 -10  517.06   32.25
   4   2 -10  636.70   34.08
   4  -2 -10  637.87   34.02
   4   2 -10  541.10   31.95
   4  -2 -10  612.96   27.51
   4   2 -10  621.67   27.62
   4  -2 -10  626.03   27.61
   4   2  -9  192.83   11.23
   4  -2  -9  202.40   10.66
   4   2  -9  201.73   10.72
   4  -2  -9  212.67   10.88
   4   2  -9  208.69   10.84
   4   2  -9  206.74   15.38
   4  -2  -9  186.48   15.08
   4  -2  -9  220.80   16.17
   4   2  -9  206.01   15.28
   4   2  -9  228.90   16.47
  -4   2   8  177.40   11.68
   4   2  -8  212.52   14.83
   4  -2  -8  202.33   14.56
   4  -2  -8  188.67   14.04
   4   2  -8  209.96   14.46
   4  -2  -8  183.37    9.43
   4   2  -8  176.52    9.41
   4  -2  -8  170.09    9.38
   4   2  -8  175.78    9.46
   4  -2  -7   19.26    6.81
   4  -2  -7   19.25    6.77
  -4   2   7   12.10    5.15
   4  -2  -7   23.57    7.37
   4   2  -7   25.86    7.35
  -4   2   6  284.25   16.63
   4  -2  -6  299.21   18.14
   4  -2  -6  298.62   18.23
   4  -2  -6  302.66   17.36
   4   2  -6  296.41   17.41
   4  -2  -5  124.68    8.26
  -4   2   5  111.71    9.56
   4  -2  -4 2824.56  119.29
   4  -2  -4 2797.82  121.12
  -4   2   4 2886.07  120.95
   4  -2  -3  392.99   20.34
  -4   2   3  394.40   20.48
   4  -2  -2  235.86   13.55
   4  -2  -1   92.27    7.20
  -4   2   1   96.82    7.81
  -4  -2   1  102.35    7.68
  -4   2   1   78.13    8.41
   4  -2   0  387.30   17.86
  -4   2   0  363.59   19.62
  -4   2   0  366.26   18.72
  -4  -2   0  372.66   18.74
  -4   2  -1  135.85    9.82
  -4   2  -2 1181.61   52.89
  -4   2  -2 1218.10   53.58
  -4  -2  -2 1196.46   53.38
  -4   2  -3  142.87   10.48
  -4   2  -3  144.81    8.60
  -4  -2  -3  123.80    9.96
  -4  -2  -4   30.09    5.78
  -4   2  -4   37.50    6.14
  -4   2  -4   29.58    3.38
  -4  -2  -4   30.59    3.50
  -4   2  -4   27.23    3.00
  -4  -2  -4   25.91    3.00
  -4   2  -4   30.16    3.55
  -4   2  -5  408.45   18.18
  -4  -2  -5  401.75   18.16
  -4  -2  -5  401.47   18.41
  -4   2  -5  401.47   18.25
  -4  -2  -5  410.64   18.08
  -4  -2  -5  425.07   22.80
  -4   2  -5  410.26   22.82
  -4  -2  -5  372.77   17.68
  -4   2  -5  398.83   18.33
  -4   2  -5  409.12   18.32
  -4  -2  -5  386.76   18.23
  -4  -2  -5  389.37   18.32
  -4  -2  -6  389.22   18.29
  -4   2  -6  382.48   18.11
  -4  -2  -6  393.67   18.16
  -4   2  -6  383.84   18.30
  -4  -2  -6  392.32   18.47
  -4   2  -6  382.90   18.19
  -4   2  -6  419.21   23.35
  -4  -2  -6  396.75   23.05
  -4   2  -6  397.61   18.32
  -4   2  -6  389.42   18.22
  -4  -2  -6  389.97   18.29
  -4   2  -7   57.99    5.02
  -4   2  -7   61.05    5.91
  -4  -2  -7   62.98    5.89
  -4   2  -7   58.07    5.22
  -4  -2  -7   63.56    6.73
  -4   2  -7   60.51    6.40
  -4   2  -7   53.05    8.80
  -4  -2  -7   58.48    8.72
  -4  -2  -7   57.08    5.35
  -4  -2  -7   63.87    6.41
  -4   2  -8   84.25    5.98
  -4   2  -8   98.62    7.70
  -4   2  -8   93.23    7.31
  -4  -2  -8   95.33    7.36
  -4  -2  -8   91.99    7.62
  -4  -2  -8   93.12    6.81
  -4   2  -9    6.82    4.86
  -4  -2  -9    6.78    4.80
  -4  -2  -9    3.32    5.13
  -4  -2  -9    5.07    4.12
  -4   2  -9    4.99    4.58
  -4   2  -9    8.67    5.37
  -4   2 -10    0.67    4.34
  -4  -2 -10   -1.85    4.19
  -4  -2 -10    1.82    3.64
  -4   2 -10    1.24    5.01
  -4   2 -10    2.89    4.22
  -4  -2 -10   -2.49    4.31
  -4   2 -11  135.92    7.71
  -4  -2 -11  144.52    7.71
  -4   2 -11  131.54    7.68
  -4   2 -11  130.42    7.88
   4   3 -15  174.83    9.03
   4  -3 -15  172.68    8.91
   4  -3 -14   31.28    4.37
   4   3 -14   25.43    4.55
   4  -3 -14   37.39    5.79
   4  -3 -13    3.93    4.69
   4  -3 -13    7.05    6.52
   4   3 -12  127.76    8.57
   4  -3 -12  129.25    8.50
   4   3 -12  115.93    8.39
   4  -3 -12  126.72    8.47
   4   3 -12   94.67   12.26
   4  -3 -12   89.83   11.77
   4   3 -11  241.80   19.22
   4  -3 -11  217.63   18.60
   4   3 -11  297.43   14.10
   4  -3 -11  275.80   13.87
   4   3 -11  265.99   19.48
   4  -3 -11  237.89   19.03
   4  -3 -11  269.94   14.09
   4   3 -11  268.10   14.26
   4  -3 -11  268.24   13.97
   4   3 -11  284.17   14.16
   4   3 -10   11.06    4.22
   4  -3 -10    7.69    4.25
   4   3 -10    4.99    3.78
   4   3 -10    3.54    4.64
   4  -3 -10    8.87    4.63
   4   3 -10    5.81    6.18
   4   3 -10    5.68    4.33
   4   3 -10    4.19    7.26
   4  -3 -10    8.20    7.73
   4   3 -10    6.43    5.59
   4   3 -10    8.43    4.67
   4  -3 -10    7.25    5.02
   4  -3 -10    7.58    4.52
   4  -3  -9  356.89   16.84
   4   3  -9  360.10   16.90
   4   3  -9  342.98   17.44
   4  -3  -9  355.87   16.90
   4   3  -9  352.49   16.98
   4   3  -9  370.04   22.06
   4  -3  -9  368.32   22.74
   4   3  -9  367.58   22.46
   4  -3  -9  436.29   23.22
  -4   3   8  291.58   16.38
   4   3  -8  288.13   18.78
   4  -3  -8  322.78   19.14
   4  -3  -8  290.04   18.86
   4   3  -8  272.14   14.23
   4   3  -8  281.99   13.61
   4  -3  -8  283.46   13.60
   4   3  -8  314.76   18.60
   4  -3  -8  312.55   18.59
   4  -3  -8  290.60   13.63
   4   3  -8  271.89   13.62
   4  -3  -7    4.99    6.26
   4   3  -7    8.68    6.62
   4  -3  -7    2.21    6.27
  -4   3   7    1.64    4.72
   4  -3  -7   -0.36    6.35
   4   3  -7    4.30    6.52
   4  -3  -6  168.76   12.63
   4  -3  -6  134.48   11.90
   4   3  -6  159.39   11.68
   4  -3  -6  147.45   11.43
  -4   3   6  135.03   10.82
   4  -3  -5  300.89   15.91
  -4   3   5  282.18   16.83
  -4   3   4   81.93    8.55
   4  -3  -4   87.24    8.97
   4  -3  -3  119.01    9.59
   4  -3  -2 2237.29   95.67
  -4   3   1  165.11   10.52
  -4  -3   1  171.13   10.57
   4  -3  -1  177.50   10.59
  -4   3   0    6.48    4.46
  -4  -3   0   10.34    4.40
   4   3   1 1703.04   73.53
  -4   3  -1 1770.75   76.08
  -4  -3  -1 1820.35   75.64
  -4   3  -2    6.34    4.33
  -4  -3  -2    2.42    3.98
  -4   3  -2    5.09    4.60
  -4  -3  -3  352.04   19.49
  -4   3  -3  366.29   18.38
  -4   3  -3  372.41   19.83
  -4  -3  -4 1257.49   55.06
  -4   3  -4 1275.10   55.28
  -4  -3  -4 1169.27   50.73
  -4   3  -4 1229.10   51.14
  -4  -3  -4 1200.33   50.86
  -4   3  -4 1212.05   50.89
  -4   3  -4 1186.67   50.81
  -4  -3  -4 1153.48   50.76
  -4   3  -4 1230.19   51.14
  -4   3  -5    4.27    2.96
  -4  -3  -5    5.14    2.60
  -4  -3  -5    3.06    4.83
  -4   3  -5    1.77    4.78
  -4  -3  -5    2.67    2.38
  -4  -3  -5    5.56    2.45
  -4   3  -5    4.60    2.49
  -4   3  -5    5.40    3.35
  -4  -3  -5    6.27    3.31
  -4  -3  -5    7.10    4.00
  -4  -3  -5   10.71    4.50
  -4   3  -6    0.43    3.07
  -4   3  -6    3.23    3.66
  -4  -3  -6    3.75    3.79
  -4   3  -6    4.41    2.82
  -4  -3  -6    8.12    2.90
  -4   3  -6    1.55    5.20
  -4  -3  -6    4.10    5.34
  -4  -3  -6    5.30    3.24
  -4  -3  -6    4.27    4.64
  -4  -3  -6   10.92    5.05
  -4   3  -7  403.30   19.22
  -4   3  -7  415.52   19.40
  -4  -3  -7  411.26   19.36
  -4   3  -7  401.31   19.38
  -4  -3  -7  416.33   19.68
  -4  -3  -7  404.01   24.36
  -4   3  -7  413.50   24.48
  -4  -3  -7  411.26   18.95
  -4  -3  -7  406.74   19.55
  -4   3  -8   35.12    4.38
  -4   3  -8   57.57    6.34
  -4   3  -8   47.44    5.61
  -4  -3  -8   46.05    5.63
  -4  -3  -8   45.44    5.08
  -4  -3  -8   52.57    6.73
  -4  -3  -8   46.42    6.54
  -4  -3  -9   33.17    6.57
  -4  -3  -9   28.36    5.13
  -4   3  -9   33.15    5.33
  -4   3  -9   37.97    5.96
  -4  -3  -9   35.04    4.64
  -4   3  -9   42.43    5.50
  -4  -3  -9   35.23    6.09
  -4   3 -10  121.87    8.22
  -4   3 -10  135.50    8.16
  -4  -3 -10  131.34    8.05
  -4   3 -10  136.77    8.17
  -4  -3 -10  124.02    8.23
  -4   3 -11   18.72    3.79
  -4  -3 -11   23.69    3.67
  -4   3 -11   21.02    3.71
  -4   3 -11   19.28    3.92
   4  -4 -15    9.55    2.43
   4   4 -15    8.05    2.63
   4  -4 -15   15.54    3.71
   4  -4 -14  127.53    8.35
   4   4 -14  112.88    7.31
   4  -4 -14  118.31    7.11
   4  -4 -13  282.14   14.09
   4   4 -12  169.51   10.16
   4  -4 -12  170.99    9.98
   4   4 -12  153.06    9.47
   4  -4 -12  185.60   10.31
   4   4 -11   79.27   11.21
   4  -4 -11   71.04   10.50
   4  -4 -11   86.87    7.52
   4  -4 -11   54.63    9.76
   4   4 -11   77.17   11.06
   4   4 -11   95.47    6.88
   4  -4 -11   85.78    6.82
   4   4 -11   85.30    6.77
   4   4 -11   66.41    8.99
   4   4 -11   87.92    7.17
   4  -4 -11   86.70    6.92
   4   4 -10   30.23    4.73
   4   4 -10   29.45    4.96
   4  -4 -10   30.57    4.88
   4  -4 -10   37.09    5.17
   4   4 -10   32.77    5.18
   4   4 -10   32.86    7.57
   4   4 -10   24.44    6.31
   4   4 -10   30.32    8.15
   4  -4 -10   31.37    8.29
   4   4 -10   32.49    7.05
   4  -4 -10   31.58    5.21
   4   4 -10   27.94    5.14
   4   4  -9  324.38   15.55
   4   4  -9  317.07   16.14
   4  -4  -9  333.95   15.57
   4  -4  -9  326.13   15.60
   4   4  -9  314.53   15.66
   4   4  -9  328.52   20.87
   4  -4  -9  348.67   21.10
   4   4  -9  334.95   21.15
   4  -4  -9  354.74   21.17
   4   4  -8  352.74   17.33
   4   4  -8  330.25   16.60
   4  -4  -8  365.54   16.72
   4  -4  -8  414.40   21.86
  -4   4   8  359.18   19.73
   4   4  -8  349.96   16.78
   4  -4  -8  371.46   16.75
   4   4  -8  331.09   21.75
   4  -4  -8  454.51   23.24
   4  -4  -8  388.72   22.77
   4   4  -8  366.93   21.78
   4  -4  -8  436.14   22.43
   4   4  -7  508.67   27.77
   4  -4  -7  547.07   28.11
   4  -4  -7  477.70   27.60
  -4   4   7  509.29   26.12
   4   4  -7  499.85   26.60
   4  -4  -7  519.19   26.70
  -4   4   6  325.93   19.28
   4  -4  -6  363.51   19.11
   4  -4  -6  356.78   20.63
   4  -4  -6  346.48   20.53
   4   4  -6  356.25   19.45
   4  -4  -6  329.78   19.14
   4   4  -5   95.67   10.15
   4  -4  -5   82.08    7.75
  -4   4   5   69.45    8.49
   4  -4  -4   26.85    6.80
   4  -4  -3  869.29   40.34
   4  -4  -2 2312.42   99.16
  -4   4   1 1515.64   64.90
  -4  -4   1 1477.17   64.69
  -4  -4   0  565.19   27.29
  -4   4   0  596.23   27.49
   4   4   0  590.94   26.72
  -4   4  -1  424.77   21.22
  -4  -4  -1  429.51   21.07
   4   4   1  416.32   19.00
  -4   4  -2  196.67   12.35
  -4  -4  -2  181.56   11.81
  -4   4  -2  191.37   11.99
  -4   4  -3  312.90   14.80
  -4   4  -3  315.35   17.76
  -4   4  -3  326.76   17.15
  -4  -4  -3  332.00   17.83
  -4   4  -4  196.13    9.63
  -4   4  -4  190.35    9.42
  -4  -4  -4  179.60    9.34
  -4  -4  -4  187.86    9.57
  -4  -4  -4  182.30    9.35
  -4   4  -4  194.64    9.74
  -4   4  -4  201.38    9.52
  -4   4  -4  222.07   13.63
  -4  -4  -4  204.38   13.18
  -4  -4  -4  181.59    9.47
  -4  -4  -4  184.00    9.58
  -4   4  -4  207.73   10.03
  -4  -4  -4  187.45   10.11
  -4  -4  -4  190.49   10.14
  -4   4  -5  840.46   35.41
  -4  -4  -5  820.16   35.38
  -4   4  -5  840.78   35.37
  -4  -4  -5  808.83   35.31
  -4   4  -5  814.84   35.53
  -4  -4  -5  829.66   35.54
  -4  -4  -5  778.64   35.15
  -4   4  -5  882.11   40.46
  -4  -4  -5  822.77   39.97
  -4  -4  -5  783.21   35.18
  -4   4  -5  852.50   35.78
  -4  -4  -5  796.02   35.60
  -4  -4  -5  802.69   35.58
  -4   4  -6   37.66    4.39
  -4   4  -6   39.29    7.21
  -4  -4  -6   36.33    3.87
  -4  -4  -6   30.78    6.77
  -4  -4  -6   35.66    3.98
  -4  -4  -6   40.08    5.50
  -4  -4  -6   46.22    5.94
  -4  -4  -6   40.22    4.73
  -4   4  -6   36.92    4.51
  -4   4  -6   37.62    3.92
  -4   4  -7    2.24    3.42
  -4  -4  -7    4.81    4.08
  -4   4  -7    7.65    4.09
  -4  -4  -7    7.90    3.46
  -4  -4  -7    7.61    5.22
  -4   4  -7    5.87    4.78
  -4  -4  -7    8.80    5.60
  -4   4  -8  325.80   16.43
  -4   4  -8  339.38   16.75
  -4  -4  -8  352.81   17.37
  -4  -4  -8  355.99   16.78
  -4   4  -8  356.95   16.81
  -4  -4  -8  326.43   16.12
  -4  -4  -8  348.74   17.24
  -4  -4  -9  188.86   11.23
  -4   4  -9  178.21   10.54
  -4  -4  -9  181.34   11.02
  -4   4  -9  191.51   10.44
  -4  -4  -9  186.14   10.41
  -4   4 -10   19.91    4.68
  -4  -4 -10   24.13    5.34
  -4   4 -10   18.85    4.26
  -4  -4 -10   19.99    4.19
   4   5 -15   53.51    3.81
   4  -5 -15   73.94    4.79
   4  -5 -14   95.94    6.32
   4   5 -14  101.13    6.58
   4  -5 -13    7.50    5.03
   4  -5 -13    8.39    3.99
   4  -5 -12  181.13   10.72
   4   5 -12  195.15   10.95
   4  -5 -12  211.41   11.41
   4  -5 -12  199.03   12.72
   4   5 -11    8.13    6.61
   4  -5 -11    3.60    6.32
   4   5 -11   11.69    4.04
   4   5 -11   17.22    4.55
   4  -5 -11   14.48    4.53
   4  -5 -11   13.57    4.86
   4   5 -11   11.45    4.81
   4  -5 -11   20.31    6.01
   4   5 -11   17.40    6.37
   4  -5 -11   17.66    7.34
   4  -5 -10    1.18    4.33
   4   5 -10    4.59    4.60
   4   5 -10    1.19    3.84
   4   5 -10   -0.18    3.60
   4  -5 -10    0.52    3.98
   4  -5 -10    1.82    4.18
   4   5 -10    1.86    4.39
   4   5 -10   -1.17    5.98
   4   5 -10   -2.08    4.87
   4   5 -10   -1.17    6.53
   4  -5 -10    4.56    6.33
   4  -5  -9  130.22    7.73
   4   5  -9  123.06    8.22
   4   5  -9  120.42    7.60
   4  -5  -9  141.26    7.90
   4   5  -9  126.28    7.93
   4   5  -9  114.15   12.30
   4  -5  -9  119.91   12.29
   4   5  -9  126.65   12.17
   4  -5  -9  142.70   12.61
  -4  -5   8  211.12   10.58
   4   5  -8  214.41   11.53
   4   5  -8  213.72   10.85
   4  -5  -8  225.50   10.95
  -4   5   8  182.12   13.67
   4  -5  -8  218.74   10.96
   4   5  -8  217.98   11.01
   4  -5  -8  242.53   16.56
   4   5  -8  244.73   16.75
   4   5  -8  232.37   15.94
   4  -5  -8  247.42   15.87
  -4   5   7    6.20    5.50
   4  -5  -7    5.81    3.22
   4   5  -7    0.09    3.22
   4   5  -7    4.81    6.99
   4  -5  -7   11.60    6.65
   4   5  -7   -0.36    5.73
   4  -5  -7   -1.10    6.12
  -4   5   6  453.39   25.60
   4  -5  -6  496.17   25.31
   4   5  -6  506.48   25.33
   4  -5  -6  518.15   25.82
   4   5  -5   46.23    8.13
   4   5  -5   35.77    6.58
   4  -5  -5   29.88    6.17
   4  -5  -4   45.46    7.56
   4   5  -4   49.71    8.14
   4   5  -3  214.27   13.86
   4   5  -2  646.92   30.77
  -4  -5   1  224.64   12.82
   4   5  -1  217.50   13.25
   4   5   0 2972.17  125.03
   4   5   1  250.63   12.71
  -4   5  -1  281.20   14.94
  -4  -5  -1  292.94   14.72
  -4  -5  -2  304.00   16.59
  -4   5  -2  311.61   16.90
  -4  -5  -3   30.57    5.23
  -4   5  -3   34.07    5.34
  -4   5  -3   40.18    5.75
  -4  -5  -3   36.82    3.74
  -4   5  -4  867.23   37.02
  -4   5  -4  881.19   37.01
  -4  -5  -4  836.74   36.91
  -4  -5  -4  867.72   37.00
  -4   5  -4  878.79   37.35
  -4  -5  -4  834.78   37.06
  -4  -5  -4  915.49   41.20
  -4   5  -4  905.64   41.27
  -4  -5  -4  905.49   37.29
  -4  -5  -4  823.39   37.11
  -4   5  -4  891.40   37.53
  -4  -5  -4  822.59   37.17
  -4   5  -5  160.82    8.52
  -4  -5  -5  150.69    8.43
  -4   5  -5  164.67    8.31
  -4  -5  -5  148.94    8.18
  -4   5  -5  166.94    8.67
  -4  -5  -5  149.75    8.86
  -4   5  -5  169.94   12.40
  -4  -5  -5  149.50   11.91
  -4  -5  -5  150.19    8.41
  -4  -5  -5  143.20    8.31
  -4   5  -5  167.68    8.88
  -4  -5  -5  144.54    9.33
  -4  -5  -6  425.48   19.67
  -4   5  -6  433.76   19.68
  -4   5  -6  428.84   19.90
  -4  -5  -6  424.90   20.07
  -4  -5  -6  453.05   24.69
  -4   5  -6  448.42   24.84
  -4  -5  -6  405.78   19.48
  -4   5  -6  432.99   20.10
  -4  -5  -6  415.85   20.15
  -4   5  -7  221.79   12.30
  -4  -5  -7  247.19   12.97
  -4   5  -7  235.88   12.35
  -4  -5  -7  234.18   12.18
  -4   5  -7  243.32   12.21
  -4   5  -7  231.80   12.39
  -4  -5  -7  227.15   13.06
  -4  -5  -8  118.80    8.63
  -4   5  -8  116.11    7.85
  -4   5  -8  100.02    7.10
  -4  -5  -8  118.13    8.96
  -4  -5  -8   96.53    7.25
  -4   5  -8  113.78    7.55
  -4   5  -9    2.24    2.67
  -4   5  -9    4.34    4.03
  -4  -5  -9    3.12    3.94
  -4   5  -9    0.62    4.68
  -4   5  -9    0.27    4.82
  -4  -5  -9    2.19    6.04
  -4   5 -10  194.31   10.28
  -4   5 -10  194.06   10.46
  -4  -5 -10  198.72   10.84
  -4  -5 -10  192.42   10.07
  -4   5 -10  203.70   10.21
  -4   5 -11    5.55    3.08
  -4  -5 -11    4.93    3.67
   4   6 -14    0.25    2.76
   4  -6 -14    9.54    3.82
   4  -6 -13  492.90   19.44
   4  -6 -13  454.59   20.16
   4  -6 -13  359.02   18.69
   4   6 -13  384.59   18.93
   4  -6 -12    4.08    5.65
   4  -6 -12    3.64    7.13
   4   6 -11   13.23    4.63
   4  -6 -11   12.09    6.00
   4  -6 -11   13.41    4.49
   4   6 -11   10.33    3.85
   4  -6 -11    5.15    5.60
   4   6 -11    3.58    5.62
   4  -6 -11   14.11    7.25
   4   6 -10   -1.15    6.00
   4  -6 -10   -0.56    5.82
   4   6 -10    2.20    3.64
   4   6 -10    4.47    3.83
   4  -6 -10    5.89    4.01
   4  -6 -10    3.44    6.62
   4   6 -10    0.56    5.72
   4  -6 -10    4.45    6.25
   4   6 -10   -2.47    6.14
   4   6 -10    5.00    5.39
   4  -6 -10   -2.90    4.06
   4   6 -10    4.37    4.21
   4   6  -9    0.12    3.78
   4  -6  -9   -0.35    3.85
   4   6  -9    3.81    4.06
   4  -6  -9    0.58    3.87
   4   6  -9   -3.01    6.63
   4  -6  -9    2.30    6.07
   4   6  -9    6.22    6.05
   4   6  -9   -3.09    6.33
   4  -6  -9   -4.10    5.80
   4  -6  -9    2.70    3.43
   4   6  -9    4.45    3.62
   4   6  -9    0.47    3.48
  -4  -6   8   15.29    2.92
   4   6  -8    9.52    3.24
   4   6  -8   13.14    3.80
   4  -6  -8   12.62    3.37
   4  -6  -8   11.26    3.67
   4   6  -8   10.18    3.66
   4   6  -8   14.53    7.66
   4  -6  -8   13.80    6.58
   4   6  -8    8.26    6.29
   4  -6  -8   15.02    6.48
   4   6  -7 1043.74   46.20
   4  -6  -7 1162.24   49.78
  -4   6   7 1145.01   50.37
   4  -6  -7 1136.68   51.68
   4   6  -7 1206.08   52.23
  -4  -6   7 1060.54   45.52
   4   6  -7 1042.80   45.29
   4  -6  -7 1042.45   45.26
   4   6  -6   70.46    7.85
   4  -6  -6   57.44    7.77
   4  -6  -6   59.65    7.84
   4  -6  -5   71.84    8.09
   4   6  -5   59.51    7.29
   4  -6  -5   59.90    7.37
   4   6  -5   66.47    9.16
   4   6  -4   56.54    8.19
   4   6  -3   31.29    6.91
  -4   6   2   -0.64    3.84
  -4  -6   2    5.74    3.68
   4   6  -2    7.31    5.10
  -4  -6   1 3540.97  149.63
  -4   6   1 3589.67  149.78
   4   6  -1 3559.86  150.31
  -4  -6   0   27.53    4.14
   4   6   0   26.80    4.35
  -4   6  -1  470.74   22.42
  -4  -6  -1  434.37   21.89
  -4   6  -2   30.55    3.41
  -4  -6  -2   24.47    4.59
  -4   6  -2   33.48    5.12
  -4   6  -3  359.60   16.58
  -4   6  -3  366.83   17.04
  -4  -6  -3  390.15   19.93
  -4   6  -3  378.97   19.93
  -4  -6  -3  388.09   17.22
  -4   6  -3  366.50   17.22
  -4  -6  -3  379.76   17.36
  -4   6  -4    1.71    2.77
  -4  -6  -4   -1.80    2.71
  -4   6  -4    1.06    2.10
  -4  -6  -4    0.19    2.04
  -4   6  -4    0.74    2.48
  -4   6  -4    1.90    3.98
  -4  -6  -4   -0.24    2.94
  -4  -6  -4    1.12    4.16
  -4  -6  -4    1.78    3.02
  -4  -6  -4    0.21    3.47
  -4  -6  -4    4.11    4.68
  -4  -6  -4   -0.62    4.19
  -4   6  -5  441.13   19.80
  -4  -6  -5  439.71   19.82
  -4   6  -5  433.17   19.74
  -4   6  -5  435.05   20.17
  -4  -6  -5  428.20   20.12
  -4   6  -5  484.29   24.68
  -4  -6  -5  421.16   19.99
  -4  -6  -5  429.62   20.07
  -4  -6  -5  469.27   24.34
  -4   6  -5  443.61   20.43
  -4  -6  -5  436.48   20.34
  -4   6  -6   47.48    7.53
  -4  -6  -6   60.06    5.16
  -4   6  -6   54.08    5.08
  -4  -6  -6   66.92    6.23
  -4   6  -6   58.00    5.56
  -4   6  -6   56.24    5.08
  -4  -6  -6   58.85    5.18
  -4  -6  -7  117.45    8.57
  -4   6  -7  121.74    8.07
  -4   6  -7  125.28    7.85
  -4   6  -7  115.04    7.49
  -4  -6  -7  117.56    7.55
  -4   6  -7  125.33    8.04
  -4  -6  -8    4.18    3.85
  -4   6  -8    3.01    3.76
  -4   6  -8    3.06    3.57
  -4   6  -8    3.47    4.66
  -4  -6  -8    2.26    6.58
  -4  -6  -9  553.50   24.32
  -4   6  -9  547.25   24.32
  -4   6  -9  495.47   24.27
  -4   6  -9  554.36   24.41
  -4  -6  -9  573.99   25.16
  -4   6  -9  545.50   24.69
  -4  -6 -10   -0.54    5.12
  -4   6 -10    2.05    3.50
  -4   6 -10   -3.49    3.82
  -4   6 -11  144.29    7.54
   4  -7 -15    3.19    2.58
   4  -7 -14  233.26   10.90
   4  -7 -14  211.77   11.38
   4  -7 -13   10.85    5.00
   4  -7 -13    6.34    3.67
   4   7 -13    2.70    3.12
   4  -7 -13    2.09    5.87
   4  -7 -12  272.38   13.15
   4  -7 -12  254.11   13.90
   4  -7 -11    1.79    3.89
   4  -7 -11    0.57    6.03
   4   7 -11    2.31    4.00
   4   7 -11    3.74    3.48
   4  -7 -11    3.45    7.10
   4   7 -10    8.13    6.17
   4  -7 -10    4.70    5.04
   4   7 -10   10.10    3.94
   4  -7 -10    7.45    3.82
   4  -7 -10   12.42    6.76
   4   7 -10    8.78    5.54
   4   7 -10    7.09    6.50
   4   7 -10    9.64    4.11
   4  -7 -10    3.09    3.98
  -4  -7   9   12.50    3.08
   4   7  -9   12.35    3.87
   4  -7  -9   19.63    4.03
   4  -7  -9   16.47    4.08
   4  -7  -9   16.86    3.80
   4   7  -9   16.81    3.63
   4   7  -9   14.55    4.12
   4   7  -9    9.49    7.22
   4  -7  -9   17.69    6.91
   4   7  -9   17.50    7.10
   4  -7  -9   18.78    6.52
   4   7  -9   16.66    6.24
   4  -7  -9   15.17    6.09
  -4  -7   8  577.15   23.48
   4  -7  -8  481.45   22.94
   4   7  -8  505.48   23.02
   4   7  -8  570.17   28.14
   4  -7  -8  480.21   27.23
   4   7  -8  621.27   30.81
   4  -7  -8  435.63   28.21
   4   7  -8  588.80   30.14
   4   7  -8  503.27   22.92
   4   7  -8  552.20   24.22
  -4   7   7   21.83    6.73
   4   7  -7   43.22    7.17
   4  -7  -7   23.50    6.15
   4   7  -7   51.70    4.83
  -4  -7   7   47.51    4.14
   4   7  -6  890.05   39.59
   4   7  -6  899.60   41.72
   4  -7  -6  883.15   41.87
   4   7  -6  976.36   45.04
  -4  -7   6  901.23   39.06
   4  -7  -6  993.58   44.46
   4  -7  -5   59.21    8.27
   4  -7  -5   43.70    6.68
   4   7  -5   42.12    5.91
   4   7  -5   46.34    8.16
   4   7  -4   57.98    6.22
   4   7  -4   63.22    8.39
   4   7  -3   29.28    6.63
   4   7  -2 1662.11   70.51
  -4   7   2 1562.14   68.61
  -4  -7   2 1594.43   68.59
   4   7  -1  505.37   24.81
   4   7   0 1766.81   75.52
  -4   7   0 1716.55   75.40
  -4  -7   0 1773.83   75.06
   4   7   1  338.65   18.94
  -4   7  -1  417.27   19.76
  -4  -7  -1  407.18   19.35
  -4  -7  -1  395.94   17.85
  -4   7  -1  395.23   17.69
  -4  -7  -2  491.56   23.04
  -4   7  -2  485.21   23.22
  -4   7  -2  445.07   20.89
  -4  -7  -2  466.35   20.99
  -4   7  -3    0.98    1.72
  -4   7  -3    2.95    2.48
  -4  -7  -3    0.31    3.31
  -4   7  -3    1.59    3.62
  -4  -7  -3    0.49    3.18
  -4   7  -3    1.05    2.91
  -4  -7  -3    3.32    4.41
  -4  -7  -3    2.14    3.67
  -4  -7  -4  616.15   29.35
  -4   7  -4  582.82   29.22
  -4  -7  -4  591.15   26.07
  -4  -7  -4  612.85   26.15
  -4   7  -4  588.96   25.96
  -4  -7  -4  548.41   25.59
  -4  -7  -4  565.19   25.79
  -4  -7  -4  606.40   26.23
  -4  -7  -4  571.45   25.39
  -4   7  -4  576.66   25.38
  -4   7  -5  274.34   13.17
  -4  -7  -5  270.09   13.14
  -4   7  -5  285.65   13.70
  -4  -7  -5  249.30   13.55
  -4  -7  -5  285.41   17.18
  -4   7  -5  276.81   17.09
  -4  -7  -5  273.95   13.69
  -4  -7  -5  281.84   13.79
  -4   7  -5  287.63   14.13
  -4  -7  -5  272.81   13.95
  -4  -7  -5  295.75   14.50
  -4  -7  -6  551.54   24.96
  -4   7  -6  562.01   24.98
  -4  -7  -6  545.75   25.49
  -4   7  -6  562.36   25.51
  -4  -7  -6  563.27   25.44
  -4   7  -6  574.98   25.89
  -4  -7  -6  568.14   26.02
  -4   7  -7  141.18    8.54
  -4   7  -7  139.91    8.48
  -4   7  -7  141.66    8.76
  -4   7  -7  133.10    7.94
  -4  -7  -7  129.17    7.88
  -4   7  -8  295.65   14.56
  -4   7  -8  301.93   14.30
  -4  -7  -8  301.92   14.27
  -4   7  -8  286.64   14.82
  -4   7  -9    4.74    4.20
  -4   7  -9    6.87    3.89
  -4   7  -9    5.50    3.12
  -4   7 -10  203.90   10.18
  -4   7 -10  216.73   10.72
  -4  -7 -10  216.87   11.25
  -4   7 -11    1.96    2.51
   4  -8 -14   45.12    4.25
   4  -8 -14   46.77    4.82
   4  -8 -13  116.46    7.26
   4  -8 -13  109.57    8.06
   4  -8 -12   72.13    7.75
   4  -8 -12   72.70    7.01
   4  -8 -12   58.98    6.41
   4  -8 -11  140.76    9.33
   4  -8 -11  129.40    9.71
   4   8 -10   53.36    5.42
   4  -8 -10   49.28    7.63
   4   8 -10   33.47    7.67
   4   8 -10   41.87    4.44
   4  -8  -9   21.21    6.50
   4   8  -9   25.89    8.23
   4  -8  -9    9.60    6.28
   4   8  -9   15.98    7.01
  -4  -8   9   25.43    3.69
   4   8  -9   24.02    4.44
   4  -8  -8  452.99   22.95
   4   8  -8  430.15   25.37
   4   8  -8  525.13   29.18
   4  -8  -8  364.14   26.75
   4   8  -8  531.26   29.07
  -4  -8   8  562.16   22.61
   4   8  -8  516.38   23.23
   4   8  -7  500.96   27.18
  -4  -8   7  464.88   20.75
   4   8  -7  454.43   21.38
  -4  -8   6  454.27   20.66
   4  -8  -6  503.17   26.41
   4   8  -6  470.71   26.30
   4   8  -6  434.11   22.91
   4   8  -6  450.30   21.18
   4   8  -5  199.46   15.27
  -4  -8   5  206.20   10.46
   4   8  -5  192.94   11.72
   4   8  -4   51.75    5.13
   4   8  -4   72.32    8.76
   4   8  -3  372.21   18.08
  -4   8   3  367.02   18.37
  -4   8   2   45.91    4.57
   4   8  -2   90.86    8.19
  -4   8   1  864.53   40.36
   4   8  -1 1030.54   42.83
  -4  -8   0  105.08    6.17
  -4   8   0   89.55    6.54
  -4   8   0   96.67    5.71
   4   8   0   95.10    8.30
  -4   8  -1  186.29    9.38
  -4   8  -1  180.11   10.49
  -4  -8  -1  179.14    9.56
  -4   8  -2  300.36   15.90
  -4  -8  -2  294.87   14.40
  -4   8  -2  310.96   14.47
  -4   8  -2  308.70   14.25
  -4  -8  -2  285.58   14.43
  -4  -8  -3  393.39   18.25
  -4   8  -3  407.06   20.43
  -4   8  -3  387.74   18.20
  -4   8  -3  398.09   17.95
  -4  -8  -3  369.24   17.59
  -4  -8  -3  390.18   18.31
  -4   8  -4   34.94    5.47
  -4  -8  -4   44.46    4.84
  -4  -8  -4   41.10    4.79
  -4   8  -4   46.95    4.90
  -4   8  -4   42.97    4.14
  -4  -8  -4   44.41    5.28
  -4  -8  -4   44.59    6.12
  -4   8  -5 1118.56   48.14
  -4  -8  -5 1093.35   47.94
  -4  -8  -5 1135.24   48.41
  -4  -8  -5 1117.34   48.26
  -4  -8  -6   15.67    4.28
  -4   8  -6   18.14    4.51
  -4  -8  -6   13.70    6.53
  -4   8  -6   16.24    3.81
  -4   8  -7    7.39    4.01
  -4   8  -7    9.15    4.40
  -4  -8  -7    6.95    6.72
  -4   8  -7    7.31    3.48
  -4   8  -8  177.29   10.11
  -4   8  -8  179.14    9.66
  -4   8  -9  193.19   10.01
  -4   8  -9  182.61    9.71
  -4   8  -9  180.02    9.41
  -4   8 -10   36.69    4.11
  -4   8 -11   91.20    4.92
   4  -9 -14   12.36    3.37
   4  -9 -14    8.77    3.02
   4  -9 -13    5.41    3.38
   4  -9 -13    0.90    4.35
   4  -9 -13    2.87    4.74
   4  -9 -12  145.43    9.62
   4  -9 -12  137.98    8.87
   4  -9 -11   96.67    8.07
   4   9 -11   58.68    5.35
   4  -9 -10    8.94    6.22
  -4  -9  10   -1.00    2.83
   4   9 -10   -0.53    3.53
   4  -9  -9   94.51    8.50
   4  -9  -9   67.61    9.97
   4   9  -9   93.24   11.58
  -4  -9   9  126.39    7.09
   4   9  -9  108.02    7.60
   4  -9  -8  243.63   13.57
   4   9  -8  282.00   19.67
   4   9  -8  258.84   18.92
  -4  -9   8  282.90   13.09
   4   9  -8  263.53   13.68
   4  -9  -7   -1.25    4.61
   4   9  -7    1.87    6.44
   4   9  -7   -0.90    3.56
  -4  -9   7    2.90    3.22
   4   9  -6  198.42   11.14
   4   9  -6  220.13   16.33
  -4  -9   6  194.21   10.56
   4   9  -5  457.29   25.98
   4   9  -5  481.48   26.55
  -4  -9   5  434.85   20.68
   4  -9  -5  526.82   27.08
   4   9  -4   17.06    6.81
   4   9  -4    3.38    6.22
   4   9  -4    9.70    3.33
   4  -9  -4   18.46    6.99
  -4  -9   3  113.99    6.67
   4   9  -3  115.82   10.63
   4   9  -3   98.28   10.75
   4   9  -3  114.12    7.17
   4   9  -2  526.23   26.03
   4   9  -2  513.56   26.48
  -4  -9   2  481.56   21.74
   4   9  -2  485.39   22.37
  -4  -9   1    9.65    2.98
   4   9  -1   13.65    3.14
   4   9  -1   13.05    5.37
  -4   9   1    4.92    2.20
   4   9   0   10.56    4.47
  -4  -9   0    3.98    3.13
  -4   9   0   11.55    2.67
  -4  -9  -1  160.86    8.35
  -4  -9  -1  145.75    8.42
  -4  -9  -2  130.58    8.19
  -4   9  -2  151.04    8.18
  -4  -9  -2  123.06    8.42
  -4   9  -2  151.21    7.89
  -4   9  -3  263.55   13.16
  -4   9  -3  253.78   12.63
  -4  -9  -3  257.91   13.25
  -4  -9  -4 1301.92   54.46
  -4  -9  -4 1288.09   54.47
  -4   9  -4 1284.96   54.57
  -4   9  -4 1256.58   53.99
  -4   9  -4 1256.36   54.08
  -4  -9  -4 1199.11   53.67
  -4  -9  -4 1288.27   54.33
  -4   9  -5    3.78    3.18
  -4  -9  -5    6.64    5.00
  -4  -9  -5    7.45    6.05
  -4  -9  -5    4.12    4.04
  -4   9  -6   29.65    4.24
  -4  -9  -6   26.79    6.92
  -4  -9  -6   26.37    4.80
  -4   9  -7  273.62   13.64
  -4  -9  -7  261.53   14.31
  -4   9  -7  238.87   12.50
  -4   9  -7  253.37   12.95
  -4   9  -8    1.22    3.49
  -4  -9  -8    0.69    6.68
  -4   9  -8    8.00    3.78
  -4   9  -9   21.56    3.95
  -4  -9  -9   21.20    5.81
  -4   9  -9   15.06    3.28
  -4   9 -10  242.65   11.37
   4 -10 -14   53.82    3.53
   4 -10 -14   46.33    3.38
   4 -10 -13    7.98    3.13
   4 -10 -13    8.82    4.08
   4 -10 -12    5.39    4.58
   4 -10 -12    4.20    5.06
   4 -10 -11  148.11   10.11
   4 -10 -11  173.81   10.39
   4 -10 -11  150.17    9.95
   4 -10 -10  285.30   14.77
   4 -10 -10  290.47   15.18
  -4 -10  10  293.10   13.75
   4  10 -10  258.27   14.27
   4 -10  -9   66.62    7.03
   4  10  -9   55.47    9.57
  -4 -10   9   71.68    5.50
   4  10  -9   76.46    6.39
   4 -10  -8   47.56    6.25
   4  10  -8   53.90    9.56
   4 -10  -8   57.46    9.30
   4  10  -8   53.83    5.82
  -4 -10   8   57.64    5.26
   4  10  -7    1.33    6.83
   4  10  -7    3.61    3.92
  -4 -10   7    5.77    3.55
   4  10  -6    4.93    3.92
   4  10  -6    7.86    7.27
  -4 -10   6    3.74    3.51
   4 -10  -6   15.91    7.02
   4  10  -5  308.89   20.03
   4  10  -5  311.30   20.15
  -4 -10   5  288.66   14.44
   4 -10  -5  296.87   20.12
   4  10  -4  726.75   38.02
   4  10  -4  723.78   38.31
   4  10  -4  754.29   33.60
   4 -10  -4  824.16   40.08
  -4 -10   3   78.35    5.97
   4  10  -3  103.46   10.38
   4  10  -3   97.05    6.49
  -4 -10   2  110.87    6.41
  -4 -10   2  101.01    6.50
   4  10  -2  122.95   10.75
   4  10  -2  109.93    7.21
  -4 -10   1   80.30    5.33
  -4 -10   1   63.92    5.07
   4  10  -1   58.51    7.89
   4  10  -1   83.09    5.89
   4  10   0   50.66    4.65
  -4 -10   0   56.15    4.72
  -4  10   0   42.82    4.03
   4  10   0   48.52    6.48
  -4 -10   0   48.27    4.11
  -4 -10  -1  178.14    9.50
  -4  10  -1  163.99    9.14
  -4 -10  -1  174.82    9.71
  -4 -10  -2  670.00   29.96
  -4 -10  -2  704.08   29.89
  -4  10  -2  654.46   29.68
  -4  10  -2  665.55   29.47
  -4 -10  -2  648.01   29.56
  -4 -10  -3  232.07   11.66
  -4  10  -3  203.68   11.24
  -4  10  -3  196.00   10.60
  -4 -10  -3  216.59   11.66
  -4 -10  -4  221.78   12.37
  -4  10  -4  252.73   12.64
  -4  10  -4  228.35   11.61
  -4  10  -4  235.12   11.77
  -4 -10  -4  221.36   12.66
  -4 -10  -5  185.91   10.82
  -4  10  -5  186.64   10.87
  -4 -10  -5  197.13   11.61
  -4  10  -5  187.74   10.13
  -4 -10  -6  115.52    8.30
  -4 -10  -6  134.07    9.62
  -4  10  -6  123.51    7.46
  -4  10  -6  125.63    7.68
  -4  10  -7    4.95    3.49
  -4 -10  -7   10.46    6.46
  -4  10  -7    3.89    4.11
  -4  10  -8  254.99   12.81
  -4 -10  -8  291.21   14.16
  -4  10  -8  251.87   13.16
  -4  10  -9   35.00    3.84
  -4 -10  -9   41.47    5.72
  -4  10  -9   28.97    3.52
  -4  10 -10   23.70    2.64
   4 -11 -13   22.96    3.04
   4 -11 -13   24.49    3.33
   4 -11 -12   73.98    5.90
   4 -11 -12   68.20    5.77
   4 -11 -12   81.55    6.30
   4 -11 -11  178.98   10.32
   4 -11 -11  183.93   10.25
   4  11 -10   14.95    3.98
   4 -11 -10    8.83    5.26
   4 -11 -10   12.85    6.46
  -4 -11  10   23.73    3.56
   4 -11  -9  128.73    8.44
  -4 -11   9  133.11    7.83
   4 -11  -8   19.89    7.26
   4  11  -8   30.71    8.07
  -4 -11   8   25.67    4.36
   4  11  -8   24.23    4.79
   4  11  -7   10.30    7.10
  -4 -11   7   16.97    4.16
   4  11  -7   15.59    4.72
   4 -11  -6    1.32    6.42
   4  11  -6    3.28    6.61
  -4 -11   6    8.73    3.75
   4  11  -6    8.34    4.21
   4 -11  -5  137.07   14.02
   4  11  -5  140.19   13.66
  -4 -11   5  160.37    9.05
   4  11  -4    8.63    6.42
   4 -11  -4    5.99    7.46
   4  11  -4    3.77    3.94
   4  11  -3  677.57   30.34
   4  11  -3  700.91   35.43
  -4 -11   3  657.04   29.71
  -4 -11   2   64.38    4.89
   4  11  -2   66.28    5.64
   4  11  -2   63.91    8.89
  -4 -11   2   69.13    5.34
  -4 -11   1    2.55    3.04
   4  11  -1    0.16    3.42
   4  11  -1    3.14    4.87
  -4 -11   1    2.04    2.91
  -4  11   0    0.97    2.59
  -4 -11   0    2.11    3.49
   4  11   0    5.12    3.50
   4  11   0    0.39    4.08
  -4 -11   0    1.69    2.72
  -4 -11  -1   78.18    5.86
   4  11   1   70.28    5.66
  -4  11  -2  143.03    8.12
  -4 -11  -2  147.37    9.09
  -4 -11  -2  144.36    8.94
  -4  11  -2  144.44    8.60
  -4 -11  -2  153.07    9.16
  -4  11  -3  492.93   22.13
  -4  11  -3  496.44   22.11
  -4 -11  -3  518.79   22.96
  -4 -11  -3  505.61   22.74
  -4  11  -3  522.49   22.85
  -4  11  -4   51.43    5.43
  -4  11  -4   39.95    4.04
  -4  11  -4   55.41    4.53
  -4 -11  -4   62.03    6.82
  -4 -11  -5   57.44    6.19
  -4  11  -5   67.24    6.12
  -4  11  -5   52.34    4.67
  -4 -11  -5   58.18    7.22
  -4 -11  -6   20.10    4.78
  -4  11  -6   22.02    4.94
  -4 -11  -6   27.53    6.64
  -4  11  -6   23.42    3.56
  -4 -11  -7  159.92   10.27
  -4  11  -8    3.65    3.10
  -4  11  -8    1.06    3.33
  -4  11  -9  197.28    9.26
  -4  11  -9  189.67    9.55
   4 -12 -13    8.67    2.68
   4 -12 -13    5.89    2.04
   4 -12 -12    2.26    3.10
   4 -12 -12    5.69    3.93
   4 -12 -12    2.73    3.61
   4 -12 -11   -0.59    3.84
   4 -12 -11   -0.11    5.07
   4 -12 -10  477.35   19.56
   4 -12 -10  369.84   18.38
   4 -12 -10  470.73   20.03
  -4 -12  10  409.05   18.44
   4  12 -10  342.94   18.63
  -4 -12   9    3.63    3.57
   4  12  -9   -1.75    3.58
  -4 -12   8   62.73    5.68
   4  12  -8   56.65    6.10
  -4 -12   7   67.88    5.87
   4  12  -7   57.95    6.30
   4 -12  -6   35.82    8.50
   4  12  -6   20.38    7.66
  -4 -12   6   28.44    4.57
   4  12  -6   30.29    5.05
   4  12  -5   22.02    7.64
   4 -12  -5   17.07    7.85
   4 -12  -4  695.29   39.96
   4  12  -4  757.81   39.07
  -4 -12   4  721.03   32.92
   4  12  -4  780.72   33.70
   4 -12  -3    5.12    7.49
   4  12  -3    6.76    4.17
   4  12  -3    3.42    6.04
  -4 -12   3    6.67    3.55
  -4 -12   2  111.13    6.65
   4  12  -2  111.17    7.83
   4  12  -2   98.16   10.66
  -4 -12   2  105.90    6.98
  -4 -12   1   14.24    3.56
   4  12  -1    8.02    3.99
   4  12  -1   13.87    5.61
  -4 -12   1   14.08    3.45
   4  12   0  116.90    7.74
  -4 -12   0  110.35    7.24
  -4 -12   0  103.46    6.71
  -4  12   0  115.14    6.69
  -4 -12  -1   10.62    4.40
   4  12   1   11.04    3.74
  -4  12  -1    8.54    3.23
  -4  12  -1    5.63    2.82
  -4 -12  -2 1055.07   42.99
  -4  12  -2  966.56   42.47
   4  12   2  916.84   42.47
  -4  12  -3   15.82    2.98
   4  12   3    5.07    3.30
  -4 -12  -3    5.14    4.68
  -4 -12  -3   13.99    5.40
  -4  12  -3   10.00    3.84
  -4  12  -4    1.88    3.88
  -4 -12  -4   11.19    5.61
  -4  12  -4    3.82    2.74
  -4  12  -5    1.71    4.09
  -4  12  -5    1.46    2.62
  -4 -12  -5    1.34    5.83
  -4 -12  -6  313.77   15.72
  -4 -12  -6  315.18   15.77
  -4  12  -6  304.04   15.55
  -4  12  -7    4.91    3.14
  -4 -12  -7    7.05    5.42
  -4  12  -8  180.68    8.95
  -4  12  -8  196.50    9.78
  -4  12  -9   47.42    3.48
   4 -13 -12   17.22    3.13
   4 -13 -12   19.04    3.41
   4 -13 -11  144.26    8.36
  -4 -13  10   15.41    3.06
   4 -13 -10   23.38    5.55
   4 -13 -10   20.20    5.48
   4 -13  -9  140.80    8.92
   4 -13  -9  132.02    9.28
  -4 -13   9  114.88    7.36
   4  13  -9  106.67    7.62
  -4 -13   8   25.31    4.42
   4  13  -8   16.71    4.60
  -4 -13   7    3.79    3.99
   4  13  -7    1.98    4.20
   4 -13  -6    7.96    6.81
   4  13  -6    8.88    6.47
  -4 -13   6   11.33    4.20
   4  13  -6   15.94    4.88
   4 -13  -5  252.67   19.91
   4  13  -5  257.86   18.82
   4 -13  -4   22.16    8.30
   4  13  -4   34.06    7.87
  -4 -13   4   37.32    4.85
   4 -13  -3  209.87   18.83
   4  13  -3  255.13   13.14
  -4 -13   3  224.71   12.13
   4  13  -3  219.64   16.86
   4  13  -2  183.40   10.60
  -4 -13   2  173.30    9.80
   4  13  -2  162.95   13.92
   4  13  -1    2.84    4.05
   4  13  -1   -1.50    4.92
  -4 -13   1    3.14    3.25
   4  13   0   26.58    4.55
  -4  13   0   17.98    3.23
  -4 -13   0   17.79    3.49
  -4 -13   0   22.87    4.55
  -4 -13  -1  401.44   18.00
  -4  13  -1  344.16   17.06
   4  13   1  353.79   17.73
  -4 -13  -2   22.67    4.91
  -4  13  -2   17.10    3.74
   4  13   2   13.05    3.90
  -4 -13  -3  222.29   12.14
  -4  13  -3  228.83   11.56
   4  13   3  192.40   11.10
  -4 -13  -4   39.11    5.83
  -4  13  -4   32.03    4.60
  -4  13  -5   82.08    6.54
  -4  13  -6    6.63    3.88
  -4  13  -7  206.84   10.71
   4 -14 -11    9.11    3.45
   4 -14 -11    7.59    3.42
   4 -14 -10   77.82    6.05
   4 -14 -10   77.71    6.20
  -4 -14  10   66.29    4.54
   4  14  -9   26.41    4.12
  -4 -14   9   35.99    4.01
   4 -14  -9   44.54    5.98
   4 -14  -9   40.19    5.68
   4 -14  -8  125.00    8.30
   4 -14  -8  115.87    8.48
  -4 -14   8  108.88    7.27
   4  14  -8  102.63    7.67
   4 -14  -7   10.03    5.45
  -4 -14   7    5.56    4.04
   4  14  -7    5.82    4.20
   4 -14  -6    3.95    4.98
  -4 -14   6   10.43    4.35
   4  14  -6    4.58    4.56
   4 -14  -5   27.37    5.24
   4  14  -5   37.52    5.60
   4 -14  -4  241.16   19.72
   4 -14  -4  255.15   12.63
   4  14  -4  207.71   17.31
  -4 -14   4  254.52   13.00
   4 -14  -3   14.51    8.15
  -4 -14   3   20.81    3.69
   4  14  -3   21.42    5.04
   4  14  -3   16.31    6.31
  -4 -14   3   19.45    4.27
  -4 -14   2  120.33    7.63
   4  14  -2  141.89    8.87
  -4 -14   2  124.54    7.83
  -4 -14   1   89.25    6.46
  -4 -14   1  107.63    6.96
   4  14  -1   91.94    7.38
  -4 -14   0   70.90    5.47
   4  14   0   90.29    6.91
  -4 -14   0   85.62    6.57
   4  14   1    1.63    3.95
  -4  14  -1    2.76    2.89
  -4 -14  -1    4.69    4.36
   4  14   2  275.64   15.15
  -4  14  -2  315.83   14.90
  -4 -14  -2  325.85   15.67
   4  14   3   78.42    5.98
  -4  14  -3   80.19    6.07
  -4 -14  -3   88.44    7.29
  -4  14  -4   20.20    4.00
  -4 -14  -4   10.63    4.77
  -4  14  -5   29.85    4.19
  -4 -14  -5   25.40    4.97
  -4  14  -6  160.88    8.92
  -4  14  -7    4.96    2.89
   4 -15 -11   30.57    3.00
   4 -15 -10    7.20    3.50
  -4 -15  10    2.02    1.86
   4 -15 -10    3.45    3.25
   4 -15  -9   68.07    5.58
   4 -15  -9   78.63    5.95
  -4 -15   9   64.21    4.82
   4 -15  -8   51.91    5.34
   4 -15  -8   42.14    5.40
  -4 -15   8   40.43    4.42
   4  15  -8   35.51    4.45
   4 -15  -7   21.01    5.02
   4  15  -7   14.77    4.29
  -4 -15   7   10.71    4.01
   4 -15  -7   20.94    4.98
   4  15  -6   49.12    5.78
  -4 -15   6   48.07    5.37
   4 -15  -6   53.82    5.67
   4  15  -5  100.11    7.30
   4 -15  -5   68.58    6.19
  -4 -15   4   20.74    4.29
  -4 -15   3  156.93    9.18
   4  15  -3  155.89   10.09
  -4 -15   2   87.92    6.29
  -4 -15   2   76.99    5.82
   4  15  -2   93.89    7.38
  -4 -15   1   -0.42    3.12
  -4 -15   1    3.18    3.54
   4  15  -1    4.20    4.46
  -4 -15   0   33.47    3.56
  -4 -15   0   39.58    4.89
   4  15   0   44.54    5.33
  -4 -15  -1  347.00   15.75
   4  15   1  339.11   15.91
  -4  15  -2    5.14    2.83
  -4 -15  -2    3.41    4.31
   4  15   2    7.64    3.51
  -4  15  -3  103.45    6.47
  -4 -15  -3  107.51    7.49
   4  15   3   90.44    6.46
  -4  15  -4  147.07    8.31
  -4 -15  -4  149.09    9.12
  -4  15  -5   13.96    3.27
   4 -15   6   33.25    3.12
  -4  15  -6   38.51    3.68
  -4  15  -7  192.04    9.23
   4 -16 -10   30.61    2.95
   4 -16  -9   13.49    3.04
   4 -16  -9   14.86    3.30
  -4 -16   9   13.17    2.45
   4 -16  -8   63.40    4.89
   4 -16  -8   61.53    5.11
  -4 -16   8   69.95    4.94
   4  16  -8   62.77    4.91
   4 -16  -7   96.24    6.31
   4 -16  -7   92.31    6.42
  -4 -16   7  102.49    6.53
   4  16  -7  102.96    6.70
   4 -16  -6   10.71    3.86
   4 -16  -6   10.37    4.05
   4  16  -6   14.55    4.20
   4  16  -5   34.38    5.09
  -4 -16   5   28.97    4.49
  -4 -16   4   38.52    4.73
   4  16  -3   98.57    7.57
  -4 -16   3   92.35    6.64
   4  16  -2   40.73    5.47
  -4 -16   2   31.98    4.25
   4  16  -1   72.77    6.55
  -4 -16   1   82.10    5.55
  -4 -16   1   74.76    5.64
   4  16   0   68.95    6.27
  -4 -16   0   76.54    5.77
   4  16   1   70.98    6.06
  -4 -16  -1   78.69    6.06
   4  16   2  144.89    8.40
  -4  16  -2  129.46    7.47
   4  16   3   53.56    4.65
  -4  16  -3   66.16    4.55
  -4 -16  -3   64.76    5.65
  -4  16  -4    0.89    2.48
  -4  16  -5  236.32   11.18
   4 -16   6   42.06    2.90
  -4  16  -6   46.47    3.28
  -4 -17   9   14.25    1.80
  -4 -17   8   68.85    4.23
   4 -17  -8   59.53    4.13
  -4 -17   7    2.01    2.72
   4  17  -7    1.45    2.75
   4 -17  -7    2.17    2.70
   4  17  -6   77.23    5.73
  -4 -17   5   33.34    4.15
   4  17  -5   29.06    4.50
  -4 -17   4   18.02    3.75
  -4 -17   3   28.51    3.84
   4  17  -3   26.19    4.73
  -4 -17   2  187.81    9.90
   4  17  -2  199.97   10.89
  -4 -17   1   12.39    2.98
   4  17  -1   15.43    4.16
  -4 -17   0  101.85    6.46
   4  17   0  112.34    7.27
  -4 -17  -1  102.22    6.48
   4  17   1  100.72    6.67
  -4 -17  -2   21.08    3.79
   4  17   2   13.37    3.17
  -4  17  -3   -0.14    1.87
   4  17   3    0.18    2.27
  -4  17  -4   94.13    5.06
   4 -17   5   13.37    2.04
  -4 -18   8    0.34    1.45
  -4 -18   7  112.76    5.93
   4  18  -7  110.79    5.93
   4  18  -6    3.61    2.61
  -4 -18   5    1.20    2.64
   4  18  -5    3.90    2.97
  -4 -18   4    0.10    2.65
  -4 -18   3   17.03    2.98
   4  18  -3   16.61    3.81
   4  18  -2   10.21    3.58
   4  18  -1  275.21   13.57
   4  18   0    3.78    3.15
   4  18   1    4.96    2.84
   4  18   2    2.08    2.23
   4 -18   3   91.51    5.28
   4 -18   4    4.94    1.74
  -4 -19   6   53.10    3.26
  -4  19   6   55.11    3.49
   4  19  -6   54.54    3.40
  -4 -19   5    2.22    1.78
  -4  19   5    4.94    2.05
   4  19  -5    2.25    2.12
  -4 -19   4    2.01    1.87
  -4  19   4    3.19    2.20
   4  19  -3    3.70    2.62
   4  19  -2   64.60    4.66
   4  19  -1    3.42    2.61
   4 -19   0  159.42    7.83
   4  19   0  168.48    8.31
   4 -19   1   11.56    2.12
   4  19   1    5.59    2.09
   4 -19   2   31.20    2.51
   4  20  -2   10.43    1.92
   4  20  -1   63.16    3.66
   5   0 -15   45.25    4.44
   5   0 -15   48.58    4.42
   5   0 -14    2.31    4.93
   5   0 -13    2.90    5.73
   5   0 -13    2.62    5.22
   5   0 -12    2.37    4.87
   5   0 -12   -3.27    6.58
   5   0 -12    1.18    5.27
   5   0 -11  995.04   42.03
   5   0 -11  990.29   42.03
   5   0 -11  941.74   48.46
   5   0 -11  984.77   41.93
   5   0 -10   -0.26    4.56
   5   0 -10    4.84    5.97
   5   0 -10    4.09    4.41
   5   0 -10   12.79    5.91
   5   0 -10    3.61    7.05
   5   0  -9  124.69   12.03
   5   0  -9   98.67    7.48
   5   0  -9  120.88   12.14
   5   0  -9  104.74    7.08
   5   0  -8    1.02    3.56
   5   0  -8   -2.10    6.75
   5   0  -8    4.72    7.37
   5   0  -8    2.79    3.59
  -5   0   7  134.55   11.31
   5   0  -7  140.17   12.17
   5   0  -7  162.51   13.32
   5   0  -6    8.39    6.77
  -5   0   6    6.66    6.01
   5   0  -5 3626.57  153.35
  -5   0   5 3562.56  152.97
   5   0  -4    8.87    6.08
  -5   0   4    6.50    6.58
   5   0  -3  160.25   11.20
  -5   0   3  165.03   12.30
   5   0  -2    1.88    4.65
   5   0  -1  197.18   11.57
  -5   0   1  196.29   12.72
  -5   0   1  225.34   13.81
  -5   0   0    7.29    5.27
   5   0   0    1.97    3.46
   5   0   0    3.56    3.24
  -5   0   0    2.44    5.25
  -5   0  -1 1743.75   76.27
  -5   0  -2    6.20    5.16
  -5   0  -3   40.77    6.56
  -5   0  -3   29.52    3.21
  -5   0  -3   31.77    3.49
  -5   0  -3   33.37    3.21
  -5   0  -3   30.15    3.77
  -5   0  -4   -0.68    2.40
  -5   0  -4    2.86    3.39
  -5   0  -4   -0.11    2.27
  -5   0  -4    2.66    2.46
  -5   0  -4    0.89    4.88
  -5   0  -4    1.24    2.76
  -5   0  -4   -0.86    3.74
  -5   0  -5  861.50   37.45
  -5   0  -5  890.87   37.65
  -5   0  -5  848.53   37.55
  -5   0  -5  861.76   37.43
  -5   0  -5  875.17   42.81
  -5   0  -5  872.17   37.59
  -5   0  -5  836.60   37.19
  -5   0  -6    4.03    5.62
  -5   0  -6   -0.14    3.16
  -5   0  -6    1.73    3.02
  -5   0  -6    2.03    4.34
  -5   0  -6    3.46    4.68
  -5   0  -7  723.11   32.18
  -5   0  -7  704.43   31.63
  -5   0  -7  772.87   38.64
  -5   0  -8    2.00    5.01
  -5   0  -8    0.11    3.91
  -5   0  -8    2.06    4.20
  -5   0  -9    2.95    3.97
  -5   0  -9    5.67    4.77
  -5   0 -10    0.98    4.47
  -5   0 -10    0.86    3.22
   5   1 -16   74.72    4.23
   5  -1 -16   75.91    4.19
   5  -1 -15    3.69    3.66
   5   1 -15    1.15    3.23
   5   1 -14   78.94    6.49
   5  -1 -14   76.66    6.94
   5  -1 -13    2.46    5.23
   5   1 -13    9.87    5.54
   5  -1 -13   -1.20    6.00
   5  -1 -12  270.16   13.64
   5  -1 -12  285.96   13.63
   5  -1 -12  182.79   17.60
   5  -1 -12  198.71   17.93
   5  -1 -12  256.34   12.52
   5  -1 -11    5.93    5.01
   5  -1 -11    5.20    4.26
   5   1 -11    7.58    5.16
   5   1 -11    8.44    5.53
   5   1 -11    9.54    5.86
   5  -1 -11    4.53    7.26
   5  -1 -11    1.24    6.20
   5  -1 -11    9.21    4.61
   5   1 -10  530.65   25.15
   5   1 -10  515.99   24.20
   5  -1 -10  547.33   29.17
   5   1 -10  542.32   29.68
   5  -1 -10  527.86   30.14
   5   1 -10  499.71   29.65
   5  -1 -10  510.10   29.96
   5  -1 -10  528.18   23.78
   5  -1 -10  560.88   24.28
   5   1  -9   43.94    5.50
   5  -1  -9   53.64    5.64
   5  -1  -9   58.82    9.55
   5  -1  -9   47.41    4.93
   5   1  -9   43.14    8.55
   5  -1  -9   63.65    9.46
   5   1  -9   42.43    8.80
   5   1  -9   48.55    5.41
   5   1  -8    3.22    3.57
   5  -1  -8    6.44    7.06
   5  -1  -8    6.72    3.87
  -5   1   8    9.39    5.19
   5   1  -8   16.76    7.30
   5  -1  -8    0.53    6.52
   5   1  -8    2.56    3.62
   5  -1  -7   70.25    9.74
  -5   1   7   57.22    7.68
   5  -1  -7   61.99    9.14
   5  -1  -6 1792.75   77.37
  -5   1   6 1669.52   76.24
  -5  -1   5    0.68    5.89
   5  -1  -5    6.02    6.50
  -5   1   5    8.19    6.58
   5  -1  -5    5.93    6.15
   5  -1  -4 1834.82   72.93
   5  -1  -4 1736.57   73.10
  -5   1   4 1803.61   73.28
  -5  -1   4 1714.92   72.91
   5  -1  -3  115.17    8.99
   5   1  -3   87.18    8.40
   5  -1  -3  100.03    8.89
  -5  -1   3   78.84    9.43
  -5   1   3  103.03    9.69
   5  -1  -2    1.29    4.75
   5  -1  -2    2.19    4.55
  -5  -1   1   16.20    5.35
  -5  -1   1   14.16    6.08
  -5   1   1   15.52    6.19
   5  -1  -1   15.37    4.76
   5  -1  -1   14.19    4.55
  -5   1   0  905.11   40.51
  -5  -1   0  856.24   39.67
   5  -1   0  846.38   38.11
   5  -1   0  855.32   38.03
  -5   1  -1   72.21    7.67
  -5   1  -2  989.61   44.63
  -5  -1  -2  974.80   45.63
  -5  -1  -3   37.17    6.41
  -5  -1  -3   41.95    3.66
  -5   1  -3   43.84    3.71
  -5   1  -3   43.73    3.97
  -5  -1  -3   41.11    3.85
  -5  -1  -3   45.28    3.63
  -5   1  -3   47.79    4.27
  -5   1  -4   76.44    5.51
  -5  -1  -4   75.88    5.03
  -5   1  -4   76.03    5.12
  -5   1  -4   70.23    4.92
  -5  -1  -4   71.64    4.80
  -5  -1  -4   73.56    8.48
  -5   1  -4   69.75    5.29
  -5  -1  -4   68.23    5.82
  -5   1  -5    1.98    2.91
  -5   1  -5    1.43    3.69
  -5  -1  -5    5.15    2.97
  -5  -1  -5    2.62    2.65
  -5   1  -5    2.10    2.73
  -5  -1  -5    7.13    5.37
  -5  -1  -5    3.90    4.51
  -5   1  -5    2.07    3.92
  -5  -1  -5    1.14    4.39
  -5  -1  -6  348.01   16.86
  -5   1  -6  348.26   17.09
  -5  -1  -6  347.88   17.28
  -5  -1  -6  373.87   16.89
  -5   1  -6  352.19   16.87
  -5  -1  -6  370.07   22.23
  -5   1  -6  358.60   16.95
  -5   1  -6  344.68   16.50
  -5  -1  -6  349.17   16.98
  -5   1  -7   17.71    4.95
  -5  -1  -7   11.14    5.95
  -5   1  -7   14.48    5.83
  -5  -1  -7    9.59    5.70
  -5  -1  -7   14.89    5.30
  -5   1  -8  151.48    9.76
  -5   1  -8  148.60    9.30
  -5  -1  -8  139.13    8.60
  -5   1  -8  149.80    8.84
  -5  -1  -8  136.05    8.89
  -5  -1  -9   57.20    5.39
  -5   1  -9   69.69    5.84
  -5   1  -9   70.82    6.91
  -5   1  -9   67.54    6.20
  -5   1 -10  111.95    6.93
  -5   1 -10  125.57    7.71
   5   2 -16   25.52    2.36
   5  -2 -15   90.83    5.99
   5   2 -15   83.42    5.59
   5  -2 -15   81.58    5.51
   5  -2 -14   60.27    6.53
   5   2 -13   85.81    7.06
   5  -2 -13   80.20    6.97
   5   2 -13   81.91    7.18
   5  -2 -13   62.84    8.16
   5   2 -12  169.15    9.83
   5  -2 -12  167.48    9.73
   5   2 -12  166.75    9.58
   5  -2 -12  158.21    9.38
   5   2 -12  117.20   13.42
   5  -2 -12  108.07   13.01
   5   2 -12  118.42   13.52
   5  -2 -12  106.55   13.06
   5  -2 -12  153.36    8.88
   5   2 -11  520.30   24.45
   5  -2 -11  511.92   23.72
   5   2 -11  520.75   23.72
   5  -2 -11  517.71   23.66
   5   2 -11  566.18   23.94
   5   2 -11  397.66   27.45
   5   2 -11  382.64   27.58
   5   2 -11  489.41   29.66
   5  -2 -11  504.56   29.67
   5  -2 -11  507.11   23.28
   5   2 -11  528.77   23.63
   5  -2 -11  529.83   23.58
   5   2 -10  207.78   11.93
   5  -2 -10  215.31   11.29
   5   2 -10  215.01   11.39
   5   2 -10  170.92   15.55
   5  -2 -10  182.47   16.20
   5   2 -10  209.27   16.61
   5  -2 -10  233.81   16.88
   5   2 -10  162.90   15.57
   5  -2 -10  213.72   11.16
   5   2 -10  209.15   11.19
   5   2  -9  244.44   14.01
   5   2  -9  274.99   13.49
   5  -2  -9  272.01   13.44
   5   2  -9  310.83   19.17
   5  -2  -9  289.84   18.89
   5  -2  -9  270.65   13.44
   5   2  -9  267.72   13.51
   5   2  -9  293.82   19.29
   5  -2  -9  286.37   19.27
   5   2  -9  295.00   19.35
   5  -2  -8   90.94   10.26
   5   2  -8   73.40    6.36
   5   2  -8   99.19   10.57
   5   2  -8   92.48    6.05
   5  -2  -8   98.85    6.09
   5  -2  -8   81.18    6.02
   5   2  -8   86.90    6.17
  -5   2   8   87.76    8.94
   5  -2  -8  109.82   11.17
   5  -2  -8  127.86   11.78
   5  -2  -8   78.66    6.83
   5  -2  -7  428.23   24.70
  -5   2   7  419.26   23.25
   5   2  -7  422.61   23.77
   5  -2  -7  453.99   24.00
  -5   2   6  278.38   17.12
   5  -2  -5 1350.13   59.23
   5  -2  -5 1366.53   62.29
   5  -2  -5 1369.25   62.39
  -5   2   5 1429.88   62.14
   5  -2  -4  643.20   30.94
   5  -2  -4  607.91   31.01
  -5   2   4  627.25   31.19
   5  -2  -3  213.71   14.12
  -5   2   3  246.19   15.25
   5  -2  -2   43.48    6.64
  -5  -2   1   55.40    6.68
  -5   2   1   59.14    7.03
  -5   2   1   59.21    8.14
   5  -2  -1   52.94    6.15
  -5   2   0    7.98    5.22
  -5  -2   0    3.08    4.77
   5  -2   0    2.00    3.41
  -5   2   0    1.65    5.47
  -5   2  -1  979.03   44.16
  -5  -2  -1  924.42   43.84
  -5   2  -2  127.93    9.51
  -5  -2  -2  123.04    9.99
  -5   2  -2  134.11   10.37
  -5   2  -3   97.18    9.11
  -5  -2  -3   80.05    5.32
  -5  -2  -3   85.37    8.68
  -5  -2  -3   76.89    5.22
  -5   2  -3   85.89    5.35
  -5   2  -3   89.52    5.72
  -5   2  -3   91.09    5.68
  -5   2  -3   85.25    5.29
  -5  -2  -3   89.60    5.29
  -5  -2  -3   87.03    5.65
  -5   2  -4  289.36   13.48
  -5   2  -4  276.08   13.22
  -5  -2  -4  265.46   13.17
  -5  -2  -4  284.35   13.47
  -5   2  -4  277.00   13.31
  -5  -2  -4  276.64   13.27
  -5  -2  -4  280.97   13.04
  -5  -2  -4  282.48   13.59
  -5  -2  -4  291.94   17.63
  -5  -2  -4  265.15   12.94
  -5   2  -4  280.90   17.67
  -5   2  -4  273.07   13.51
  -5  -2  -4  278.67   13.62
  -5   2  -5  282.42   13.65
  -5   2  -5  274.17   13.36
  -5  -2  -5  275.87   13.37
  -5  -2  -5  284.20   13.62
  -5  -2  -5  272.01   13.80
  -5  -2  -5  277.19   13.20
  -5   2  -5  267.83   13.36
  -5   2  -5  287.73   18.22
  -5  -2  -5  291.63   18.21
  -5  -2  -5  254.10   12.75
  -5   2  -5  278.86   13.64
  -5  -2  -5  270.41   13.76
  -5   2  -6   41.62    4.68
  -5   2  -6   42.19    5.34
  -5   2  -6   48.21    4.65
  -5  -2  -6   45.20    4.60
  -5  -2  -6   46.31    5.44
  -5   2  -6   48.33    4.68
  -5  -2  -6   39.55    7.61
  -5   2  -6   39.89    7.80
  -5   2  -6   37.63    5.77
  -5  -2  -6   41.60    5.85
  -5  -2  -6   44.75    6.00
  -5   2  -7  512.94   23.96
  -5   2  -7  529.29   24.24
  -5  -2  -7  541.80   24.29
  -5  -2  -7  533.86   24.55
  -5   2  -7  525.29   24.36
  -5   2  -7  526.65   24.16
  -5  -2  -7  520.97   23.77
  -5  -2  -7  527.32   24.16
  -5   2  -7  504.67   29.65
  -5  -2  -7  487.00   29.37
  -5  -2  -8   24.92    5.17
  -5   2  -8   24.98    5.26
  -5  -2  -8   24.28    4.40
  -5  -2  -8   28.87    6.24
  -5   2  -8   23.82    5.95
  -5  -2  -8   23.52    5.79
  -5  -2  -9    4.27    5.46
  -5  -2  -9    3.89    4.31
  -5   2  -9    4.04    4.37
  -5  -2  -9    5.97    4.64
  -5  -2  -9   -0.89    3.31
  -5   2  -9    0.88    4.17
  -5   2  -9    4.66    5.20
  -5   2 -10  159.78    8.85
  -5   2 -10  173.81    9.28
  -5   2 -11  157.44    7.72
   5   3 -15   21.70    3.47
   5  -3 -15   32.25    4.39
   5  -3 -15   33.03    3.42
   5  -3 -14    4.37    5.52
   5  -3 -13  131.57    8.48
   5   3 -13  137.27    8.57
   5  -3 -13  122.65    7.80
   5   3 -13  130.02    8.40
   5   3 -12  140.51    8.80
   5  -3 -12  130.99    8.52
   5   3 -12  133.18    8.38
   5  -3 -12  126.23    8.30
   5   3 -12   83.95   11.98
   5   3 -12  101.56   12.63
   5  -3 -12  127.66    8.30
   5  -3 -12   81.93   11.66
   5  -3 -11   40.95    5.72
   5   3 -11   32.27    5.67
   5  -3 -11   42.31    5.86
   5   3 -11   39.53    5.87
   5   3 -11   27.58    7.51
   5   3 -11   30.03    7.12
   5   3 -11   20.06    8.05
   5  -3 -11   28.43    8.51
   5  -3 -11   49.39    5.89
   5   3 -11   33.42    5.37
   5  -3 -11   38.72    5.35
   5   3 -11   33.54    5.34
   5   3 -10  312.62   16.54
   5   3 -10  327.38   15.86
   5  -3 -10  348.58   16.00
   5   3 -10  303.91   21.08
   5  -3 -10  290.81   21.46
   5   3 -10  307.03   21.35
   5  -3 -10  341.89   21.64
   5  -3 -10  351.83   16.08
   5   3 -10  336.31   16.09
   5   3  -9  132.49   13.37
   5  -3  -9  158.61   14.24
   5  -3  -9  147.72    8.40
   5   3  -9  134.62    8.28
   5   3  -9  135.15    8.90
   5   3  -9  149.90   13.26
   5  -3  -9  185.54   13.84
   5  -3  -9  146.45    8.48
   5   3  -9  138.69    8.50
   5   3  -8   14.06    7.02
   5   3  -8   14.14    3.84
   5   3  -8   17.40    3.75
   5  -3  -8   20.21    3.76
   5  -3  -8   22.62    7.84
   5  -3  -8   19.14    4.02
   5   3  -8   15.49    4.01
   5   3  -8   17.67    8.08
   5  -3  -8   31.71    8.34
  -5   3   8   23.81    5.88
   5  -3  -8   18.50    7.45
   5  -3  -7  161.75   13.46
   5  -3  -7  144.65   13.49
  -5   3   7  157.53   12.18
   5   3  -7  163.00   12.65
   5  -3  -7  174.06   13.12
   5  -3  -6  484.76   24.16
  -5   3   6  510.85   26.38
   5  -3  -5   31.31    5.17
   5  -3  -5   44.04    8.26
   5  -3  -5   33.32    7.84
  -5   3   5   28.59    7.44
   5  -3  -4    6.71    6.18
  -5   3   4   12.83    6.66
   5  -3  -3 1044.09   47.91
  -5   3   3 1050.14   48.54
   5  -3  -2   11.71    5.31
   5  -3  -1   45.61    5.93
  -5  -3   1   46.63    6.41
  -5   3   1   50.30    6.66
  -5   3   1   46.19    7.61
  -5  -3   0  567.37   27.57
  -5   3   0  583.06   27.73
  -5   3   0  541.41   28.43
  -5   3  -1   10.42    5.95
  -5   3  -1   14.11    5.27
  -5  -3  -1   13.01    4.79
  -5  -3  -2  252.25   15.48
  -5   3  -2  265.84   15.35
  -5   3  -2  268.90   15.87
  -5   3  -2  248.52   12.30
  -5   3  -2  259.92   12.07
  -5   3  -3  696.06   30.42
  -5  -3  -3  679.24   30.35
  -5  -3  -3  701.42   30.50
  -5   3  -3  715.88   30.53
  -5   3  -3  700.10   30.71
  -5  -3  -3  685.61   30.43
  -5   3  -3  705.31   30.50
  -5   3  -3  743.53   35.03
  -5  -3  -3  699.36   30.53
  -5  -3  -3  733.60   34.82
  -5   3  -3  709.11   30.83
  -5  -3  -3  706.91   30.66
  -5   3  -4   36.97    4.06
  -5  -3  -4   33.17    4.07
  -5   3  -4   38.71    4.19
  -5   3  -4   35.98    3.60
  -5  -3  -4   31.24    3.48
  -5  -3  -4   30.12    3.52
  -5   3  -4   39.55    3.72
  -5   3  -4   35.97    4.03
  -5  -3  -4   30.35    3.11
  -5  -3  -4   23.84    3.21
  -5   3  -4   44.64    6.75
  -5  -3  -4   39.35    6.83
  -5  -3  -4   30.99    3.66
  -5  -3  -4   33.10    4.71
  -5  -3  -4   31.97    5.20
  -5   3  -5    4.83    3.36
  -5   3  -5    2.59    3.84
  -5  -3  -5    4.91    3.77
  -5   3  -5    3.40    2.86
  -5  -3  -5    2.45    2.77
  -5   3  -5    2.65    2.92
  -5  -3  -5    3.91    2.81
  -5   3  -5    3.11    5.06
  -5  -3  -5    3.06    5.08
  -5  -3  -5    4.24    4.44
  -5  -3  -5    2.29    5.04
  -5   3  -6  331.20   16.24
  -5   3  -6  321.84   16.11
  -5  -3  -6  321.75   16.11
  -5   3  -6  327.45   15.92
  -5  -3  -6  332.38   15.92
  -5   3  -6  322.19   16.25
  -5   3  -6  342.64   16.16
  -5  -3  -6  343.70   16.51
  -5   3  -6  326.50   20.87
  -5  -3  -6  349.25   21.18
  -5  -3  -6  322.86   15.57
  -5  -3  -6  338.48   16.52
  -5   3  -7    6.09    3.33
  -5   3  -7    8.98    4.62
  -5  -3  -7    9.12    4.66
  -5   3  -7   12.02    3.83
  -5   3  -7    4.31    5.03
  -5  -3  -7    8.50    5.43
  -5  -3  -7    8.63    3.68
  -5  -3  -7    9.09    5.71
  -5   3  -7   12.13    5.48
  -5  -3  -7    9.45    5.79
  -5   3  -8   32.39    3.86
  -5  -3  -8   39.62    5.40
  -5   3  -8   40.18    5.48
  -5  -3  -8   33.77    4.21
  -5  -3  -8   40.76    6.55
  -5   3  -8   42.59    6.16
  -5  -3  -8   43.10    6.32
  -5  -3  -9  247.44   13.49
  -5   3  -9  241.90   13.17
  -5   3  -9  257.09   12.98
  -5  -3  -9  264.59   13.13
  -5  -3  -9  269.42   13.03
  -5   3  -9  256.67   12.97
  -5   3 -10   13.71    3.63
  -5   3 -10   13.42    4.13
  -5   3 -11    1.90    2.19
   5   4 -15   66.81    4.74
   5  -4 -15   72.23    4.61
   5  -4 -14  249.76   12.30
   5  -4 -13   42.79    5.37
   5   4 -13   46.81    5.57
   5  -4 -13   39.35    5.42
   5  -4 -12   94.58    7.41
   5   4 -12  115.25    7.68
   5  -4 -12  120.52    8.00
   5   4 -12   97.34    7.51
   5   4 -12  105.66    7.79
   5  -4 -12   97.73    7.55
   5   4 -11   90.37    7.07
   5  -4 -11   78.86    6.85
   5   4 -11   88.73    7.13
   5   4 -11   82.41    6.63
   5  -4 -11   73.20    6.44
   5   4 -11   76.90    6.92
   5  -4 -11   83.56    6.85
   5   4 -11   60.43    9.52
   5   4 -11   68.52   10.64
   5  -4 -11   73.73   10.59
   5  -4 -11   87.36    7.14
   5   4 -11   48.10    8.47
   5  -4 -10  206.64   11.16
   5   4 -10  207.58   11.21
   5   4 -10  221.28   12.01
   5   4 -10  201.60   16.54
   5   4 -10  200.58   16.64
   5  -4 -10  184.96   16.12
   5   4 -10  173.24   15.65
   5  -4 -10  214.54   11.35
   5   4 -10  228.57   11.64
   5   4  -9  532.95   24.95
   5  -4  -9  568.15   25.04
   5   4  -9  540.70   25.81
   5  -4  -9  624.73   30.74
   5  -4  -9  554.30   24.99
   5   4  -9  557.83   25.06
   5   4  -9  572.85   31.40
   5  -4  -9  598.04   31.83
   5  -4  -9  535.58   31.48
   5   4  -9  554.92   30.82
   5  -4  -9  608.99   31.10
   5   4  -8  415.99   20.01
   5  -4  -8  479.63   24.51
   5   4  -8  398.63   19.07
   5  -4  -8  445.88   19.24
   5   4  -8  470.45   24.51
  -5   4   8  451.77   23.56
   5  -4  -8  408.26   19.09
   5   4  -8  428.13   19.23
   5   4  -8  437.59   25.67
   5  -4  -8  414.31   25.45
   5  -4  -8  496.45   26.11
  -5  -4   8  387.11   18.81
   5  -4  -7  167.73   13.76
   5  -4  -7  144.25   13.35
   5   4  -7  183.03   13.25
   5  -4  -7  172.42   12.93
  -5   4   7  150.31   12.37
   5   4  -6   97.97   10.85
   5  -4  -6  102.63    8.43
  -5   4   6   88.96    9.72
   5  -4  -5  293.07   19.10
   5  -4  -5  340.25   17.39
  -5   4   5  295.04   19.09
   5  -4  -4  328.79   19.00
  -5   4   4  312.16   19.38
   5  -4  -3  954.41   44.66
  -5   4   3  969.41   45.67
   5  -4  -2  441.97   22.02
  -5   4   2  418.09   21.62
  -5  -4   2  390.95   21.22
  -5  -4   1  187.31   11.79
  -5   4   1  178.08   11.83
  -5   4   1  182.61   13.45
   5   4   0   24.82    4.49
  -5   4   0   14.77    6.17
  -5   4   0   24.57    5.45
  -5  -4   0   23.90    5.09
  -5  -4  -1  468.36   23.36
  -5   4  -1  460.04   24.15
  -5   4  -1  428.26   23.32
  -5   4  -2  268.65   15.49
  -5  -4  -2  247.40   15.14
  -5  -4  -2  246.29   12.01
  -5   4  -2  264.81   15.48
  -5   4  -2  258.20   11.78
  -5   4  -2  252.35   11.63
  -5  -4  -2  229.56   11.49
  -5  -4  -2  238.17   11.65
  -5   4  -3   71.76    5.03
  -5   4  -3   71.59    4.62
  -5  -4  -3   65.22    4.91
  -5  -4  -3   61.98    4.50
  -5   4  -3   68.67    5.05
  -5  -4  -3   60.58    4.46
  -5   4  -3   67.97    4.63
  -5  -4  -3   66.03    7.61
  -5   4  -3   57.92    7.54
  -5  -4  -3   67.79    5.07
  -5   4  -3   71.32    5.18
  -5  -4  -3   76.16    6.05
  -5   4  -4  279.13   13.21
  -5   4  -4  269.17   13.01
  -5  -4  -4  265.31   12.97
  -5  -4  -4  255.13   13.10
  -5   4  -4  277.68   13.10
  -5   4  -4  287.99   13.51
  -5  -4  -4  268.95   13.00
  -5  -4  -4  266.16   13.33
  -5   4  -4  290.22   17.53
  -5  -4  -4  276.57   13.17
  -5  -4  -4  266.07   17.05
  -5  -4  -4  260.43   12.91
  -5   4  -4  284.07   13.59
  -5  -4  -4  266.43   13.66
  -5   4  -5   69.46    5.15
  -5  -4  -5   70.09    5.13
  -5   4  -5   69.79    5.65
  -5  -4  -5   72.07    5.69
  -5  -4  -5   66.46    6.15
  -5   4  -5   61.31    8.41
  -5  -4  -5   65.39    5.13
  -5  -4  -5   65.54    4.87
  -5  -4  -5   63.93    8.37
  -5   4  -5   68.32    5.73
  -5  -4  -5   75.70    6.93
  -5   4  -6    3.49    3.66
  -5   4  -6    3.08    4.10
  -5  -4  -6    5.87    4.23
  -5   4  -6    4.16    3.25
  -5   4  -6   -0.58    5.03
  -5  -4  -6    1.70    4.96
  -5  -4  -6    5.79    5.14
  -5  -4  -6    7.03    5.98
  -5   4  -7  282.94   14.70
  -5  -4  -7  290.83   15.06
  -5  -4  -7  292.09   14.49
  -5   4  -7  292.94   14.55
  -5   4  -7  284.74   14.49
  -5  -4  -7  279.99   14.98
  -5   4  -8  140.11    8.81
  -5  -4  -8  137.95    9.16
  -5   4  -8  109.65    7.57
  -5  -4  -8  135.74    9.24
  -5  -4  -8  134.37    8.29
  -5   4  -8  133.03    8.31
  -5   4  -9    7.74    4.68
  -5  -4  -9    9.03    5.18
  -5   4 -10  322.95   15.08
  -5   4 -10  324.46   15.06
  -5   4 -11   10.12    2.33
   5   5 -15   53.67    3.74
   5   5 -14    0.93    3.27
   5  -5 -14    0.10    3.02
   5  -5 -13  190.09   11.79
   5   5 -13  169.23    9.98
   5  -5 -13  169.42    9.88
   5   5 -12   22.49    4.50
   5  -5 -12   22.15    4.73
   5  -5 -12   30.90    7.74
   5  -5 -12   29.39    5.80
   5  -5 -12   20.39    5.01
   5   5 -12   25.28    5.05
   5   5 -11  123.02    8.43
   5   5 -11  120.29    8.17
   5  -5 -11  114.72    8.04
   5  -5 -11  126.86    8.14
   5   5 -11  101.79   11.92
   5  -5 -11  139.79    8.84
   5   5 -11  105.30   12.04
   5  -5 -11   97.14   11.85
   5   5 -11   96.30   10.97
   5   5 -11  128.58    8.04
   5  -5 -11  126.18    7.96
   5  -5 -10   46.11    5.45
   5   5 -10   43.15    5.57
   5   5 -10   47.32    9.04
   5   5 -10   32.42    8.41
   5  -5 -10   41.05    8.43
   5  -5 -10   42.75    5.07
   5   5 -10   46.93    5.11
   5   5 -10   51.03    5.56
  -5  -5   9  251.18   12.67
   5  -5  -9  274.23   13.27
   5   5  -9  275.59   13.35
   5   5  -9  260.00   18.73
   5  -5  -9  282.64   19.26
   5   5  -9  260.06   18.24
   5  -5  -9  315.90   19.08
   5   5  -9  261.47   13.98
   5   5  -9  246.74   13.03
   5  -5  -9  279.59   13.20
   5  -5  -8    1.78    6.69
   5   5  -8    4.87    6.80
   5   5  -8    5.43    3.82
   5   5  -8    6.03    3.45
   5  -5  -8    5.37    3.37
   5  -5  -8    8.60    3.67
   5   5  -8    6.36    3.81
  -5   5   8    3.63    5.11
   5   5  -8    4.07    7.31
   5  -5  -8    6.93    7.04
  -5  -5   8    1.45    2.65
   5   5  -7  590.74   28.97
   5  -5  -7  605.65   29.09
   5  -5  -7  515.66   24.26
   5   5  -7  545.14   24.38
  -5   5   7  616.99   29.93
   5  -5  -7  602.68   30.89
   5  -5  -7  561.48   30.94
  -5  -5   7  563.30   24.53
  -5   5   6   62.61    8.79
   5  -5  -6   79.46    8.10
   5   5  -6   81.07   10.18
   5   5  -6   81.44    9.01
   5  -5  -5   -1.99    4.72
   5   5  -5   -1.27    6.88
   5  -5  -5    5.43    6.60
  -5   5   5    4.66    6.01
   5  -5  -4    8.99    6.10
   5   5  -4   14.05    6.73
   5   5  -3  359.26   20.30
  -5  -5   2  139.45    9.96
  -5   5   2  147.76   10.29
   5   5  -2  130.24   10.41
  -5   5   1 1757.84   74.56
  -5  -5   1 1673.46   74.18
   5   5  -1 1686.32   74.08
   5   5   0  506.24   23.91
  -5   5  -1  316.54   15.05
  -5   5  -1  362.45   19.63
  -5  -5  -1  309.56   17.66
  -5   5  -1  340.52   18.43
  -5   5  -2    3.61    2.11
  -5  -5  -2    3.81    2.05
  -5   5  -2    1.08    2.36
  -5  -5  -2    2.09    3.97
  -5   5  -2    3.99    4.30
  -5  -5  -2   -0.23    3.10
  -5   5  -2    3.15    4.72
  -5   5  -2    4.64    2.76
  -5  -5  -2    2.62    4.26
  -5   5  -3  487.52   24.76
  -5  -5  -3  482.22   24.39
  -5  -5  -3  487.38   20.76
  -5  -5  -3  431.38   20.22
  -5  -5  -3  437.82   20.18
  -5   5  -3  454.42   20.29
  -5   5  -3  452.86   20.66
  -5   5  -3  462.62   20.33
  -5   5  -3  449.06   20.21
  -5  -5  -3  441.91   20.17
  -5  -5  -3  451.43   20.27
  -5  -5  -4  170.09   12.48
  -5  -5  -4  162.70    8.98
  -5  -5  -4  149.89    8.72
  -5   5  -4  185.54   12.97
  -5   5  -4  169.29    9.11
  -5   5  -4  160.55    8.66
  -5  -5  -4  149.79    9.03
  -5   5  -4  172.71    9.40
  -5  -5  -4  164.29    8.82
  -5   5  -4  170.22    8.89
  -5   5  -4  168.71    8.68
  -5  -5  -4  161.34    8.58
  -5   5  -5  258.99   12.82
  -5   5  -5  274.16   12.77
  -5  -5  -5  255.40   12.64
  -5  -5  -5  238.30   12.73
  -5  -5  -5  257.01   13.18
  -5   5  -5  253.80   12.93
  -5  -5  -5  258.33   16.97
  -5   5  -5  282.00   17.59
  -5  -5  -5  249.01   12.69
  -5  -5  -5  247.93   12.56
  -5   5  -5  264.09   13.32
  -5  -5  -5  257.28   13.68
  -5  -5  -6  134.55    8.34
  -5   5  -6  143.35    8.39
  -5  -5  -6  134.63    9.01
  -5   5  -6  133.99    8.31
  -5   5  -6  120.10   12.07
  -5  -5  -6  114.90   11.85
  -5  -5  -6  132.61    7.70
  -5   5  -6  141.18    8.65
  -5  -5  -6  151.16    9.85
  -5   5  -7  181.35   10.73
  -5  -5  -7  196.43   11.19
  -5   5  -7  173.88   10.35
  -5  -5  -7  193.86   10.37
  -5   5  -7  182.46   10.30
  -5   5  -7  186.32   10.53
  -5  -5  -7  191.80   11.53
  -5   5  -8    3.22    3.42
  -5  -5  -8    3.49    5.56
  -5  -5  -8    8.46    3.99
  -5   5  -8    7.56    4.10
  -5   5  -8    8.56    4.94
  -5  -5  -8   12.56    6.21
  -5  -5  -9  247.96   12.60
  -5   5  -9  229.92   12.04
  -5   5 -10    6.10    3.46
   5  -6 -14  323.91   13.64
   5  -6 -14  316.40   14.45
   5  -6 -13    9.02    4.82
   5  -6 -13    6.62    6.52
   5   6 -12   68.08    6.06
   5  -6 -12   69.63    6.04
   5  -6 -12   88.35    7.20
   5  -6 -12   76.12    8.73
   5   6 -12   70.98    6.14
   5   6 -11    1.20    5.69
   5  -6 -11    4.58    5.45
   5   6 -11    4.71    3.98
   5   6 -11    3.06    4.01
   5  -6 -11    2.48    4.04
   5  -6 -11    0.70    6.79
   5   6 -11   -1.76    6.17
   5  -6 -11    0.57    5.67
   5   6 -11    0.64    5.54
   5  -6 -11    3.67    5.53
   5  -6 -11    4.74    4.31
   5   6 -11    2.63    4.35
   5   6 -10    0.78    4.19
   5  -6 -10    1.90    4.12
   5   6 -10    1.05    4.29
   5  -6 -10    3.67    4.20
   5   6 -10    0.66    6.40
   5   6 -10    1.84    6.17
   5   6 -10   -1.14    5.93
   5  -6 -10    1.13    5.95
   5   6 -10    2.42    3.81
   5   6 -10    0.79    3.83
   5  -6 -10    1.28    3.75
  -5  -6   9    0.12    2.73
   5   6  -9    6.16    3.66
   5  -6  -9    4.91    3.65
   5   6  -9    2.09    3.85
   5  -6  -9   -0.23    3.90
   5   6  -9    0.60    3.95
   5   6  -9    1.92    7.15
   5  -6  -9   -1.26    6.68
   5   6  -9    4.29    6.01
   5  -6  -9    9.52    6.50
   5   6  -8 1620.76   70.47
   5   6  -8 1789.35   71.72
   5  -6  -8 1620.67   70.50
   5  -6  -8 1734.27   75.61
   5   6  -8 1680.43   70.56
   5  -6  -8 1600.80   70.44
  -5   6   8 1603.45   75.67
   5   6  -8 1766.87   78.09
   5  -6  -8 1688.77   77.58
  -5  -6   8 1781.83   70.83
   5   6  -7    1.93    6.04
   5  -6  -7   10.67    6.37
   5  -6  -7    6.38    3.17
   5   6  -7    1.77    3.41
   5  -6  -7    8.79    3.28
   5   6  -7    1.98    3.21
  -5   6   7   10.83    6.12
   5  -6  -7    3.35    7.04
  -5  -6   7    6.16    2.88
   5  -6  -6   28.04    6.70
   5   6  -6   18.84    6.54
   5   6  -6   21.35    3.82
  -5   6   6   18.18    6.78
   5  -6  -6   21.92    5.86
  -5  -6   6   20.87    3.33
   5   6  -6   25.92    7.87
   5   6  -5    9.89    6.97
   5  -6  -5    6.87    5.46
   5   6  -4  114.50   10.87
   5   6  -3   10.49    6.10
   5   6  -2 2342.61  101.98
  -5   6   2 2327.98  101.38
  -5  -6   2 2408.06  101.34
   5   6  -1    2.45    4.16
  -5   6   1    3.05    4.02
  -5  -6   1    3.50    3.88
   5   6   0   18.80    4.09
  -5   6   0   22.34    4.99
  -5  -6   0   18.32    4.79
  -5   6   0   28.72    3.17
  -5   6  -1    6.49    4.20
  -5  -6  -1    7.07    4.05
  -5   6  -1    8.02    2.84
  -5  -6  -1    7.86    4.34
  -5   6  -2  225.50   10.77
  -5  -6  -2  213.78   10.66
  -5   6  -2  219.90   11.32
  -5  -6  -2  246.05   14.28
  -5   6  -2  250.12   14.56
  -5  -6  -2  232.42   11.59
  -5   6  -2  237.75   15.40
  -5   6  -2  240.93   11.54
  -5  -6  -2  218.23   11.75
  -5  -6  -3   20.68    5.17
  -5   6  -3   18.93    5.01
  -5  -6  -3   23.50    3.90
  -5   6  -3   19.80    3.35
  -5  -6  -3   17.97    2.72
  -5   6  -3   18.98    2.80
  -5   6  -3   18.62    2.71
  -5  -6  -3   20.22    2.79
  -5  -6  -3   21.55    5.27
  -5   6  -4  373.57   21.42
  -5  -6  -4  374.36   17.34
  -5  -6  -4  351.55   17.14
  -5  -6  -4  401.64   21.47
  -5  -6  -4  345.19   17.03
  -5   6  -4  376.74   17.38
  -5   6  -4  368.63   16.92
  -5   6  -4  376.59   16.90
  -5  -6  -4  371.42   16.87
  -5  -6  -4  346.70   16.84
  -5  -6  -5   30.53    4.18
  -5   6  -5   30.12    4.16
  -5   6  -5   31.78    3.66
  -5   6  -5   30.90    4.23
  -5  -6  -5   25.49    3.52
  -5  -6  -5   22.13    4.05
  -5   6  -5   23.99    5.96
  -5  -6  -5   19.61    5.82
  -5  -6  -5   25.88    4.13
  -5  -6  -5   26.83    5.12
  -5   6  -5   31.54    4.70
  -5   6  -6   24.21    6.22
  -5  -6  -6   25.03    4.02
  -5  -6  -6   24.19    5.41
  -5   6  -6   22.38    4.14
  -5   6  -6   29.61    4.75
  -5   6  -6   24.20    4.25
  -5  -6  -6   27.27    4.35
  -5   6  -7   53.45    5.17
  -5   6  -7   48.85    5.35
  -5   6  -7   43.70    5.90
  -5  -6  -7   52.62    7.38
  -5  -6  -7   51.83    6.34
  -5   6  -7   45.98    5.23
  -5   6  -8  588.98   27.24
  -5   6  -8  611.55   27.19
  -5  -6  -8  625.55   27.74
  -5   6  -9   14.26    4.11
  -5   6  -9   18.89    4.23
  -5  -6  -9   18.07    5.41
  -5   6 -10  169.33    8.36
  -5   6 -10  167.77    8.62
   5  -7 -15   82.03    4.94
   5  -7 -14    8.93    4.56
   5  -7 -14   10.25    3.53
   5   7 -14   -1.16    2.35
   5   7 -13  126.55    7.63
   5  -7 -13  130.20    8.12
   5  -7 -13  145.99    9.52
   5   7 -12   -0.80    3.34
   5  -7 -12    5.63    6.58
   5  -7 -12    8.75    3.96
   5   7 -12    1.54    3.62
   5  -7 -12   11.12    5.71
   5   7 -11   11.18    4.17
   5  -7 -11   13.21    3.94
   5  -7 -11   16.73    7.09
   5  -7 -11   13.44    5.99
   5  -7 -11   13.63    4.23
   5   7 -11    9.60    4.16
  -5  -7  10  194.14    9.47
   5   7 -10  178.78    9.75
   5  -7 -10  176.17    9.67
   5  -7 -10  161.68    9.70
   5   7 -10  179.70   15.90
   5  -7 -10  134.26   14.07
   5   7 -10  158.96   14.91
   5  -7 -10  194.41   11.89
   5   7 -10  142.06   13.79
   5   7 -10  177.49    9.58
   5  -7 -10  176.59    9.67
   5   7 -10  203.67   10.92
  -5  -7   9  141.96    7.28
   5  -7  -9   97.34    6.95
   5   7  -9  115.87    7.12
   5   7  -9  119.05   12.93
   5   7  -9  122.37   12.71
   5  -7  -9   75.02   10.90
   5   7  -9  112.55   11.59
   5  -7  -9   87.69   10.59
   5   7  -9  111.07    6.80
   5  -7  -9   94.07    6.78
   5   7  -9  139.70    8.37
  -5  -7   8    1.97    3.01
   5   7  -8   -0.18    3.74
   5   7  -8    1.94    3.07
   5  -7  -8    1.61    3.20
   5  -7  -8   -1.13    3.42
   5   7  -8    2.19    3.52
   5   7  -8    4.39    7.06
   5  -7  -8   -0.63    6.73
  -5   7   8    5.78    5.63
   5   7  -8    2.79    5.41
   5  -7  -8    0.93    5.60
   5   7  -7  535.50   25.22
   5  -7  -7  581.63   28.50
   5   7  -7  554.25   28.01
   5  -7  -7  613.29   29.87
   5  -7  -7  521.75   24.00
  -5   7   7  588.26   30.28
   5  -7  -7  600.02   31.35
  -5  -7   7  545.78   24.56
   5  -7  -6   35.74    6.71
   5   7  -6   25.84    6.17
   5  -7  -6   53.16    7.62
  -5   7   6   41.76    8.85
   5   7  -6   25.80    8.29
  -5  -7   6   28.59    3.76
   5   7  -5   13.31    5.20
   5   7  -5   15.06    3.41
   5  -7  -5   10.04    5.83
  -5  -7   5   17.33    3.06
   5   7  -5   16.58    6.95
   5   7  -4   21.91    6.94
  -5   7   3  379.39   20.61
  -5  -7   3  399.02   20.70
   5   7  -2   66.20    7.32
  -5  -7   2   65.30    6.04
   5   7  -1  476.20   23.83
  -5  -7   0  262.75   13.08
  -5  -7   0  278.86   14.91
  -5   7   0  274.45   15.28
  -5   7   0  259.96   12.68
  -5  -7  -1   56.90    4.87
  -5  -7  -1   53.15    5.93
  -5   7  -1   41.89    5.72
  -5   7  -1   50.77    4.46
  -5  -7  -1   59.52    5.70
  -5   7  -2    0.71    1.89
  -5   7  -2    0.66    2.60
  -5   7  -2   -0.70    3.69
  -5  -7  -2   -0.33    3.53
  -5   7  -2   -4.24    5.72
  -5   7  -2   -2.02    3.06
  -5  -7  -2    0.35    4.69
  -5   7  -3   94.68    5.56
  -5   7  -3   90.54    6.20
  -5   7  -3   84.74    8.38
  -5  -7  -3   84.61    8.48
  -5  -7  -3   97.73    6.69
  -5  -7  -3   99.26    6.62
  -5   7  -3   97.62    6.65
  -5  -7  -3   99.33    7.45
  -5  -7  -4    8.89    2.52
  -5  -7  -4    7.84    3.60
  -5  -7  -4    5.67    3.67
  -5   7  -4    6.24    4.19
  -5  -7  -4    4.35    4.20
  -5   7  -4    4.88    3.16
  -5  -7  -4    9.20    3.87
  -5  -7  -4    4.35    5.63
  -5   7  -4    4.93    2.48
  -5   7  -5  455.92   25.58
  -5  -7  -5  472.07   21.30
  -5  -7  -5  455.99   21.31
  -5   7  -5  479.27   21.85
  -5   7  -5  457.58   21.40
  -5  -7  -5  439.31   21.10
  -5  -7  -5  453.47   21.96
  -5  -7  -6   74.09    6.06
  -5   7  -6   98.00    7.04
  -5   7  -6   91.62    6.56
  -5  -7  -6   71.54    6.75
  -5   7  -7  144.73    9.11
  -5   7  -7  149.97    9.09
  -5   7  -7  154.25    9.05
  -5   7  -8    8.57    3.54
  -5  -7  -8    5.19    6.23
  -5   7  -8    3.79    4.28
  -5  -7  -9  199.87   10.67
  -5   7  -9  189.20    9.96
  -5   7  -9  186.08    9.67
  -5   7 -10    7.04    2.80
  -5   7 -10    6.72    2.36
   5  -8 -14  137.25    7.13
   5  -8 -14  123.05    7.54
   5  -8 -13   65.45    6.65
   5  -8 -13   70.31    5.94
   5  -8 -13   53.25    5.39
   5  -8 -12  122.37    8.13
   5  -8 -12  120.67    8.84
   5   8 -11   24.93    4.46
   5  -8 -11   23.04    6.32
   5   8 -11   20.92    3.51
   5  -8 -11   27.20    7.00
   5  -8 -10   46.27    7.55
   5   8 -10   69.67    6.08
   5   8 -10   49.54    4.70
   5   8 -10   57.41    9.83
   5  -8 -10   29.21    7.36
   5   8 -10   44.74    8.59
  -5  -8  10   61.67    4.81
   5   8  -9  116.22    7.84
   5  -8  -9   77.40    8.25
   5   8  -9   87.95   11.81
   5  -8  -9   71.62   10.93
   5   8  -9   82.02   11.33
  -5  -8   9  108.73    6.71
   5   8  -8  193.97   10.78
   5   8  -8  152.30   12.70
  -5   8   8  147.90   13.94
   5  -8  -8  147.28   15.00
   5   8  -8  191.96   15.86
  -5  -8   8  199.32   10.04
  -5  -8   7  262.72   12.80
   5   8  -7  265.83   13.52
   5  -8  -7  260.39   17.62
  -5   8   7  249.22   17.90
   5   8  -7  266.12   18.71
   5   8  -7  205.43   15.22
   5   8  -6  263.47   16.35
   5   8  -6  308.94   20.08
  -5  -8   6  298.38   14.41
   5   8  -5    6.36    4.14
   5   8  -5   11.07    3.73
   5   8  -5   -2.01    6.38
  -5  -8   5   11.23    3.16
   5  -8  -5   10.92    6.50
   5   8  -4  447.26   23.72
   5   8  -4  420.13   19.22
   5   8  -4  407.38   20.41
  -5   8   4  374.15   20.54
   5   8  -3  177.71    9.72
  -5   8   3  174.13   10.77
   5   8  -3  196.68   13.57
  -5  -8   3  181.41    9.37
   5   8  -2  305.94   16.95
  -5   8   2  268.90   14.53
  -5  -8   2  266.24   13.12
   5   8  -1   67.35    7.34
  -5   8   1   77.68    4.96
  -5  -8   1   67.68    5.46
  -5   8   1   78.10    6.59
   5   8   0    3.21    3.70
  -5   8   0    3.02    2.70
  -5   8   0    3.01    3.01
  -5  -8   0    4.18    3.37
  -5   8  -1   39.94    4.08
  -5  -8  -1   35.50    5.42
  -5   8  -1   30.42    4.73
  -5  -8  -1   31.42    4.48
  -5   8  -2  481.25   21.96
  -5   8  -2  491.62   22.08
  -5  -8  -2  475.16   22.19
  -5   8  -2  463.45   24.26
  -5   8  -3   31.53    3.97
  -5   8  -3   33.04    5.45
  -5  -8  -3   35.18    4.84
  -5  -8  -3   33.99    4.64
  -5   8  -3   34.19    4.62
  -5  -8  -3   45.71    6.31
  -5   8  -4  335.56   15.52
  -5   8  -4  316.05   19.31
  -5  -8  -4  345.70   16.57
  -5  -8  -4  348.43   16.62
  -5   8  -4  334.89   16.70
  -5   8  -4  326.73   16.32
  -5   8  -4  334.04   16.28
  -5  -8  -4  357.66   17.18
  -5   8  -5    3.13    3.43
  -5  -8  -5    8.37    6.57
  -5  -8  -5    6.98    3.92
  -5  -8  -6    3.38    3.78
  -5   8  -6    2.32    4.02
  -5  -8  -6    3.68    6.87
  -5   8  -6    3.15    3.57
  -5   8  -7  114.11    7.73
  -5   8  -7  111.61    7.52
  -5   8  -7  113.87    7.47
  -5   8  -8  198.14   10.56
  -5   8  -8  200.29   10.30
  -5   8  -9   23.89    3.80
  -5   8  -9   21.97    3.37
  -5   8 -10  100.50    5.47
   5  -9 -14    1.36    3.18
   5  -9 -14    1.13    2.86
   5  -9 -13  217.99   11.25
   5  -9 -13  241.77   11.09
   5  -9 -12  125.19    8.35
   5  -9 -12  107.04    8.38
   5   9 -11    2.38    3.57
   5  -9 -11    6.44    6.05
   5   9 -10   85.04    7.10
  -5  -9  10   95.13    6.15
   5  -9 -10   83.40    8.07
   5   9  -9  175.58   10.34
   5  -9  -9  153.08   10.39
   5   9  -9  145.11   14.89
   5  -9  -9  120.30   13.44
   5   9  -9  135.84   14.42
  -5  -9   9  189.74    9.55
   5   9  -8    4.75    4.25
   5  -9  -8    3.87    5.23
  -5   9   8   -0.59    5.38
   5  -9  -8    4.06    6.73
   5   9  -8   -4.13    7.09
  -5  -9   8   11.57    3.71
   5   9  -7  184.61   10.73
   5  -9  -7  160.39   14.36
   5   9  -7  172.97   15.38
  -5  -9   7  186.78   10.03
  -5   9   7  160.75   14.78
   5   9  -6  267.80   19.86
  -5  -9   6  305.75   14.97
   5   9  -5   16.11    4.17
   5   9  -5    8.09    6.65
  -5  -9   5   14.63    3.62
   5  -9  -5   24.53    7.30
   5   9  -4   44.67    8.12
   5   9  -4   45.36    4.85
  -5  -9   3  367.72   17.64
  -5  -9   3  401.37   17.97
   5   9  -3  425.64   22.61
   5   9  -3  381.63   18.26
  -5  -9   2    3.06    3.18
  -5  -9   2    3.17    2.88
   5   9  -2    3.19    5.01
   5   9  -2    5.03    3.15
   5   9  -1   88.92    6.40
  -5   9   1  114.64    6.31
  -5  -9   1  110.07    6.70
   5   9  -1   90.58    9.34
  -5  -9   1  100.97    6.37
  -5  -9   0   81.52    5.97
   5   9   0   70.39    5.39
  -5  -9   0   68.14    5.09
  -5  -9  -1   14.37    4.13
  -5   9  -1   14.21    3.33
  -5  -9  -1   18.33    5.23
  -5  -9  -2    6.24    4.26
  -5   9  -2    2.25    3.34
  -5   9  -2    2.62    2.96
  -5  -9  -2    7.54    5.48
  -5  -9  -3  746.01   32.77
  -5   9  -3  709.24   32.62
  -5   9  -3  725.17   32.36
  -5  -9  -3  744.76   32.68
  -5  -9  -4   58.36    5.72
  -5  -9  -4   59.72    5.89
  -5   9  -4   48.44    5.59
  -5   9  -4   51.26    4.99
  -5   9  -4   50.45    4.81
  -5  -9  -4   57.33    7.22
  -5   9  -5   21.47    3.98
  -5  -9  -5   35.08    7.06
  -5  -9  -5   30.31    4.79
  -5  -9  -6  197.50   11.25
  -5   9  -6  222.51   11.85
  -5  -9  -6  220.26   12.77
  -5   9  -6  192.84   10.98
  -5   9  -6  221.46   11.32
  -5   9  -7    2.85    3.83
  -5  -9  -7    8.44    6.69
  -5   9  -7    6.11    3.97
  -5   9  -8   16.41    3.58
  -5  -9  -8   19.59    5.92
  -5   9  -8   14.45    3.95
  -5   9  -8   15.46    3.53
  -5   9  -9  238.83   11.99
  -5   9  -9  286.22   12.30
   5 -10 -14    5.76    2.39
   5 -10 -13    8.03    3.98
   5 -10 -13   10.32    3.42
   5 -10 -13    7.48    3.93
   5 -10 -12  162.82    9.50
   5 -10 -12  153.60    9.23
   5  10 -11  203.14   10.82
  -5 -10  11  186.36    9.61
   5 -10 -11  203.49   11.18
   5  10 -10   69.14    6.22
  -5 -10  10   72.06    5.40
   5 -10 -10   56.56    6.79
   5  10  -9  147.36    9.33
   5 -10  -9  101.95   12.27
   5  10  -9  121.28   13.25
  -5 -10   9  152.56    8.49
   5 -10  -9  131.24    9.08
   5  10  -8  139.83    9.28
   5 -10  -8  138.16    8.94
   5 -10  -8  130.13   13.80
   5  10  -8  112.65   13.31
  -5 -10   8  156.89    8.76
   5 -10  -7   18.47    6.73
  -5  10   7   16.32    7.14
   5  10  -7    3.99    6.94
  -5 -10   7    8.30    3.67
   5  10  -7    2.80    4.22
   5 -10  -6   69.08    9.85
   5  10  -6   74.72   10.69
   5  10  -6   79.87   10.78
  -5 -10   6   82.38    6.23
   5  10  -5  883.27   46.68
   5  10  -5  943.00   47.59
   5 -10  -5  952.79   47.79
   5  10  -5  975.64   42.08
   5  10  -4  154.70    9.16
   5  10  -4  151.92   13.10
  -5 -10   4  146.50    8.49
  -5 -10   3   45.64    4.33
   5  10  -3   49.35    5.10
   5  10  -3   46.95    8.03
   5  10  -3   45.61    8.29
  -5 -10   3   54.34    4.86
  -5 -10   2  104.75    6.65
   5  10  -2  101.78    6.96
   5  10  -2  102.82   10.33
  -5 -10   2  104.43    6.60
  -5  10   1  101.29    5.89
  -5 -10   1   90.05    6.38
   5  10  -1   84.50    6.31
   5  10  -1   82.90    8.91
  -5 -10   1   90.59    6.06
   5  10   0   14.00    3.47
  -5 -10   0   23.43    3.34
  -5 -10   0   23.54    4.29
  -5  10   0   14.97    3.20
  -5 -10  -1  472.08   20.78
  -5  10  -1  463.04   20.47
  -5 -10  -2  275.93   13.58
  -5  10  -2  245.33   13.07
  -5  10  -2  251.52   12.93
  -5 -10  -2  255.89   13.58
  -5 -10  -3  235.13   12.22
  -5  10  -3  217.22   11.84
  -5  10  -3  196.95   11.19
  -5 -10  -3  236.80   12.54
  -5 -10  -4  395.22   18.54
  -5  10  -4  397.24   18.64
  -5  10  -4  357.87   17.84
  -5  10  -4  384.91   18.08
  -5 -10  -4  372.82   18.87
  -5 -10  -5  180.20   10.65
  -5  10  -5  201.73   11.07
  -5 -10  -5  183.29   11.64
  -5  10  -5  184.29   10.23
  -5 -10  -6   -0.30    3.91
  -5  10  -6    4.82    3.94
  -5 -10  -6    8.68    6.56
  -5  10  -6    0.42    3.29
  -5  10  -7  279.53   14.04
  -5 -10  -7  303.28   14.79
  -5  10  -7  268.25   13.15
  -5  10  -8   31.26    3.97
  -5  10  -8   29.38    3.68
  -5  10  -9    1.95    2.42
   5 -11 -13    6.07    2.86
   5 -11 -13    5.01    2.74
   5 -11 -12  142.29    8.29
   5 -11 -12  128.28    7.65
   5  11 -11    7.02    3.47
   5 -11 -11   12.70    5.69
  -5 -11  11    2.20    2.39
   5 -11 -11    7.52    4.60
   5  11 -10  224.24   12.61
  -5 -11  10  257.56   11.96
   5 -11 -10  220.47   12.14
   5  11  -9   44.61    5.53
  -5 -11   9   52.35    5.00
   5  11  -8   34.87    5.44
   5 -11  -8   22.03    7.33
   5  11  -8   25.56    7.87
  -5 -11   8   35.89    4.76
  -5  11   7    7.45    6.71
   5 -11  -7   -0.65    5.93
  -5 -11   7   12.60    4.04
   5  11  -7   12.33    4.59
   5 -11  -6  270.58   19.95
   5  11  -6  259.36   20.06
  -5 -11   6  306.67   14.82
   5  11  -5   65.33    9.74
   5 -11  -5   48.66    9.31
   5  11  -5   59.42    6.13
   5 -11  -4  544.38   31.37
   5  11  -4  567.02   25.32
   5  11  -4  509.03   30.02
  -5 -11   4  527.58   24.65
  -5 -11   3   27.62    3.70
   5  11  -3   35.99    4.87
   5  11  -3   26.89    7.38
  -5 -11   3   30.67    4.30
  -5 -11   2   31.23    4.17
   5  11  -2   34.68    4.70
   5  11  -2   32.43    7.05
  -5 -11   2   40.25    4.46
  -5  11   1   63.05    4.75
  -5 -11   1   67.17    5.51
   5  11  -1   61.74    5.64
   5  11  -1   58.98    7.86
  -5 -11   1   62.54    5.08
   5  11   0   28.28    4.30
  -5 -11   0   37.08    4.80
  -5 -11   0   29.30    3.66
  -5  11   0   43.05    4.11
  -5 -11  -1   -0.79    4.11
   5  11   1    4.44    3.22
  -5  11  -1    7.09    3.25
  -5  11  -1    2.36    3.15
  -5  11  -2  486.70   22.52
  -5  11  -2  468.12   22.68
  -5 -11  -2  506.69   23.24
  -5 -11  -2  510.71   23.13
  -5  11  -3   69.21    5.93
  -5  11  -3   63.07    5.20
  -5  11  -3   61.06    5.06
  -5 -11  -3   67.77    7.28
  -5 -11  -4  161.73    9.96
  -5  11  -4  164.77    9.87
  -5  11  -4  158.02    9.11
  -5 -11  -4  175.54   10.67
  -5 -11  -5   24.22    4.94
  -5  11  -5   21.70    4.81
  -5 -11  -5   32.10    6.73
  -5  11  -5   26.30    3.84
  -5 -11  -6  102.49    7.48
  -5 -11  -6  127.79    8.89
  -5  11  -6  110.48    6.66
  -5  11  -6  119.51    6.97
  -5  11  -8  168.21    8.47
  -5  11  -8  174.49    8.83
   5 -12 -13    4.77    2.17
   5 -12 -13    2.78    2.53
   5 -12 -12    1.99    3.61
   5 -12 -12    3.55    3.96
   5 -12 -11  380.06   14.89
  -5 -12  11  262.64   13.44
   5  12 -10   11.07    3.87
  -5 -12  10   10.88    3.25
   5 -12 -10   10.31    5.92
   5  12  -9   11.32    4.27
  -5 -12   9   10.16    3.74
   5  12  -8    2.99    4.37
  -5 -12   8    7.03    3.97
   5  12  -7   86.45   11.50
  -5 -12   7  103.87    7.20
   5  12  -7  108.24    7.93
   5 -12  -6   -0.68    6.29
   5  12  -6    4.13    6.23
  -5 -12   6    8.94    4.24
   5  12  -5  345.24   23.44
   5 -12  -5  360.65   24.09
   5  12  -5  372.67   18.41
   5 -12  -4   18.25    7.71
   5  12  -4   10.06    4.68
   5  12  -4   11.23    6.77
  -5 -12   4   14.79    4.08
  -5 -12   3   80.81    5.73
   5  12  -3   92.57    7.08
   5  12  -3   72.24    9.96
  -5 -12   3   93.40    6.50
  -5 -12   2    1.72    3.27
   5  12  -2    5.16    3.94
   5  12  -2   -0.54    4.99
  -5 -12   2    1.78    3.34
  -5 -12   1  163.20    9.20
   5  12  -1  157.64    9.73
  -5 -12   1  176.82    9.57
   5  12   0    0.51    3.52
  -5 -12   0   -1.53    3.97
  -5 -12   0    0.76    2.59
  -5  12   0   -2.17    2.79
  -5 -12  -1  611.43   26.01
  -5 -12  -1  600.25   25.72
   5  12   1  505.81   25.12
  -5  12  -1  537.23   25.07
  -5  12  -1  546.19   25.12
  -5 -12  -2   13.11    4.82
   5  12   2   10.78    3.38
  -5  12  -2    7.09    3.67
  -5  12  -2   10.76    3.12
  -5  12  -3   12.98    4.02
  -5  12  -3   12.18    3.08
  -5  12  -3   11.89    2.97
  -5  12  -4   14.39    4.36
  -5  12  -4    7.80    3.03
  -5 -12  -5  283.20   14.39
  -5  12  -5  278.91   14.22
  -5  12  -5  276.75   13.42
  -5  12  -6    5.15    3.63
  -5  12  -7   59.86    4.32
  -5  12  -8   29.15    3.02
   5 -13 -12   86.69    5.31
  -5 -13  11    0.99    1.88
   5 -13 -11    2.25    4.14
   5 -13 -11    2.69    4.26
   5  13 -10  171.59   10.26
   5 -13 -10  242.43   11.08
   5 -13 -10  215.65   11.20
  -5 -13  10  179.22    9.76
   5 -13  -9   15.77    5.99
  -5 -13   9   19.85    3.86
   5  13  -9   12.52    4.26
  -5 -13   8   18.67    4.21
   5  13  -8   23.89    4.89
  -5 -13   7   10.61    4.23
   5  13  -7   11.47    4.86
   5  13  -6  143.55   14.54
  -5 -13   6  194.95   10.49
   5  13  -5   26.46    7.59
   5 -13  -5   26.15    7.92
   5  13  -5   36.13    5.65
   5 -13  -4  200.92   17.33
   5  13  -4  158.75   14.84
  -5 -13   4  204.51   10.95
   5  13  -4  200.64   11.62
   5 -13  -3   -0.78    7.18
   5  13  -3   11.81    4.53
  -5 -13   3   10.40    3.91
   5  13  -3    1.19    5.42
   5  13  -2   25.42    4.77
  -5 -13   2   28.28    4.23
   5  13  -2   18.44    5.96
  -5 -13   1    0.43    3.19
   5  13  -1    0.74    3.78
  -5  13   0  262.01   12.74
   5  13   0  257.58   13.23
  -5 -13   0  278.79   13.70
  -5  13   0  248.69   12.41
  -5 -13   0  225.57   12.11
  -5 -13  -1   29.61    5.28
  -5  13  -1   30.92    3.94
  -5  13  -1   35.71    3.80
  -5 -13  -2  136.36    8.67
   5  13   2  106.48    7.16
  -5  13  -2  118.14    6.91
  -5  13  -2  115.84    6.76
  -5  13  -2  120.89    7.60
  -5  13  -3   30.98    3.54
  -5  13  -3   37.73    4.65
  -5 -13  -3   36.74    5.82
  -5  13  -4   34.89    3.52
  -5  13  -4   35.10    4.61
  -5 -13  -5   11.68    4.17
  -5  13  -5    2.12    3.59
  -5  13  -6  164.72    8.21
  -5  13  -6  171.48    9.12
  -5  13  -7    3.41    2.56
   5 -14 -11   81.76    4.77
   5 -14 -11   78.26    4.81
   5  14 -10   14.73    3.14
   5 -14 -10   29.58    4.63
   5 -14 -10   23.22    4.51
  -5 -14  10   21.82    2.96
   5  14  -9   82.16    6.20
   5 -14  -9   83.84    6.94
  -5 -14   9   78.79    5.67
   5 -14  -9   94.01    6.90
  -5 -14   8    5.34    3.72
   5  14  -8    7.49    4.09
   5 -14  -8    8.13    5.10
  -5 -14   7   38.04    5.11
   5  14  -7   38.79    5.37
   5 -14  -7   50.13    6.07
   5 -14  -6   31.46    5.40
  -5 -14   5  545.68   22.97
   5  14  -5  518.43   23.57
   5  14  -4   52.80    6.04
  -5 -14   4   51.19    5.45
   5  14  -3   42.73    5.70
  -5 -14   3   43.27    4.96
   5  14  -2   30.15    5.05
  -5 -14   2   33.20    4.43
  -5 -14   2   29.10    4.64
   5  14  -1  320.30   15.93
  -5 -14   1  296.35   14.94
  -5 -14   1  325.88   15.70
   5  14   0    5.55    3.92
  -5 -14   0    3.77    4.40
   5  14   1  287.62   14.75
  -5  14  -1  282.35   14.25
   5  14   2   16.81    3.52
  -5 -14  -2   24.06    5.22
  -5  14  -2   15.06    3.50
  -5 -14  -3   28.66    5.16
  -5  14  -3   34.04    4.25
  -5 -14  -4   41.57    5.28
  -5  14  -4   40.88    4.42
  -5  14  -5  194.68   10.09
   5 -14   6   11.56    2.13
  -5  14  -6   18.43    3.15
  -5  14  -7  176.20    8.49
   5 -15 -11    1.50    2.10
   5 -15 -10   60.49    4.39
   5 -15 -10   53.40    4.28
   5 -15  -9   51.11    4.89
   5 -15  -9   52.42    4.79
  -5 -15   9   40.54    3.88
   5  15  -9   39.71    4.21
   5 -15  -8   35.39    5.08
   5  15  -8   28.05    4.22
  -5 -15   8   28.57    3.93
   5 -15  -8   26.32    4.70
   5  15  -7   48.85    5.41
  -5 -15   7   49.03    5.09
   5 -15  -7   41.31    5.09
   5 -15  -6  119.86    7.50
  -5 -15   5    9.81    4.12
   5  15  -5    9.42    4.77
  -5 -15   4  134.11    8.31
   5  15  -4  131.27    8.95
   5  15  -3  120.21    8.49
  -5 -15   3  106.38    7.14
  -5 -15   2   44.54    4.54
   5  15  -2   39.55    5.35
  -5 -15   2   38.00    4.65
  -5 -15   1   26.29    3.46
  -5 -15   1   30.84    4.60
   5  15  -1   29.24    4.83
  -5 -15   0  222.70   11.76
   5  15   0  211.65   11.65
  -5 -15  -1    2.89    4.20
  -5  15  -1    2.51    2.55
   5  15   1    5.33    3.40
  -5  15  -2   60.05    4.65
   5  15   2   51.91    4.66
  -5 -15  -3  209.76   10.64
  -5  15  -3  175.19    9.61
  -5 -15  -4    6.64    3.82
  -5  15  -4    7.15    2.91
  -5  15  -5   24.09    3.02
  -5  15  -6  153.61    7.58
   5  16  -9   19.17    2.81
   5 -16  -9   28.84    3.21
   5 -16  -9   24.09    3.16
  -5 -16   9   23.57    2.75
   5 -16  -8   77.03    5.26
   5 -16  -8   71.03    5.16
  -5 -16   8   87.80    5.31
   5  16  -8   77.11    5.54
   5 -16  -7   38.86    4.47
  -5 -16   7   48.14    4.40
   5  16  -7   44.76    4.82
   5 -16  -7   33.52    4.01
   5 -16  -6   14.13    3.33
  -5 -16   5   19.09    4.00
  -5 -16   4   87.44    6.18
   5  16  -4   87.28    7.03
  -5 -16   3    9.83    3.54
   5  16  -3    7.70    4.26
  -5 -16   2  182.49    9.35
   5  16  -2  198.70   10.41
  -5 -16   1   92.94    6.49
   5  16  -1  107.59    7.14
  -5 -16   0   11.95    3.79
   5  16   0    9.10    3.66
  -5 -16  -1  133.11    7.74
   5  16   1  111.16    7.14
  -5 -16  -2   73.35    5.62
   5  16   2   66.18    4.66
  -5  16  -2   61.77    4.30
  -5  16  -3    0.59    2.18
  -5 -16  -3    1.66    3.46
  -5  16  -4   61.69    4.02
  -5  16  -5   18.31    2.21
   5 -16   5   19.21    2.14
  -5 -17   9   31.37    2.31
  -5 -17   8    5.20    2.09
   5  17  -8    2.58    2.25
  -5 -17   7   66.02    4.55
   5  17  -7   61.36    4.80
   5  17  -6   19.10    3.72
  -5 -17   5   19.68    3.45
  -5 -17   4    3.80    2.99
   5  17  -4    7.26    3.87
  -5 -17   3   74.56    5.17
   5  17  -3   77.25    6.15
   5  17  -2   12.19    3.74
   5  17  -1   59.05    4.95
  -5 -17   1   53.73    4.38
   5  17   0  102.36    6.33
  -5 -17   0   91.92    6.00
   5  17   1   14.62    2.97
  -5 -17  -1   18.33    3.46
  -5 -17  -2    4.27    2.98
   5 -17   4    0.06    1.69
   5  18  -7    2.68    2.02
   5  18  -6    3.15    2.51
  -5 -18   6    1.86    2.10
  -5 -18   5    0.70    2.23
   5  18  -4   48.43    4.35
  -5 -18   4   46.77    3.62
   5  18  -3    1.28    2.92
   5  18  -2  131.49    7.49
   5  18  -1    4.57    2.88
   5  18   0    8.61    2.56
   5  18   1    0.07    1.89
   5 -18   3    3.64    1.47
  -5 -19   5    4.12    1.43
   5  19  -4    3.14    2.13
   5  19  -3   34.26    3.16
   5  19  -2    9.29    2.31
   5  19  -1   95.26    5.27
   5 -19   0   20.55    1.97
   6   0 -15    5.66    3.79
   6   0 -14   22.08    5.47
   6   0 -14   18.90    4.82
   6   0 -13    0.27    4.82
   6   0 -13   -1.62    5.16
   6   0 -12  811.36   34.02
   6   0 -12  813.81   34.19
   6   0 -12  799.72   34.12
   6   0 -11    4.91    4.68
   6   0 -11   -6.42    6.25
   6   0 -11   -7.34    7.02
   6   0 -11   -3.26    6.82
   6   0 -11    5.15    5.18
   6   0 -10    7.26    4.66
   6   0 -10   10.10    7.95
   6   0 -10   11.30    7.24
   6   0 -10   13.57    4.92
   6   0  -9    3.57    7.72
   6   0  -9   -4.39    6.89
   6   0  -9   -0.60    4.06
   6   0  -8   24.41    7.82
   6   0  -8   16.11    4.21
   6   0  -8   15.51    7.23
  -6   0   7    1.76    5.69
   6   0  -7   -0.76    3.15
  -6   0   6 2230.94   98.26
   6   0  -5   10.98    6.42
  -6   0   5    5.33    7.05
   6   0  -4    9.79    6.09
  -6   0   4   14.82    6.93
   6   0  -3    5.00    5.24
   6   0  -2  627.03   30.56
  -6   0   2  658.49   31.85
  -6   0   2  641.13   32.48
  -6   0   1    7.31    5.76
  -6   0   1    0.39    6.11
   6   0  -1    4.25    4.09
  -6   0   0 1174.01   55.14
  -6   0   0 1222.54   54.85
  -6   0  -1    7.13    5.37
  -6   0  -1    2.65    2.45
  -6   0  -2    1.30    4.94
  -6   0  -2    0.57    2.39
  -6   0  -2    3.43    2.64
  -6   0  -2    1.87    2.86
  -6   0  -2    4.23    2.49
  -6   0  -2    3.78    3.27
  -6   0  -3    0.96    5.00
  -6   0  -3    3.35    2.74
  -6   0  -3    1.80    3.54
  -6   0  -3    2.64    2.65
  -6   0  -3    5.04    4.20
  -6   0  -4 1136.27   52.28
  -6   0  -4 1068.27   46.45
  -6   0  -4 1079.67   46.33
  -6   0  -4 1097.67   46.58
  -6   0  -4 1105.69   46.47
  -6   0  -4 1032.96   46.20
  -6   0  -5    2.47    4.44
  -6   0  -5    1.02    3.23
  -6   0  -5    6.38    3.06
  -6   0  -5   -5.81    5.70
  -6   0  -5    3.06    4.86
  -6   0  -5    6.80    4.74
  -6   0  -6  565.08   31.73
  -6   0  -6  590.74   26.30
  -6   0  -6  577.93   26.08
  -6   0  -6  561.40   26.32
  -6   0  -6  567.19   25.92
  -6   0  -7    9.06    4.97
  -6   0  -8   18.09    4.16
  -6   0  -9   -0.65    3.13
   6   1 -16   -0.72    1.90
   6  -1 -16    0.22    1.81
   6  -1 -15   69.47    5.54
   6  -1 -14   83.30    6.48
   6  -1 -14   78.06    7.36
   6   1 -14   85.07    6.82
   6  -1 -13  123.48    8.41
   6  -1 -13  114.75    8.10
   6  -1 -12   23.08    5.19
   6   1 -12   16.73    5.72
   6  -1 -12   16.22    7.69
   6  -1 -12    7.62    6.49
   6  -1 -12   16.74    5.55
   6   1 -11  357.78   17.61
   6   1 -11  364.72   16.74
   6  -1 -11  263.90   20.53
   6   1 -11  284.91   21.14
   6   1 -11  278.51   21.50
   6  -1 -11  272.95   21.67
   6  -1 -11  316.16   22.05
   6  -1 -11  375.86   16.59
   6   1 -10   67.64    6.77
   6  -1 -10   76.79    6.11
   6  -1 -10   54.84   10.32
   6   1 -10   55.86    9.80
   6  -1 -10   67.18   10.42
   6   1 -10   69.93   10.65
   6   1 -10   67.54    6.35
   6  -1  -9    1.53    7.34
   6  -1  -9    4.99    3.84
   6  -1  -9   -0.63    6.72
   6   1  -9    1.25    6.97
   6   1  -9    4.72    4.14
   6  -1  -8   17.41    7.67
   6   1  -8    3.44    7.21
  -6   1   8   -0.45    5.29
   6  -1  -8   -0.46    7.36
   6  -1  -8   -0.18    3.51
   6   1  -8    4.46    3.71
  -6   1   7  733.93   33.73
   6  -1  -7  587.58   28.81
   6  -1  -7  750.26   34.91
   6   1  -7  648.16   28.91
   6  -1  -6   84.53   10.22
   6  -1  -6   74.24    9.89
  -6   1   6  105.55   10.47
   6  -1  -5 2140.69   91.55
   6  -1  -5 1982.62   91.50
  -6   1   5 2210.57   92.04
  -6  -1   5 1970.14   91.35
   6  -1  -4  455.82   23.96
   6  -1  -4  472.43   24.38
  -6  -1   4  413.28   24.35
  -6   1   4  439.87   24.61
   6  -1  -3  153.64   11.79
   6  -1  -3  161.39   11.50
  -6  -1   2   13.84    6.38
  -6  -1   2   10.25    6.83
   6  -1  -2   15.54    5.13
  -6   1   2   10.38    7.06
   6  -1  -2   14.43    5.18
   6  -1  -1 1068.66   48.96
   6  -1  -1 1134.03   49.29
  -6  -1   1 1060.99   50.32
  -6   1   1 1144.75   51.50
  -6   1   0    7.50    5.86
  -6  -1   0    7.95    5.43
  -6   1  -1  785.11   35.66
  -6  -1  -1  752.68   35.82
  -6   1  -1  703.38   31.49
  -6  -1  -1  713.28   31.29
  -6  -1  -2  149.26    8.25
  -6   1  -2  158.56    8.57
  -6  -1  -2  156.42    8.46
  -6   1  -2  162.75    8.59
  -6   1  -2  155.14    8.36
  -6  -1  -2  155.55   12.35
  -6   1  -2  169.59    8.80
  -6  -1  -2  151.89    8.85
  -6  -1  -3  445.31   19.69
  -6   1  -3  434.71   19.84
  -6   1  -3  416.79   19.69
  -6   1  -3  442.56   20.00
  -6  -1  -3  433.56   19.48
  -6  -1  -3  449.44   24.66
  -6  -1  -3  418.26   19.41
  -6   1  -3  428.89   20.04
  -6  -1  -3  431.96   19.86
  -6   1  -4    3.04    3.28
  -6   1  -4    7.20    4.09
  -6  -1  -4    2.12    2.94
  -6  -1  -4    1.25    2.57
  -6   1  -4    3.20    2.87
  -6   1  -4    6.82    3.00
  -6  -1  -4    0.53    5.12
  -6  -1  -4    1.93    2.55
  -6  -1  -4    3.83    4.66
  -6  -1  -4    6.38    4.85
  -6  -1  -5  372.38   22.35
  -6  -1  -5  364.59   17.47
  -6  -1  -5  365.42   16.89
  -6   1  -5  353.46   16.98
  -6   1  -5  359.41   17.32
  -6  -1  -5  342.51   16.95
  -6  -1  -5  349.99   17.21
  -6   1  -6    4.11    4.79
  -6   1  -6    5.52    3.31
  -6  -1  -6   -1.23    5.06
  -6  -1  -6    2.29    3.44
  -6  -1  -6    1.39    5.42
  -6  -1  -6    7.25    5.30
  -6  -1  -7   95.09    6.90
  -6  -1  -7  104.72    8.29
  -6   1  -7  117.79    7.99
  -6  -1  -8   30.73    4.46
  -6   1  -8   38.22    4.75
  -6  -1  -8   35.08    6.02
  -6   1  -9   96.38    6.17
  -6   1  -9   96.68    7.06
  -6  -1  -9   98.98    7.11
  -6   1 -10    1.59    3.22
   6   2 -16   16.24    2.18
   6  -2 -16   20.95    2.19
   6  -2 -15   43.66    4.78
   6  -2 -15   30.95    3.82
   6   2 -15   34.66    3.87
   6  -2 -14   21.36    4.71
   6   2 -14   28.66    4.87
   6  -2 -14   29.81    6.05
   6   2 -14   36.22    5.09
   6   2 -13  168.57    9.90
   6  -2 -13  173.88    9.91
   6  -2 -13  136.45   10.99
   6   2 -13  171.67    9.78
   6  -2 -13  158.89    9.61
   6   2 -12  387.23   18.05
   6  -2 -12  384.28   18.00
   6  -2 -12  374.57   18.10
   6   2 -12  402.85   18.33
   6   2 -12  322.56   23.26
   6  -2 -12  300.65   22.82
   6  -2 -12  350.27   17.14
   6  -2 -12  372.74   17.98
   6   2 -12  385.35   18.21
   6   2 -11  177.96   11.85
   6  -2 -11  225.42   11.53
   6   2 -11  217.76   11.64
   6  -2 -11  142.20   14.04
   6  -2 -11  183.68   16.64
   6   2 -11  163.67   15.35
   6   2 -11  130.78   14.94
   6  -2 -11  219.05   10.84
   6   2 -11  171.35   16.23
   6  -2 -11  208.83   16.69
   6   2 -11  209.33   11.22
   6  -2 -11  235.73   11.41
   6   2 -10   67.40    6.93
   6   2 -10   86.66    6.49
   6  -2 -10   83.02    6.52
   6   2 -10   58.74   10.49
   6  -2 -10   75.41   10.87
   6   2 -10   80.56   11.01
   6   2 -10   54.71   10.13
   6  -2 -10   85.49   11.25
   6  -2 -10   91.02    6.83
   6   2 -10   87.72    6.89
   6   2  -9   11.87    7.83
   6   2  -9   14.13    4.40
   6  -2  -9   12.75    7.52
   6   2  -9   13.51    4.04
   6  -2  -9   19.11    4.08
   6  -2  -9   17.25    4.21
   6   2  -9   14.89    4.41
   6   2  -9   18.96    8.03
   6   2  -9   10.66    7.31
   6  -2  -9   10.33    7.26
  -6   2   8  169.28   12.89
  -6  -2   8  159.35    8.26
   6  -2  -8  144.17    9.57
   6  -2  -8  149.35   14.27
   6   2  -8  186.76   14.33
   6  -2  -8  190.33   14.18
  -6   2   7  336.41   19.15
   6  -2  -7  352.13   20.09
   6   2  -7  316.66   14.57
   6  -2  -6  344.88   20.65
   6  -2  -6  316.26   20.28
  -6   2   6  324.39   19.98
   6  -2  -5  165.77   12.87
   6  -2  -5  143.81   12.80
  -6   2   5  172.74   13.41
   6  -2  -4  124.51   10.82
   6  -2  -4  125.43   11.13
  -6   2   4  120.08   11.42
   6  -2  -3  100.74    9.25
   6  -2  -3   92.23    9.18
   6  -2  -2  683.97   32.91
   6  -2  -2  678.05   32.86
  -6   2   2  686.82   33.64
  -6  -2   2  683.10   33.53
  -6   2   2  710.79   34.76
  -6   2   1    7.44    5.70
  -6  -2   1    4.16    5.29
   6  -2  -1   13.12    4.47
  -6   2   1    4.53    6.62
   6  -2  -1   11.76    4.69
   6  -2   0  973.33   42.53
  -6   2   0  974.35   44.55
  -6  -2   0  949.35   44.36
  -6   2   0  911.52   40.55
  -6   2   0 1002.95   45.37
  -6  -2  -1  308.32   18.48
  -6   2  -1  315.51   18.73
  -6   2  -1  316.33   18.46
  -6   2  -1  306.43   14.44
  -6  -2  -1  308.03   14.41
  -6   2  -2   16.15    3.17
  -6   2  -2   15.12    2.83
  -6  -2  -2    9.95    2.69
  -6   2  -2   14.66    3.05
  -6  -2  -2   11.41    2.79
  -6   2  -2   14.64    2.88
  -6   2  -2    7.49    5.33
  -6  -2  -2   11.64    5.79
  -6   2  -2   11.09    4.31
  -6  -2  -2   18.37    4.68
  -6   2  -3  281.25   13.79
  -6  -2  -3  299.02   13.83
  -6  -2  -3  294.98   14.05
  -6   2  -3  308.62   14.12
  -6   2  -3  271.33   14.02
  -6  -2  -3  288.90   13.89
  -6   2  -3  281.77   13.89
  -6  -2  -3  282.23   13.46
  -6  -2  -3  312.29   18.61
  -6  -2  -3  277.85   13.73
  -6   2  -3  290.00   18.49
  -6   2  -3  293.59   14.25
  -6  -2  -3  293.13   14.32
  -6   2  -4  574.51   25.38
  -6   2  -4  577.50   25.28
  -6  -2  -4  566.39   25.22
  -6  -2  -4  592.68   25.48
  -6   2  -4  532.68   25.16
  -6   2  -4  545.82   25.24
  -6  -2  -4  552.38   25.22
  -6  -2  -4  545.29   25.37
  -6  -2  -4  569.71   24.98
  -6   2  -4  585.20   30.66
  -6  -2  -4  536.56   24.80
  -6  -2  -4  617.30   30.79
  -6   2  -4  601.88   25.75
  -6  -2  -4  546.06   25.40
  -6   2  -5    2.98    3.69
  -6   2  -5    4.19    4.35
  -6  -2  -5    6.06    4.41
  -6   2  -5   -0.59    3.19
  -6  -2  -5    2.02    3.22
  -6   2  -5    4.18    3.25
  -6  -2  -5   -0.26    2.74
  -6  -2  -5   -0.58    5.10
  -6   2  -5   -1.75    5.48
  -6  -2  -5   -1.76    5.08
  -6  -2  -5    5.31    5.44
  -6   2  -6  339.50   22.58
  -6  -2  -6  349.35   22.69
  -6   2  -6  373.84   17.80
  -6   2  -6  366.11   17.50
  -6  -2  -6  377.60   17.54
  -6  -2  -6  371.72   17.72
  -6  -2  -6  352.86   17.76
  -6  -2  -6  369.77   18.03
  -6   2  -6  349.92   17.43
  -6   2  -7   24.11    5.09
  -6  -2  -7   19.37    5.13
  -6  -2  -7   16.14    3.89
  -6   2  -7   18.32    5.87
  -6  -2  -7   17.47    5.81
  -6  -2  -7   21.34    5.72
  -6   2  -8    1.44    5.28
  -6   2  -8    6.92    4.05
  -6  -2  -8    2.88    5.34
  -6   2  -9  146.01    8.28
  -6  -2  -9  160.29    9.03
  -6   2  -9  154.74    8.89
  -6   2 -10  178.96    9.07
  -6   2 -10  211.98    9.54
   6  -3 -16   28.95    2.68
   6   3 -15   -0.26    2.88
   6  -3 -15    0.33    2.66
   6  -3 -15    1.94    3.96
   6   3 -14   64.09    5.74
   6  -3 -14   61.41    5.57
   6  -3 -13   28.79    5.23
   6   3 -13   31.23    5.32
   6   3 -13   38.52    5.16
   6  -3 -13   23.32    4.92
   6  -3 -12   10.76    4.62
   6   3 -12   11.00    4.59
   6   3 -12    5.13    4.53
   6  -3 -12   10.64    5.12
   6   3 -12    5.06    5.32
   6   3 -12   12.78    7.13
   6  -3 -12    1.87    6.09
   6   3 -12   11.14    5.15
   6  -3 -12   12.08    5.04
   6  -3 -12    2.00    4.53
   6   3 -11  320.73   17.09
   6  -3 -11  352.41   16.30
   6   3 -11  358.88   16.45
   6   3 -11  273.58   21.10
   6   3 -11  284.00   21.62
   6  -3 -11  265.86   20.96
   6   3 -11  240.36   20.50
   6   3 -11  341.69   16.17
   6  -3 -11  346.24   16.18
   6   3 -10  118.62    8.86
   6   3 -10  130.39    8.19
   6  -3 -10  133.93    8.20
   6  -3 -10  123.17   12.94
   6   3 -10  104.06   12.86
   6  -3 -10  135.53   14.12
   6   3 -10  104.25   12.60
   6  -3 -10  121.96   12.92
   6   3 -10   99.33   12.25
   6  -3 -10  137.86    8.35
   6   3 -10  138.73    8.55
   6   3  -9    6.74    7.41
   6  -3  -9    7.17    7.39
   6   3  -9    7.07    4.18
   6   3  -9    6.85    3.92
   6  -3  -9    9.90    4.02
   6  -3  -9   10.34    4.32
   6   3  -9   10.36    4.43
  -6   3   9    6.54    5.16
   6   3  -9    5.68    7.05
   6  -3  -9    8.63    7.51
  -6   3   8  301.47   19.32
  -6  -3   8  293.61   14.42
   6   3  -8  344.03   21.57
   6  -3  -8  329.38   21.09
   6  -3  -8  320.91   21.17
   6   3  -8  349.48   20.43
   6  -3  -8  326.48   19.93
  -6   3   7  263.07   16.96
  -6  -3   7  235.32   11.60
   6   3  -7  241.41   12.52
   6  -3  -6    0.94    3.37
   6  -3  -6   -0.47    6.40
  -6   3   6   -2.29    6.33
   6  -3  -6    5.47    6.82
   6  -3  -5  143.40   12.45
   6  -3  -5  152.91   12.73
   6  -3  -5  149.13    9.69
  -6   3   5  165.38   13.15
   6  -3  -4  499.35   26.56
   6  -3  -4  471.18   26.38
  -6   3   4  544.48   27.71
   6  -3  -3   12.07    5.74
   6  -3  -2  241.54   14.87
  -6   3   2  245.54   16.68
  -6   3   2  238.48   15.40
  -6  -3   2  253.13   15.33
  -6   3   1  548.96   28.41
  -6  -3   1  516.82   26.88
  -6   3   1  527.39   27.07
  -6   3   0  108.59    6.67
  -6  -3   0  114.92    6.58
  -6   3   0  124.63    6.79
  -6  -3  -1  247.39   15.64
  -6   3  -1  268.23   16.24
  -6   3  -1  248.38   16.00
  -6   3  -1  238.68   12.00
  -6  -3  -1  243.43   12.38
  -6   3  -1  248.68   11.89
  -6  -3  -1  242.93   11.77
  -6   3  -2  573.60   25.17
  -6  -3  -2  566.60   25.10
  -6  -3  -2  543.30   25.12
  -6   3  -2  556.84   25.21
  -6  -3  -2  579.89   29.71
  -6   3  -2  551.49   28.52
  -6   3  -2  609.39   30.25
  -6   3  -2  596.78   25.62
  -6  -3  -2  574.40   25.51
  -6   3  -3   27.63    4.13
  -6  -3  -3   41.13    4.50
  -6   3  -3   37.82    4.46
  -6   3  -3   35.44    3.80
  -6  -3  -3   42.54    3.84
  -6  -3  -3   36.41    3.82
  -6   3  -3   35.70    3.83
  -6   3  -3   37.24    7.01
  -6  -3  -3   36.66    6.90
  -6  -3  -3   32.91    4.10
  -6  -3  -3   31.29    4.64
  -6  -3  -3   42.53    5.67
  -6   3  -4   26.46    4.31
  -6  -3  -4   30.35    4.56
  -6   3  -4   31.39    3.81
  -6  -3  -4   29.81    3.78
  -6   3  -4   34.58    4.69
  -6   3  -4   26.13    3.86
  -6  -3  -4   23.88    3.56
  -6   3  -4   27.69    3.77
  -6  -3  -4   24.62    3.75
  -6  -3  -4   26.81    6.66
  -6   3  -4   19.35    6.35
  -6  -3  -4   29.46    4.97
  -6  -3  -4   34.49    5.86
  -6  -3  -5  303.12   15.22
  -6   3  -5  314.88   15.05
  -6  -3  -5  303.26   14.93
  -6   3  -5  312.67   15.27
  -6  -3  -5  316.67   15.52
  -6   3  -5  307.97   15.09
  -6   3  -5  297.71   19.90
  -6  -3  -5  337.19   20.52
  -6  -3  -5  287.84   14.39
  -6   3  -5  310.98   15.44
  -6  -3  -5  314.96   15.69
  -6   3  -6   13.35    4.03
  -6   3  -6   16.96    4.81
  -6  -3  -6   15.21    4.82
  -6   3  -6   18.49    6.08
  -6  -3  -6   11.51    5.83
  -6   3  -6   11.73    3.63
  -6  -3  -6    9.34    3.41
  -6   3  -6   19.13    5.77
  -6  -3  -6   12.57    5.40
  -6   3  -6   10.27    3.78
  -6  -3  -6   19.70    6.01
  -6  -3  -7   48.33    6.58
  -6   3  -7   51.45    6.57
  -6  -3  -7   53.79    6.67
  -6   3  -8  293.12   14.63
  -6  -3  -8  292.54   14.70
  -6   3  -8  281.52   14.13
  -6   3  -9   19.06    3.72
  -6   3  -9   17.25    4.47
  -6   3 -10   41.86    3.82
  -6   3 -10   36.62    3.30
   6   4 -15  162.89    7.89
   6  -4 -15  146.21    7.67
   6  -4 -14   48.82    4.98
   6   4 -14   64.20    5.22
   6  -4 -13   68.45    8.36
   6   4 -13   64.51    5.81
   6  -4 -13   65.54    5.71
   6  -4 -13   63.48    5.86
   6  -4 -13   62.30    6.01
   6   4 -13   68.04    6.09
   6  -4 -12   23.05    4.93
   6   4 -12   32.60    5.31
   6   4 -12   32.72    5.13
   6  -4 -12   21.12    5.33
   6   4 -12   31.31    5.57
   6  -4 -12   28.43    5.22
   6  -4 -12   27.08    5.36
   6   4 -12   42.06    5.69
   6   4 -11    2.11    4.26
   6  -4 -11    1.66    4.26
   6   4 -11    1.05    4.27
   6   4 -11   -1.29    6.20
   6   4 -11   -1.30    5.58
   6   4 -11    3.21    6.88
   6  -4 -11    0.63    6.18
   6   4 -11   -0.57    4.93
   6  -4 -11    0.55    4.76
   6   4 -10  227.82   12.10
   6  -4 -10  243.27   12.14
   6   4 -10  227.18   12.98
   6  -4 -10  236.70   12.20
   6   4 -10  231.69   12.30
   6   4 -10  224.38   18.04
   6   4 -10  218.12   17.49
   6  -4 -10  209.11   16.87
   6   4  -9  548.25   26.01
   6   4  -9  539.21   24.96
   6  -4  -9  578.02   25.07
   6   4  -9  594.92   30.68
   6  -4  -9  616.73   30.87
   6  -4  -9  588.76   25.05
   6   4  -9  547.28   25.01
  -6   4   9  483.85   28.87
   6  -4  -9  520.50   31.69
   6   4  -9  581.08   32.10
   6  -4  -9  580.41   31.89
  -6  -4   9  533.98   24.57
   6   4  -8  138.44   11.96
   6  -4  -8   99.35   11.07
   6  -4  -8  104.54    7.00
   6   4  -8  116.15    7.17
  -6   4   8   86.26   10.41
   6   4  -8  130.10   12.97
   6  -4  -8  109.25   12.52
   6  -4  -8  104.81   12.40
  -6  -4   8  114.06    6.62
  -6   4   7  160.68   13.26
  -6  -4   7  156.98    8.63
   6   4  -7  195.97   13.76
   6  -4  -7  188.36   13.63
   6   4  -7  157.60    9.43
  -6   4   6  140.66   12.65
   6  -4  -6  119.79    9.37
   6  -4  -6  139.13   12.77
   6  -4  -6  140.76   12.91
   6   4  -6  131.83    7.85
   6  -4  -5   88.74   10.07
   6  -4  -5   90.26   10.29
   6  -4  -5   88.98    7.79
  -6   4   5   91.95   10.61
   6  -4  -4    4.70    5.70
  -6   4   4    6.43    6.94
   6  -4  -3  898.05   42.82
  -6   4   2  152.77   11.92
  -6  -4   2  175.78   12.16
  -6   4   2  166.85   13.77
  -6   4   1   18.18    5.61
  -6  -4   1   17.82    5.38
  -6   4   1   16.78    2.93
  -6   4   1   20.00    6.83
  -6   4   0  184.82   13.91
  -6   4   0  170.69    9.23
  -6   4   0  177.57    9.10
  -6  -4   0  179.74    8.96
  -6   4  -1  323.17   18.62
  -6   4  -1  298.70   18.17
  -6  -4  -1  306.24   17.99
  -6   4  -1  295.71   13.86
  -6  -4  -1  287.63   13.74
  -6   4  -1  287.76   14.10
  -6  -4  -2    4.14    4.89
  -6   4  -2    4.33    2.51
  -6  -4  -2    3.61    2.45
  -6   4  -2    5.64    2.97
  -6  -4  -2    4.09    2.58
  -6   4  -2    3.87    2.52
  -6   4  -2    0.90    4.77
  -6  -4  -2    0.43    4.77
  -6  -4  -2    0.77    3.37
  -6   4  -2    6.46    4.55
  -6  -4  -2    2.14    3.30
  -6   4  -3  286.50   13.96
  -6  -4  -3  293.19   13.92
  -6  -4  -3  282.07   14.07
  -6  -4  -3  279.74   13.92
  -6   4  -3  298.67   14.08
  -6   4  -3  286.00   14.36
  -6   4  -3  318.16   18.82
  -6  -4  -3  320.87   18.60
  -6  -4  -3  291.99   14.20
  -6   4  -3  302.70   14.55
  -6  -4  -3  292.66   14.81
  -6   4  -4   24.54    4.37
  -6  -4  -4   27.69    3.64
  -6   4  -4   28.87    4.45
  -6   4  -4   22.87    3.66
  -6   4  -4   23.49    3.83
  -6  -4  -4   21.07    3.51
  -6   4  -4   23.90    3.65
  -6  -4  -4   25.74    3.89
  -6   4  -4   18.84    5.84
  -6  -4  -4   20.55    3.27
  -6  -4  -4   20.95    6.03
  -6  -4  -4   24.55    4.84
  -6  -4  -4   28.00    6.11
  -6   4  -5    4.32    3.89
  -6  -4  -5    5.18    4.22
  -6   4  -5    3.91    4.20
  -6   4  -5    2.91    3.23
  -6  -4  -5   -0.43    3.06
  -6  -4  -5   -1.24    3.13
  -6   4  -5    1.17    4.92
  -6  -4  -5    4.56    5.05
  -6   4  -5   -0.16    3.23
  -6  -4  -5    0.58    4.76
  -6  -4  -5    5.07    6.04
  -6   4  -6   83.94   10.23
  -6  -4  -6   77.24    9.96
  -6   4  -6   98.63    7.07
  -6  -4  -6  103.30    8.40
  -6   4  -6   96.19    7.73
  -6   4  -6   90.27    6.71
  -6  -4  -6   98.79    7.77
  -6   4  -7  194.67   10.86
  -6  -4  -7  208.61   11.78
  -6   4  -7  196.87   11.39
  -6  -4  -7  212.44   11.62
  -6   4  -8   12.13    4.28
  -6   4  -8   16.04    5.12
  -6  -4  -8   24.83    5.34
  -6   4  -9  205.41   10.52
  -6   4  -9  216.64   10.74
  -6   4 -10    4.16    2.33
  -6   4 -10    1.54    2.56
   6   5 -15    2.10    2.28
   6  -5 -14  209.59   11.51
   6   5 -13   34.23    4.92
   6  -5 -13   29.06    4.78
   6  -5 -13   35.26    5.05
   6  -5 -13   34.59    7.03
   6   5 -12   49.01    5.29
   6  -5 -12   47.30    5.35
   6  -5 -12   45.37    7.89
   6  -5 -12   51.71    6.06
   6   5 -12   44.91    5.75
   6   5 -12   57.35    5.78
   6  -5 -12   47.42    5.59
   6  -5 -11    1.21    4.40
   6   5 -11    6.22    4.60
   6  -5 -11    3.48    4.58
   6   5 -11   -2.08    4.91
   6   5 -11   -0.66    6.37
   6   5 -11    5.31    5.14
   6   5 -11    8.41    5.99
   6   5 -11   -3.09    6.47
   6  -5 -11    3.01    6.40
   6   5 -11   -0.95    4.18
   6  -5 -11   -1.08    4.25
   6   5 -11    2.68    4.45
  -6  -5  10  156.72    8.76
   6  -5 -10  172.55    9.69
   6   5 -10  178.08    9.92
   6   5 -10  188.38   15.98
   6   5 -10  141.23   14.07
   6  -5 -10  167.51   14.70
   6   5 -10  158.05    9.43
   6  -5 -10  175.22    9.60
   6   5 -10  177.29   10.56
   6  -5  -9    0.51    6.73
   6   5  -9    2.14    3.70
   6  -5  -9    7.29    3.90
   6   5  -9    3.54    4.25
   6   5  -9    2.05    7.07
   6  -5  -9    4.59    4.12
   6   5  -9    1.00    4.16
   6   5  -9    6.66    7.78
   6  -5  -9    3.30    6.79
  -6  -5   9   -0.24    2.76
   6   5  -8  462.39   25.56
   6  -5  -8  482.55   25.72
   6   5  -8  438.75   20.47
   6  -5  -8  453.43   20.46
   6   5  -8  456.71   20.54
  -6   5   8  431.97   25.53
  -6  -5   8  445.95   20.49
   6  -5  -8  459.57   27.18
  -6  -5   7   80.39    5.59
   6   5  -7   94.16   11.28
  -6   5   7   60.12    9.40
   6   5  -7   86.11    6.47
   6   5  -7  107.06   10.43
   6  -5  -7   80.00    9.91
  -6  -5   6   23.70    3.38
   6   5  -6   22.72    3.95
   6  -5  -6   27.58    5.51
   6   5  -6   26.10    8.32
   6  -5  -6   17.93    7.81
   6  -5  -6   16.67    7.48
  -6   5   6   18.63    7.60
   6  -5  -5   13.95    4.94
   6   5  -5    9.94    7.01
   6  -5  -5    7.08    6.51
  -6   5   5    9.51    6.70
   6   5  -4  656.82   32.78
   6  -5  -4  621.56   32.73
  -6   5   4  622.16   33.56
   6   5  -3   67.90    8.26
  -6   5   3   48.40    7.52
  -6  -5   3   62.37    7.52
   6   5  -2  449.70   23.20
  -6   5   2  411.53   23.12
  -6  -5   2  453.61   23.28
  -6   5   2  424.23   25.01
   6   5  -1   95.07    8.30
  -6  -5   1  108.02    9.03
  -6   5   1   93.59    5.96
  -6   5   1  115.84    9.35
  -6   5   1   97.63   10.57
  -6   5   0  117.74   10.07
  -6  -5   0  112.74    9.57
  -6   5   0  124.13   11.46
  -6   5   0  112.80    6.40
  -6  -5   0  110.12    6.24
  -6   5   0  103.12    6.54
  -6   5  -1   10.46    2.57
  -6  -5  -1   14.73    2.63
  -6   5  -1    9.13    3.11
  -6   5  -1    9.97    2.62
  -6  -5  -1   16.07    2.62
  -6   5  -1    8.74    4.88
  -6  -5  -1   15.82    5.16
  -6   5  -1   12.39    6.32
  -6   5  -1   12.31    3.22
  -6   5  -2  429.61   23.91
  -6   5  -2  413.33   23.41
  -6  -5  -2  432.65   23.55
  -6  -5  -2  451.28   19.97
  -6  -5  -2  426.78   19.36
  -6   5  -2  416.86   19.42
  -6   5  -2  431.41   19.89
  -6   5  -2  430.10   19.39
  -6  -5  -2  422.74   19.26
  -6   5  -2  419.23   19.86
  -6   5  -3   14.72    5.57
  -6  -5  -3   17.50    5.71
  -6  -5  -3   17.63    3.96
  -6  -5  -3   16.83    3.01
  -6   5  -3   17.38    3.11
  -6   5  -3   19.48    3.61
  -6  -5  -3   11.82    3.96
  -6   5  -3   19.11    3.23
  -6  -5  -3   20.90    3.12
  -6   5  -4  170.35    8.91
  -6  -5  -4  153.14    8.71
  -6   5  -4  162.69    9.33
  -6  -5  -4  149.91    9.28
  -6   5  -4  166.38   13.19
  -6  -5  -4  159.95   12.85
  -6  -5  -4  157.78    9.07
  -6  -5  -4  154.80    8.76
  -6   5  -4  172.51    9.64
  -6  -5  -4  167.39   10.42
  -6   5  -5   64.79    5.27
  -6  -5  -5   63.29    5.23
  -6   5  -5   63.70    8.73
  -6  -5  -5   58.74    8.53
  -6  -5  -5   66.72    5.35
  -6  -5  -5   64.17    4.95
  -6   5  -5   66.98    6.12
  -6  -5  -5   69.60    7.57
  -6  -5  -5   61.46    6.29
  -6   5  -6  149.03    9.27
  -6  -5  -6  159.65   10.52
  -6   5  -6  156.64    9.76
  -6  -5  -6  156.74    9.69
  -6   5  -7    1.55    3.36
  -6  -5  -7   10.69    6.31
  -6   5  -7   10.23    5.22
  -6  -5  -7    3.06    5.06
  -6   5  -8  307.50   14.95
  -6   5  -9    8.22    3.65
  -6   5 -10   56.50    3.70
   6  -6 -15  172.16    8.65
   6  -6 -14   10.81    4.94
   6   6 -14    1.62    2.88
   6  -6 -13   88.85    6.46
   6  -6 -13   91.40    8.09
   6  -6 -13   73.82    5.84
   6   6 -13   78.20    5.94
   6   6 -12    5.89    4.02
   6   6 -12    9.46    3.93
   6  -6 -12    6.00    3.98
   6  -6 -12    7.07    6.82
   6  -6 -12    8.55    4.16
   6   6 -12    8.35    4.31
   6  -6 -12    8.26    5.18
   6  -6 -11   12.01    4.34
   6   6 -11   13.25    4.49
   6  -6 -11    9.28    4.48
   6   6 -11   10.02    4.57
   6   6 -11   14.00    7.19
   6   6 -11   11.00    6.06
   6   6 -11   10.88    6.34
   6   6 -11   12.78    6.30
   6  -6 -11   10.80    6.26
   6  -6 -11   12.07    4.26
   6   6 -11   13.38    4.70
   6   6 -11    8.57    3.96
  -6  -6  10    7.70    2.92
   6  -6 -10    6.66    4.37
   6   6 -10   11.92    4.54
   6   6 -10    2.08    6.68
   6  -6 -10   -0.68    6.84
   6   6 -10   12.86    6.89
   6  -6 -10    4.59    6.09
   6   6 -10   10.56    3.95
   6  -6 -10    7.19    3.92
   6   6 -10   13.05    4.69
  -6  -6   9  601.91   25.37
   6  -6  -9  539.23   25.15
   6   6  -9  601.34   25.42
   6   6  -9  613.66   33.00
   6  -6  -9  489.61   31.37
   6   6  -9  567.53   30.89
   6  -6  -9  504.87   30.15
   6   6  -9  561.47   25.22
   6  -6  -9  517.01   25.13
   6  -6  -9  505.60   29.82
   6   6  -9  642.00   26.79
   6   6  -8   47.40    8.38
   6  -6  -8   54.05    8.87
   6   6  -8   36.23    4.56
   6  -6  -8   65.79    4.99
   6  -6  -8   57.29    5.04
   6   6  -8   40.29    4.88
   6  -6  -8   73.94   10.49
  -6   6   8   65.47    9.25
  -6  -6   8   41.91    4.50
   6   6  -7  110.66    7.73
   6   6  -7  112.33   10.96
   6  -6  -7  105.21   10.93
  -6   6   7  115.33   12.03
   6  -6  -7  107.17    9.87
   6   6  -7  115.95   12.67
  -6  -6   7  120.27    7.11
   6   6  -6    5.21    3.50
  -6   6   6   -0.55    6.34
   6  -6  -6    8.37    5.27
   6   6  -6    1.09    6.93
  -6  -6   6    1.23    2.84
   6   6  -5  308.31   16.12
   6  -6  -5  375.39   19.86
   6   6  -5  372.29   21.62
  -6  -6   5  341.58   15.90
  -6   6   5  372.09   22.00
   6   6  -4    5.42    6.15
  -6   6   4   12.06    7.32
   6   6  -3 1292.47   57.63
  -6   6   3 1217.45   56.76
  -6  -6   3 1240.84   56.70
   6   6  -2   62.45    7.55
  -6   6   2   53.25    4.31
  -6   6   2   52.35    6.97
  -6  -6   2   66.51    7.20
  -6   6   2   53.40    9.12
  -6   6   1   14.87    2.78
   6   6  -1   12.10    4.68
  -6   6   1   15.41    7.04
  -6   6   1   22.71    3.25
  -6  -6   0    4.38    3.97
  -6   6   0    7.04    4.59
  -6   6   0   10.33    6.45
  -6   6   0    6.95    3.05
  -6   6   0    5.09    2.33
  -6  -6   0    7.79    2.31
  -6   6  -1  643.84   29.17
  -6  -6  -1  657.50   29.11
  -6  -6  -1  635.97   29.10
  -6   6  -1  676.35   29.28
  -6   6  -1  676.25   29.87
  -6  -6  -1  704.18   33.35
  -6   6  -1  714.84   35.16
  -6   6  -1  681.83   33.70
  -6   6  -1  727.10   29.93
  -6  -6  -1  683.56   29.91
  -6   6  -2   16.10    3.74
  -6  -6  -2   15.52    2.77
  -6   6  -2   16.88    2.92
  -6   6  -2   15.81    3.51
  -6  -6  -2   19.60    2.90
  -6   6  -2   14.70    2.84
  -6   6  -2   16.95    5.37
  -6  -6  -2   19.98    5.04
  -6  -6  -2   18.29    4.13
  -6   6  -2   24.60    5.99
  -6  -6  -2   23.87    5.72
  -6  -6  -3  316.04   19.03
  -6   6  -3  349.27   19.70
  -6  -6  -3  330.59   15.45
  -6  -6  -3  291.86   15.11
  -6   6  -3  315.20   15.34
  -6  -6  -3  315.82   14.73
  -6   6  -3  315.37   14.79
  -6   6  -3  312.06   14.77
  -6  -6  -3  294.35   14.62
  -6  -6  -4   27.68    3.54
  -6   6  -4   32.29    3.65
  -6  -6  -4   22.34    4.27
  -6   6  -4   23.61    6.15
  -6  -6  -4   22.42    5.77
  -6  -6  -4   22.69    3.90
  -6   6  -4   22.93    4.10
  -6   6  -4   22.34    4.11
  -6  -6  -4   17.96    4.50
  -6   6  -4   21.10    4.52
  -6  -6  -5   20.67    3.75
  -6  -6  -5   21.80    4.00
  -6   6  -5   24.51    6.37
  -6  -6  -5   26.60    6.24
  -6   6  -5   24.90    3.74
  -6  -6  -5   28.63    5.21
  -6   6  -5   24.35    4.22
  -6   6  -5   23.72    4.63
  -6   6  -6   -1.27    3.53
  -6  -6  -6    5.22    4.80
  -6   6  -6    5.94    5.10
  -6  -6  -6    6.56    6.81
  -6   6  -6    2.08    3.80
  -6   6  -7  548.43   24.92
  -6  -6  -7  568.35   25.44
  -6   6  -7  535.71   25.02
  -6   6  -8   17.67    4.30
  -6   6  -8   18.43    4.44
  -6   6  -9   64.30    4.79
   6  -7 -15    6.96    2.80
   6  -7 -14  146.21    7.60
   6  -7 -14  140.50    8.37
   6  -7 -13   18.37    5.91
   6  -7 -13   24.98    4.75
   6  -7 -12   44.84    7.32
   6  -7 -12   39.69    4.49
   6  -7 -12   42.23    5.88
   6   7 -12   33.36    4.43
   6   7 -12   41.52    5.07
   6   7 -11   44.69    4.41
   6  -7 -11   28.18    4.49
   6   7 -11   35.13    5.51
   6  -7 -11   31.74    7.19
   6  -7 -11   37.42    4.67
   6   7 -11   38.81    4.77
  -6  -7  10   39.00    4.09
   6   7 -10   41.47    4.86
   6  -7 -10   38.11    4.83
   6  -7 -10   29.37    4.69
   6   7 -10   41.55    4.99
   6   7 -10   37.14    9.26
   6  -7 -10   27.72    7.90
   6   7 -10   37.64    8.48
   6   7 -10   25.40    6.98
   6   7 -10   32.73    4.31
   6  -7 -10   34.29    4.50
   6   7 -10   48.20    5.82
  -6  -7   9  100.09    6.16
   6   7  -9   86.86    5.88
   6  -7  -9   69.84    5.77
   6   7  -9  101.03    7.47
   6  -7  -9   70.22    6.02
   6   7  -9   83.10    6.18
   6   7  -9   89.41   11.90
   6  -7  -9   70.52   10.91
   6   7  -9   74.63    9.77
   6  -7  -9   56.51    9.01
   6   7  -8  423.26   20.57
   6  -7  -8  459.63   20.78
   6   7  -8  457.10   25.17
   6  -7  -8  485.34   25.81
  -6   7   8  440.01   26.71
   6  -7  -8  465.80   20.77
   6   7  -8  452.17   20.77
   6  -7  -8  479.91   28.07
  -6  -7   8  508.13   21.36
   6   7  -7   43.06    7.49
   6   7  -7   39.59    5.20
   6   7  -7   41.73    4.20
   6  -7  -7   52.35    8.11
  -6   7   7   65.79    9.85
   6  -7  -7   58.17    7.83
   6  -7  -7   56.24    4.58
   6   7  -7   56.72   10.22
  -6  -7   7   49.03    4.80
   6  -7  -6   29.80    6.27
   6   7  -6    8.57    3.70
   6   7  -6   21.60    5.78
  -6   7   6   13.64    7.76
   6  -7  -6   16.32    5.75
   6   7  -6    6.81    7.02
  -6  -7   6   12.01    3.39
   6   7  -5    2.48    3.29
   6  -7  -5    9.91    5.31
  -6   7   5   12.76    7.62
   6   7  -5    4.17    6.48
  -6  -7   5    2.83    3.09
  -6   7   4   84.29    5.84
  -6   7   4   88.20    8.81
  -6  -7   4  114.52    9.13
  -6   7   4  101.61   11.46
   6   7  -4  114.10   10.74
   6   7  -4  103.52    6.57
   6   7  -3   12.62    3.37
  -6   7   3   37.07    5.72
  -6  -7   3   19.75    4.66
   6   7  -3   19.27    6.44
  -6  -7   3   14.96    3.41
  -6   7   3   33.69    3.13
  -6   7   2 1065.20   48.31
  -6  -7   2 1056.45   48.17
  -6   7   2 1102.43   45.02
  -6   7   2 1044.89   44.82
   6   7  -2 1023.42   48.52
  -6  -7   2 1007.51   45.00
  -6   7   1  167.06    8.54
  -6  -7   1  161.62    8.82
  -6   7   1  179.18    9.01
  -6  -7   1  167.07   11.38
  -6   7   1  169.90   14.41
  -6   7   0   54.16    3.99
  -6  -7   0   64.80    5.64
  -6   7   0   39.50    6.42
  -6   7   0   50.95    8.91
  -6  -7   0   59.04    6.87
  -6  -7   0   53.72    4.22
  -6   7   0   46.62    4.61
  -6   7  -1   -3.28    5.70
  -6  -7  -1    2.65    3.97
  -6   7  -1    0.81    3.86
  -6   7  -1    4.48    3.21
  -6  -7  -1    1.30    1.96
  -6   7  -1    3.42    3.27
  -6   7  -1    0.92    2.16
  -6   7  -2  223.26   10.54
  -6  -7  -2  199.22   10.32
  -6   7  -2  216.91   10.52
  -6   7  -2  219.56   11.37
  -6   7  -2  207.17   14.19
  -6  -7  -2  197.13   13.84
  -6  -7  -2  232.17   11.71
  -6   7  -2  179.37   14.74
  -6   7  -2  214.57   11.41
  -6  -7  -2  204.03   11.92
  -6   7  -3    4.94    2.54
  -6  -7  -3    2.04    2.44
  -6   7  -3    1.92    3.29
  -6  -7  -3    2.82    4.17
  -6   7  -3    0.47    4.27
  -6  -7  -3    4.50    4.14
  -6  -7  -3    6.14    3.75
  -6   7  -3    2.18    3.76
  -6  -7  -3    3.93    6.08
  -6   7  -4  244.30   16.99
  -6  -7  -4  247.46   13.11
  -6  -7  -4  273.79   13.48
  -6   7  -4  248.26   13.24
  -6   7  -4  267.62   13.42
  -6  -7  -4  269.28   14.39
  -6   7  -4  259.48   12.68
  -6  -7  -4  257.27   12.62
  -6  -7  -5  182.79   10.23
  -6  -7  -5  186.86   10.27
  -6   7  -5  201.38   10.77
  -6   7  -5  200.53   11.12
  -6  -7  -6  120.96    7.41
  -6   7  -6  133.49    8.56
  -6   7  -6  140.32    8.34
  -6   7  -6  130.33    8.51
  -6   7  -7    4.67    4.55
  -6   7  -7   -2.23    3.48
  -6   7  -8  170.46    9.29
  -6   7  -8  173.91    9.16
  -6   7  -9    0.46    2.73
  -6   7  -9   -1.03    2.66
   6  -8 -14   22.54    4.06
   6  -8 -14   21.02    3.30
   6  -8 -13   73.97    5.96
   6  -8 -13   67.19    6.54
   6  -8 -12   16.38    5.46
   6   8 -12    6.93    3.68
   6  -8 -12   12.34    6.03
   6   8 -11   -0.57    4.09
   6  -8 -11    3.24    6.32
  -6  -8  11    2.73    2.66
  -6  -8  10   43.09    4.29
   6   8 -10   34.09    4.00
   6  -8 -10   27.20    3.96
   6   8 -10   32.35    8.36
   6  -8 -10   17.32    6.84
   6   8 -10   28.11    7.87
   6  -8 -10   29.83    6.68
   6   8 -10   40.10    5.60
   6   8  -9  411.17   18.16
   6  -8  -9  320.03   15.94
   6   8  -9  330.47   23.32
   6  -8  -9  242.72   21.51
   6   8  -9  320.90   22.89
  -6  -8   9  392.20   16.87
   6   8  -8    6.78    7.27
   6  -8  -8    5.59    6.87
  -6   8   8   12.52    6.84
  -6  -8   8    4.59    3.50
   6   8  -7  190.06   11.05
  -6   8   7  180.14   15.72
   6  -8  -7  180.41   14.35
   6  -8  -7  158.38   15.59
   6   8  -7  194.99   16.40
  -6  -8   7  201.80   10.49
   6   8  -6   15.94    5.06
   6   8  -6   16.47    4.26
  -6   8   6   22.25    7.75
   6  -8  -6   37.54    7.51
   6   8  -6   19.41    7.95
  -6  -8   6   16.86    3.80
   6   8  -5   63.62    5.66
   6   8  -5   56.71    6.98
  -6   8   5   48.26    9.62
   6   8  -5   79.37   10.14
  -6  -8   5   77.99    5.56
   6  -8  -5   54.44    8.55
   6   8  -4  169.70    9.64
   6   8  -4  185.39   13.87
  -6  -8   4  189.08    9.40
   6   8  -3  733.28   33.37
   6   8  -3  826.40   38.13
  -6  -8   3  793.45   33.30
  -6   8   3  692.89   35.44
   6   8  -2   11.90    3.23
  -6   8   2   21.78    3.14
   6   8  -2   18.04    5.67
  -6  -8   2   15.36    3.35
  -6   8   1    7.38    2.81
  -6  -8   1    2.66    2.84
   6   8  -1    1.67    2.67
  -6   8   1    3.79    3.49
  -6  -8   1    3.44    3.84
  -6  -8   0   59.06    4.67
  -6   8   0   60.68    6.95
  -6  -8   0   74.09    6.20
  -6   8   0   66.31    9.91
  -6   8   0   83.25    5.53
  -6  -8  -1  706.07   29.75
  -6   8  -1  586.79   34.36
  -6   8  -1  587.38   31.88
  -6   8  -1  664.67   29.43
  -6   8  -1  658.51   29.53
  -6   8  -2   12.81    2.53
  -6   8  -2   19.82    3.90
  -6   8  -2   10.16    4.28
  -6   8  -2   14.76    6.21
  -6   8  -2   17.27    3.95
  -6  -8  -2   29.53    6.49
  -6   8  -3  222.65   10.90
  -6  -8  -3  223.90   12.19
  -6  -8  -3  217.03   12.01
  -6   8  -3  233.65   12.26
  -6   8  -3  223.74   11.82
  -6  -8  -3  218.46   12.96
  -6   8  -4    3.54    3.54
  -6   8  -4    2.92    3.54
  -6  -8  -4    9.82    6.69
  -6  -8  -4   -0.16    4.20
  -6  -8  -4    4.11    3.77
  -6   8  -5    3.18    3.63
  -6  -8  -5    8.08    6.98
  -6  -8  -5    2.44    3.55
  -6  -8  -6  227.09   11.95
  -6   8  -6  253.21   12.83
  -6   8  -6  249.21   12.52
  -6   8  -6  233.92   12.44
  -6   8  -7  182.72   10.31
  -6   8  -7  201.24   10.29
  -6   8  -8   27.18    3.77
  -6   8  -8   31.37    4.09
  -6   8  -9   83.59    4.91
   6  -9 -14   66.50    4.34
   6  -9 -14   64.06    4.49
   6  -9 -13   55.45    5.22
   6  -9 -13   60.52    5.57
   6  -9 -13   65.02    5.36
   6  -9 -12    0.24    5.12
   6   9 -12   -0.59    3.31
   6  -9 -12    0.43    5.02
   6   9 -11  123.65    8.23
  -6  -9  11  112.92    6.58
   6  -9 -11  106.66    8.38
   6   9 -10  147.78    9.66
  -6  -9  10  162.43    8.52
   6   9  -9   19.44    5.03
   6  -9  -9    6.26    5.52
   6  -9  -9   -0.70    6.90
   6   9  -9   15.71    7.37
  -6  -9   9   15.81    3.94
   6  -9  -8  100.43    7.94
  -6   9   8  102.15   11.84
   6  -9  -8   99.70   12.54
   6   9  -8   95.95   12.44
   6   9  -8  101.55   12.48
  -6  -9   8  133.37    7.70
   6  -9  -7   87.32   10.08
  -6   9   7   63.53   10.53
   6   9  -7   92.11    7.43
   6  -9  -7   97.01   11.56
   6   9  -7   80.87   11.29
  -6  -9   7  100.62    6.78
   6  -9  -6   18.43    6.41
  -6   9   6   24.49    8.41
   6   9  -6   24.62    8.44
  -6  -9   6   17.13    4.04
   6   9  -6    7.99    4.26
   6   9  -5   40.56    4.98
   6   9  -5   38.17    8.15
   6  -9  -5   25.51    7.12
  -6  -9   4  378.97   18.40
   6   9  -4  407.60   19.27
   6   9  -4  403.47   23.59
  -6  -9   4  420.26   18.92
  -6  -9   3   57.66    5.10
   6   9  -3   61.68    5.26
   6   9  -3   46.17    7.78
  -6  -9   3   59.50    5.15
  -6   9   2  128.12    7.08
  -6  -9   2  116.14    7.62
   6   9  -2  128.47    7.71
   6   9  -2  110.50   10.28
  -6  -9   2  120.19    7.41
  -6   9   1  604.55   25.09
  -6  -9   1  603.28   25.50
   6   9  -1  545.93   25.05
  -6  -9   1  534.98   24.80
  -6  -9   0    3.76    3.99
  -6   9   0   -1.28    6.29
  -6  -9   0    0.93    2.62
  -6   9   0    3.42    3.21
  -6   9  -1   20.68    3.87
  -6   9  -1   16.53    3.77
  -6  -9  -1   16.39    4.78
  -6   9  -1   12.41    6.85
  -6   9  -2  342.76   16.93
  -6   9  -2  354.04   17.12
  -6  -9  -3   12.41    4.49
  -6  -9  -3    9.64    4.74
  -6   9  -3    5.91    4.08
  -6   9  -3    5.17    3.44
  -6  -9  -3   11.87    6.65
  -6  -9  -4   50.10    5.55
  -6  -9  -4   56.50    5.97
  -6   9  -4   49.91    5.80
  -6  -9  -4   60.83    7.89
  -6   9  -4   59.02    5.35
  -6  -9  -5  294.92   15.36
  -6  -9  -5  335.47   16.74
  -6   9  -5  324.23   15.58
  -6  -9  -6    8.78    3.56
  -6   9  -6    7.63    4.29
  -6   9  -6    6.79    3.98
  -6   9  -6    6.04    3.46
  -6   9  -7   35.67    4.27
  -6   9  -7   28.74    4.16
  -6   9  -8  208.46    9.74
  -6   9  -8  187.13    9.24
  -6   9  -9   10.03    2.04
   6 -10 -14   14.19    2.40
   6 -10 -13   76.71    5.52
   6 -10 -13   74.06    5.37
   6  10 -12   90.11    6.26
   6 -10 -12  111.90    7.22
   6 -10 -12   94.26    6.71
  -6 -10  11   86.39    5.32
   6  10 -11   84.85    6.52
  -6 -10  10  124.13    7.11
   6  10 -10  119.91    8.19
   6  10  -9   92.66    7.52
  -6 -10   9   98.60    6.56
   6 -10  -8  120.10   13.95
   6  10  -8  128.64   14.26
  -6  10   8  119.46   13.28
   6 -10  -7  125.20   12.25
  -6  10   7  110.31   12.65
   6  10  -7   95.05   12.13
   6  10  -7   90.70   12.12
  -6 -10   7  112.93    7.62
   6 -10  -6  108.14   12.01
  -6  10   6   85.35   12.54
   6  10  -6  129.39   13.24
   6  10  -6  118.41   13.37
  -6 -10   6  152.29    8.77
   6  10  -6  157.28    9.31
   6  10  -5  237.51   12.41
   6  10  -5  210.76   16.53
   6  10  -5  212.99   16.77
   6 -10  -5  184.23   16.21
  -6 -10   4   65.74    5.23
   6  10  -4   71.32    6.26
   6  10  -4   68.73    9.42
   6  10  -4   60.54    9.45
  -6 -10   4   68.63    5.72
  -6 -10   3   98.96    6.63
   6  10  -3   95.50    7.04
   6  10  -3   89.76   10.12
   6  10  -3   82.09   10.41
  -6 -10   3  108.37    6.93
  -6  10   2   84.59    5.61
  -6 -10   2   87.68    6.43
   6  10  -2   91.93    6.49
  -6 -10   2   87.62    6.15
   6  10  -1    0.62    3.12
  -6  10   1   -0.27    2.80
  -6 -10   1    3.98    3.18
  -6 -10   1    5.39    4.04
   6  10   0  320.39   15.12
  -6  10   0  322.65   15.32
  -6  10  -1  170.95    9.50
  -6  10  -1  153.20    9.32
  -6 -10  -1  175.63   10.02
  -6  10  -2    1.30    3.29
  -6  10  -2    3.99    3.82
  -6 -10  -2    1.90    4.75
  -6 -10  -2    5.19    4.57
  -6  10  -3  439.43   20.68
  -6  10  -3  447.03   20.72
  -6  10  -3  437.48   21.02
  -6 -10  -3  440.79   21.04
  -6  10  -4  225.08   11.74
  -6  10  -4  213.49   12.09
  -6 -10  -4  223.89   12.00
  -6  10  -5   56.51    4.98
  -6  10  -5   50.56    5.68
  -6 -10  -5   48.68    5.19
  -6  10  -6  203.53   10.55
  -6  10  -6  211.96   10.75
  -6  10  -7   13.66    3.22
  -6  10  -7   14.61    3.28
  -6  10  -8    5.70    2.57
   6 -11 -13   56.34    4.19
   6 -11 -12    8.54    3.38
   6  11 -11  127.11    7.48
  -6 -11  11  114.48    6.36
   6  11 -10   52.66    5.72
  -6 -11  10   54.62    4.76
   6  11  -9   -3.75    4.38
  -6 -11   9    3.23    3.68
  -6 -11   8   13.39    4.20
   6 -11  -7  203.52   18.14
  -6  11   7  242.54   19.94
   6  11  -7  252.74   20.08
   6 -11  -6   -0.64    5.99
  -6  11   6    0.74    7.34
   6  11  -6   -1.96    6.38
   6  11  -6    0.69    6.42
  -6 -11   6    2.47    4.05
   6  11  -6    2.88    4.50
   6  11  -5  279.53   14.20
   6  11  -5  237.89   18.55
   6 -11  -5  225.89   18.46
   6 -11  -4   90.28   11.65
  -6 -11   4   86.38    6.13
   6  11  -4  113.57    7.71
   6  11  -4   71.38   10.24
  -6 -11   4  103.47    7.13
  -6 -11   3   17.07    3.80
   6  11  -3   19.90    4.44
   6  11  -3   17.92    6.40
  -6 -11   3   23.68    4.18
  -6 -11   2    4.26    3.79
   6  11  -2    1.39    3.49
   6  11  -2   -1.57    5.18
  -6 -11   2    6.00    3.44
   6  11  -1  274.21   14.38
  -6  11   1  303.40   14.04
  -6 -11   1  272.27   13.90
  -6 -11   1  299.86   14.61
   6  11   0   92.33    6.44
  -6 -11   0  101.53    7.38
  -6  11   0  112.98    6.70
  -6  11  -1  377.42   18.02
  -6  11  -1  383.12   17.96
  -6 -11  -1  394.31   18.46
  -6  11  -2  298.04   15.13
  -6  11  -2  298.97   15.31
  -6 -11  -2  332.52   15.97
  -6  11  -3  115.48    7.40
  -6  11  -3  115.79    7.46
  -6  11  -3  123.20    8.12
  -6 -11  -3  126.26    8.36
  -6  11  -4    6.72    3.38
  -6  11  -4   11.13    4.34
  -6 -11  -4    4.25    4.35
  -6  11  -5  322.00   15.62
  -6  11  -5  343.07   15.93
  -6 -11  -5  328.94   16.20
  -6  11  -5  354.23   16.50
  -6  11  -6    3.43    3.06
  -6  11  -7   86.46    5.28
  -6  11  -7   88.35    5.58
   6 -12 -13    3.61    2.08
   6 -12 -12  166.94    8.70
   6 -12 -11   10.77    4.80
   6  12 -11   10.33    3.31
  -6 -12  11    8.36    2.45
   6 -12 -11    7.86    4.79
   6  12 -10   11.98    4.12
  -6 -12  10   16.70    3.39
   6  12  -9   10.33    4.44
  -6 -12   9    5.27    3.67
   6  12  -8    0.60    4.50
  -6 -12   8    1.69    3.81
  -6 -12   7    3.10    4.20
  -6  12   6  582.65   36.31
   6  12  -6  555.21   34.93
   6 -12  -6  595.72   35.27
   6  12  -5   11.96    6.55
  -6 -12   5   21.50    4.54
   6  12  -5   19.37    4.92
   6 -12  -4   49.29    9.57
   6  12  -4   55.62    6.03
   6  12  -4   36.46    7.90
  -6 -12   4   52.21    5.40
  -6 -12   3    3.20    3.46
   6  12  -3    8.34    4.16
   6  12  -3    3.50    5.74
  -6 -12   3   10.68    3.99
  -6 -12   2  173.58    9.59
   6  12  -2  165.11    9.99
  -6 -12   2  171.60    9.63
   6  12  -1   30.50    4.48
  -6 -12   1   31.06    4.89
  -6  12   1   27.15    3.63
  -6 -12   1   32.09    3.95
  -6 -12   0  401.50   18.56
   6  12   0  382.35   18.16
  -6  12   0  382.49   18.31
  -6  12   0  383.85   17.93
  -6  12  -1    0.62    3.11
  -6  12  -1    4.96    3.47
  -6 -12  -1    2.20    4.60
  -6 -12  -1    8.45    5.03
  -6  12  -2   51.41    4.66
  -6  12  -2   53.96    4.79
  -6  12  -2   49.33    5.27
  -6  12  -3    3.30    3.01
  -6  12  -3    1.97    2.74
  -6  12  -3    1.87    3.57
  -6  12  -4  344.01   16.43
  -6  12  -4  365.37   17.07
  -6 -12  -4  349.81   17.10
  -6 -12  -5    6.75    3.76
  -6  12  -5    7.06    3.57
  -6  12  -5    8.94    3.17
  -6  12  -5    8.98    2.83
  -6  12  -6  164.79    8.85
  -6  12  -7    3.72    2.03
   6 -13 -12    4.24    2.65
   6 -13 -12    4.10    2.87
   6 -13 -11  143.47    7.18
   6 -13 -11  127.37    7.25
   6  13 -11  112.00    6.63
  -6 -13  11  100.30    5.85
   6 -13 -10   -2.92    4.81
   6  13 -10    2.24    3.32
  -6 -13  10    1.11    2.68
   6 -13 -10   -0.12    4.66
  -6 -13   9    1.13    3.31
   6  13  -9    5.67    4.02
  -6 -13   8    7.03    3.87
   6  13  -8    6.30    4.56
  -6 -13   7   89.38    6.87
   6  13  -6   32.14    5.65
  -6 -13   5  480.26   22.67
   6  13  -5  492.60   23.31
  -6 -13   4    0.80    3.67
   6  13  -4   -0.99    4.15
   6  13  -3   65.26    6.09
   6 -13  -3   41.60    9.21
  -6 -13   3   46.65    4.77
  -6 -13   3   59.96    5.41
  -6 -13   2   17.85    4.10
   6  13  -2   21.68    4.50
  -6 -13   2   26.05    4.13
  -6 -13   1  253.15   12.86
  -6 -13   1  231.80   12.11
   6  13  -1  262.65   13.10
  -6 -13   0   91.32    7.17
   6  13   0   82.63    5.96
  -6  13   0   56.71    5.06
  -6  13   0   66.70    5.49
  -6 -13  -1  394.64   18.02
   6  13   1  330.26   16.76
  -6  13  -1  347.08   16.95
  -6  13  -1  376.60   17.04
  -6  13  -2   77.00    5.82
  -6 -13  -2   82.41    6.91
  -6  13  -2   70.50    5.16
  -6  13  -2   67.49    5.05
  -6  13  -3   80.36    5.99
  -6  13  -3   77.36    5.20
  -6  13  -4    1.18    3.21
  -6 -13  -4    2.64    3.98
  -6  13  -4   -0.20    2.30
  -6  13  -5  253.80   12.44
  -6  13  -6    3.72    2.45
  -6  13  -6   -0.14    1.95
   6 -14 -11   17.40    3.26
   6 -14 -11   17.38    3.13
   6 -14 -10   24.02    4.29
   6  14 -10   20.58    3.31
  -6 -14  10   20.33    2.86
   6 -14 -10   20.38    4.11
   6  14  -9    4.16    3.53
  -6 -14   9    4.24    3.05
   6 -14  -9    3.54    4.30
   6  14  -8  116.07    7.47
  -6 -14   8  105.92    6.80
  -6 -14   7   85.52    6.10
   6 -14  -7   50.92    5.96
   6  14  -6  323.81   14.10
   6 -14  -6  209.56   12.28
   6  14  -5   43.54    5.83
  -6 -14   5   47.35    5.20
   6  14  -4   55.74    6.11
  -6 -14   4   57.26    5.41
   6  14  -3   -1.85    4.15
  -6 -14   3    3.93    3.49
  -6 -14   2  247.05   13.75
  -6 -14   2  273.84   13.23
   6  14  -2  276.57   14.08
  -6 -14   1   18.24    4.81
   6  14  -1   14.19    4.01
  -6 -14   1    9.53    2.64
  -6  14   1    4.46    3.11
  -6 -14   0  479.54   20.79
   6  14   0  419.13   20.08
  -6  14   0  424.17   19.75
  -6  14   0  422.89   19.56
  -6 -14  -1   43.79    5.42
   6  14   1   30.54    3.80
  -6  14  -1   35.99    3.85
  -6  14  -1   31.56    3.53
  -6 -14  -2   -0.46    4.39
  -6  14  -2    2.44    2.83
  -6 -14  -3   55.47    5.61
  -6  14  -3   50.37    4.47
  -6  14  -4  162.13    8.61
  -6  14  -5   18.65    2.94
  -6 -15  10   23.73    2.58
   6  15 -10   27.27    3.03
   6 -15  -9   31.53    4.11
   6  15  -9   21.72    3.56
  -6 -15   9   23.14    3.14
   6 -15  -9   21.95    3.70
   6  15  -8   10.06    3.64
  -6 -15   8   13.14    3.42
   6 -15  -8   10.95    3.73
  -6 -15   7  141.82    7.48
   6 -15  -7   99.04    6.86
   6  15  -6    8.13    4.20
   6  15  -5   66.74    6.12
  -6 -15   5   57.89    5.42
  -6 -15   4   58.60    5.08
   6  15  -4   77.10    6.44
  -6 -15   4   74.43    5.65
  -6 -15   3    5.05    3.63
  -6 -15   3    9.67    3.53
   6  15  -3   11.46    4.41
  -6 -15   2    8.17    3.92
   6  15  -2    7.18    3.82
  -6 -15   2    8.95    3.03
  -6  15   2    2.61    2.67
  -6  15   1  450.99   21.23
  -6 -15   1  496.49   22.11
   6  15  -1  499.87   22.14
  -6 -15   0   10.87    4.19
   6  15   0   15.70    3.41
  -6  15  -1   29.40    3.15
   6  15   1   24.70    3.37
  -6 -15  -2  122.07    7.39
  -6  15  -2   99.81    6.12
  -6 -15  -3    4.21    3.45
  -6  15  -3    2.95    2.42
  -6  15  -4   18.93    2.68
   6 -16  -9   62.99    3.79
   6 -16  -9   50.85    3.48
  -6 -16   9   53.19    3.63
   6  16  -9   52.76    3.96
   6 -16  -8   26.26    3.55
   6  16  -8   29.34    3.56
  -6 -16   8   36.44    3.24
   6  16  -6   45.77    5.03
  -6 -16   6   50.70    4.50
   6  16  -5   38.48    4.90
  -6 -16   5   31.55    4.07
   6  16  -4   47.64    5.16
  -6 -16   4   47.78    4.44
   6  16  -3  213.67   10.75
  -6 -16   3  209.77    9.89
   6  16  -2  124.21    7.35
  -6 -16   2  102.78    6.74
   6  16  -1    4.82    3.12
  -6 -16   1    9.29    3.51
   6  16   0  104.49    6.57
  -6 -16   0  123.36    7.16
  -6 -16  -1   52.47    4.86
  -6 -16  -2   -0.55    3.13
   6  17  -8   57.16    3.88
  -6 -17   8   55.05    3.57
   6  17  -6    9.19    3.14
  -6 -17   6    7.75    2.56
   6  17  -5   20.49    3.64
  -6 -17   5   25.96    3.10
   6  17  -4   41.91    4.31
  -6 -17   4   37.66    3.54
   6  17  -3    0.25    2.96
   6  17  -2  110.54    6.24
  -6 -17   2   83.50    5.34
   6  17  -1   59.86    4.35
  -6 -17   1   49.32    4.12
   6  17   0    8.59    2.36
  -6 -17   0   10.07    2.87
  -6 -17  -1    2.54    2.67
   6  18  -7    1.41    1.54
  -6 -18   6    4.56    1.77
  -6 -18   5   17.72    2.27
   6  18  -5   22.82    3.00
   6  18  -4    1.29    2.36
   6  18  -3   86.33    5.35
   6  18  -2    3.37    2.25
   6  18  -1   20.25    2.40
   7   0 -15    4.69    3.32
   7   0 -15    3.36    3.66
   7   0 -14    4.57    4.28
   7   0 -14    6.75    5.15
   7   0 -13  787.03   34.10
   7   0 -13  756.63   34.09
   7   0 -12    0.65    6.20
   7   0 -12    3.82    5.41
   7   0 -11   12.67    5.38
   7   0 -11    0.71    6.89
   7   0 -11   11.77    7.57
   7   0 -11    1.28    6.45
   7   0 -10   -3.54    6.73
   7   0 -10    3.64    4.68
   7   0  -9  215.14   15.98
   7   0  -9  179.34   11.31
   7   0  -9  190.23   16.32
  -7   0   8    1.80    2.56
   7   0  -8    2.92    3.91
   7   0  -8    3.50    7.41
  -7   0   7  565.40   28.01
   7   0  -7  553.77   28.82
  -7   0   7  469.74   21.24
   7   0  -7  438.65   21.89
   7   0  -6    9.34    6.98
   7   0  -6    6.10    3.36
  -7   0   6    6.06    6.73
  -7   0   6    6.38    2.81
   7   0  -5  220.73   16.40
  -7   0   5  265.60   17.61
   7   0  -4    2.59    5.78
  -7   0   3  694.56   34.14
  -7   0   3  599.03   32.57
   7   0  -3  672.81   32.57
  -7   0   3  631.87   28.45
  -7   0   2    2.16    6.08
  -7   0   2    3.68    2.98
  -7   0   2    0.48    6.37
   7   0  -2    5.68    4.89
  -7   0   1 1614.07   71.31
  -7   0   1 1580.83   70.35
  -7   0   1 1525.98   65.74
  -7   0   0    3.39    2.57
  -7   0   0    5.02    2.83
  -7   0  -1  195.33   15.53
  -7   0  -1  222.24   11.23
  -7   0  -1  228.19   11.28
  -7   0  -2    1.05    5.30
  -7   0  -2   -1.78    2.83
  -7   0  -2    1.90    2.88
  -7   0  -2   -0.80    2.87
  -7   0  -3 1498.92   67.67
  -7   0  -3 1357.77   60.83
  -7   0  -3 1441.87   61.29
  -7   0  -3 1467.53   61.55
  -7   0  -3 1516.64   61.51
  -7   0  -4    1.79    5.53
  -7   0  -4    5.22    3.04
  -7   0  -4    0.60    3.33
  -7   0  -4    0.15    5.19
  -7   0  -4    5.53    3.57
  -7   0  -5  430.27   26.64
  -7   0  -5  462.94   21.74
  -7   0  -5  459.79   21.14
  -7   0  -5  460.11   21.37
  -7   0  -6    3.57    5.55
  -7   0  -6    2.56    3.73
  -7   0  -7   31.05    4.31
  -7   0  -7   27.94    5.79
  -7   0  -8   -1.31    4.50
  -7   0  -9  362.65   16.37
   7   1 -16   27.28    2.51
   7  -1 -16   30.09    2.53
   7   1 -15   53.27    4.71
   7  -1 -15   61.79    5.22
   7  -1 -14   82.24    6.15
   7  -1 -14   75.03    7.07
   7   1 -14   78.04    6.57
   7  -1 -14   67.29    5.90
   7  -1 -13   16.21    5.19
   7   1 -13   12.39    5.41
   7  -1 -13   13.73    4.72
   7   1 -12  397.72   19.07
   7  -1 -12  418.30   18.94
   7   1 -11   54.94    6.72
   7   1 -11   61.54    6.46
   7  -1 -11   46.61    8.87
   7   1 -11   39.39    9.06
   7   1 -11   28.20    8.68
   7  -1 -11   58.51    9.84
   7  -1 -11   68.80   10.74
   7  -1 -11   68.00    6.11
   7   1 -10   15.36    5.02
   7   1 -10    0.67    7.45
   7  -1 -10    9.75    7.91
   7  -1 -10   12.69    4.51
   7  -1 -10   12.12    7.56
   7   1 -10    9.85    7.05
   7  -1  -9    4.12    4.38
   7   1  -9   11.80    4.31
   7  -1  -9   10.20    7.71
   7  -1  -9    0.68    7.53
   7   1  -9    2.68    7.37
  -7  -1   9    2.59    2.65
  -7   1   8  265.92   17.88
   7  -1  -8  241.98   13.42
   7   1  -8  250.92   13.55
  -7   1   8  233.74   12.07
  -7  -1   8  258.82   12.22
   7  -1  -7   41.36    9.07
   7  -1  -7   30.04    4.78
  -7   1   7   45.75    8.67
   7   1  -7   59.81    5.21
  -7   1   7   38.94    4.10
  -7  -1   7   57.43    4.29
   7  -1  -6 1029.82   45.98
  -7   1   6 1140.63   46.58
   7   1  -6  915.73   39.78
   7  -1  -6 1146.73   46.38
   7  -1  -6  873.11   39.75
  -7   1   6  887.67   39.24
  -7  -1   6  863.29   39.13
  -7   1   5  504.81   27.94
   7  -1  -5  509.93   27.11
   7  -1  -5  473.37   27.06
   7  -1  -4    8.52    5.84
   7  -1  -4    5.24    6.61
  -7  -1   3   22.66    6.88
  -7  -1   3   26.05    3.69
  -7  -1   3   25.77    7.83
   7  -1  -3   20.98    6.12
  -7   1   3   15.17    7.39
   7  -1  -3   15.51    6.09
  -7   1   2  990.80   45.81
   7  -1  -2  935.49   43.19
   7  -1  -2  935.31   42.94
  -7  -1   2  911.02   44.35
  -7  -1   2  901.53   39.94
  -7  -1   1   11.73    6.10
  -7  -1   1    4.97    2.93
  -7   1   1   14.10    6.91
   7   1  -1   10.53    4.41
  -7   1   0 1159.82   51.45
  -7   1   0 1001.37   45.67
  -7  -1   0 1112.99   45.84
  -7  -1  -1  149.97   13.00
  -7  -1  -1  151.58    8.66
  -7   1  -1  164.53    8.92
  -7  -1  -1  170.42    8.85
  -7   1  -2  284.07   14.00
  -7   1  -2  263.88   13.78
  -7  -1  -2  288.46   13.79
  -7  -1  -3   14.55    6.10
  -7  -1  -3   17.85    3.36
  -7  -1  -3   17.93    3.13
  -7   1  -3   19.31    3.77
  -7  -1  -3   21.34    3.58
  -7  -1  -4  872.62   44.23
  -7   1  -4  894.23   38.48
  -7  -1  -4  871.04   38.14
  -7  -1  -4  869.18   38.55
  -7   1  -4  867.01   38.30
  -7  -1  -4  883.20   38.39
  -7  -1  -5   19.74    6.05
  -7  -1  -5   16.42    5.51
  -7   1  -5   17.17    5.81
  -7  -1  -5   16.53    3.99
  -7  -1  -5   12.00    3.28
  -7   1  -5   11.98    3.50
  -7  -1  -6  151.40    9.77
  -7   1  -6  151.79    9.89
  -7   1  -7   49.68    5.02
  -7  -1  -7   57.94    6.33
  -7   1  -8   84.34    5.59
  -7  -1  -8   89.65    6.65
   7  -2 -16    9.91    2.25
   7   2 -16    7.92    1.88
   7  -2 -15   52.10    5.04
   7  -2 -14  102.82    6.85
   7   2 -14   98.45    6.85
   7  -2 -14   91.87    8.03
   7   2 -14  115.13    7.28
   7  -2 -14  100.16    6.77
   7   2 -13  101.07    7.35
   7  -2 -13   91.93    7.22
   7  -2 -13  103.84    7.61
   7   2 -13  109.01    7.73
   7   2 -13  109.06    7.72
   7  -2 -13  101.69    7.40
   7  -2 -12  149.49    9.27
   7   2 -12  139.91    9.36
   7   2 -12  134.49    8.93
   7  -2 -12  153.91    9.01
   7   2 -11   59.93    7.24
   7  -2 -11   96.87    7.14
   7   2 -11   81.43    7.22
   7   2 -11   72.28   10.90
   7   2 -11   51.83   10.09
   7   2 -11   67.44   10.66
   7  -2 -11   71.48   10.76
   7  -2 -11   75.34   11.63
   7   2 -11   82.48    6.80
   7  -2 -11   98.55    6.85
   7  -2 -10    7.49    4.72
   7   2 -10    5.32    4.89
   7   2 -10    7.51    7.31
   7   2 -10    2.89    7.34
   7  -2 -10    5.14    7.43
   7   2 -10    6.17    4.27
   7  -2 -10    6.11    4.25
   7   2 -10    0.70    6.70
   7  -2 -10    3.61    7.06
   7   2  -9  100.60   11.33
   7  -2  -9   80.01   10.89
   7  -2  -9   91.48    6.67
   7   2  -9   89.73    6.76
   7  -2  -9   62.63   10.63
   7   2  -9   82.79   11.47
  -7  -2   9   78.89    5.45
   7   2  -9   83.79    7.18
   7   2  -8  180.43   14.20
   7  -2  -8  163.44   13.81
   7   2  -8  156.33    9.41
  -7  -2   8  146.84    8.19
  -7   2   7  374.30   21.13
   7  -2  -7  418.32   22.19
   7  -2  -7  336.19   21.27
  -7   2   7  286.95   14.55
  -7  -2   7  316.05   14.73
   7  -2  -7  282.34   15.32
   7   2  -7  325.93   15.65
   7  -2  -6    2.67    6.69
   7  -2  -6    8.59    6.70
  -7   2   6    3.12    6.99
  -7   2   6    3.63    2.75
  -7  -2   6    0.11    2.66
   7  -2  -6    6.58    3.44
   7   2  -6   -1.17    3.00
   7  -2  -5   34.16    7.81
   7  -2  -5   26.74    7.19
  -7   2   5   27.45    7.79
  -7  -2   5   10.55    3.14
   7  -2  -4  107.71   10.18
   7  -2  -4   94.20   10.10
  -7   2   3  372.61   21.46
   7  -2  -3  342.52   19.13
   7  -2  -3  344.50   19.42
  -7  -2   3  344.94   20.02
  -7   2   3  337.27   20.07
  -7   2   3  312.79   15.65
  -7  -2   3  311.02   15.55
  -7  -2   2   13.75    6.32
  -7   2   2    3.96    5.86
  -7   2   2    3.48    2.94
  -7  -2   2    7.12    3.09
   7  -2  -2   -0.70    4.63
  -7   2   2   -0.50    6.62
   7  -2  -2    3.60    4.79
  -7   2   1  790.63   35.40
  -7  -2   1  798.30   35.27
  -7   2   1  882.51   41.18
   7  -2  -1  819.71   37.82
  -7   2   1  794.10   39.66
  -7  -2   1  849.53   39.88
  -7   2   0   77.62    9.36
  -7   2   0   65.84    4.97
  -7  -2   0   51.34    4.64
  -7   2   0   68.13    5.00
  -7  -2   0   63.70    4.88
  -7   2  -1   90.60    5.83
  -7  -2  -1   77.63    5.61
  -7   2  -1   79.45    5.74
  -7  -2  -1   78.41    9.04
  -7   2  -1   96.35    9.60
  -7   2  -1   84.57    9.92
  -7   2  -2  327.11   20.57
  -7  -2  -2  362.10   20.93
  -7  -2  -2  319.61   15.19
  -7   2  -2  330.09   15.94
  -7  -2  -2  314.27   15.66
  -7   2  -2  322.94   15.71
  -7   2  -2  329.90   15.65
  -7  -2  -2  342.58   15.71
  -7   2  -2  337.18   16.16
  -7   2  -3  458.73   25.59
  -7  -2  -3  449.97   25.38
  -7  -2  -3  427.90   19.77
  -7  -2  -3  438.03   20.03
  -7   2  -3  407.24   19.96
  -7  -2  -3  421.16   20.11
  -7  -2  -3  438.78   19.57
  -7   2  -3  424.24   19.93
  -7  -2  -3  436.61   19.93
  -7   2  -3  437.46   20.51
  -7  -2  -4    4.08    2.76
  -7   2  -4    3.61    5.87
  -7  -2  -4    0.59    5.06
  -7  -2  -4    2.43    2.56
  -7   2  -4    4.21    3.19
  -7  -2  -4    5.05    3.35
  -7   2  -4    2.58    3.19
  -7  -2  -4    5.96    5.00
  -7   2  -4    6.76    3.46
  -7  -2  -4    3.25    3.32
  -7   2  -5  378.07   23.99
  -7  -2  -5  345.65   23.29
  -7   2  -5  399.10   18.62
  -7  -2  -5  401.62   18.58
  -7  -2  -5  397.88   18.98
  -7   2  -5  383.77   18.53
  -7   2  -6    2.22    3.32
  -7  -2  -6    3.12    2.87
  -7  -2  -6    7.04    5.34
  -7  -2  -7    4.48    5.02
  -7  -2  -8  182.68    9.62
  -7   2  -8  168.49    8.99
  -7   2  -9  160.33    7.62
  -7   2  -9  130.99    6.93
   7  -3 -16    1.27    1.99
   7   3 -14  122.23    7.61
   7   3 -14  134.96    7.73
   7  -3 -14  124.35    7.57
   7   3 -13   38.67    5.02
   7  -3 -13   32.56    4.96
   7  -3 -13   33.99    5.19
   7   3 -13   39.59    5.44
   7  -3 -12  126.92    8.42
   7   3 -12  137.49    8.63
   7  -3 -12  115.40    7.48
   7   3 -12  128.18    9.06
   7   3 -12  122.74    8.18
   7  -3 -12  120.08    8.16
   7   3 -11  296.75   16.38
   7   3 -11  309.58   15.32
   7  -3 -11  328.16   15.42
   7   3 -11  239.88   20.44
   7   3 -11  238.64   20.02
   7  -3 -11  285.37   20.90
   7   3 -11  245.99   20.46
   7  -3 -11  340.57   15.59
   7   3 -11  336.84   15.66
   7   3 -10   44.29    9.50
   7  -3 -10   71.15   10.66
   7   3 -10   67.81    6.14
   7  -3 -10   77.83    6.24
   7  -3 -10   81.42    6.48
   7   3 -10   73.39    6.57
   7   3 -10   47.21    9.94
   7   3 -10   61.41   10.27
   7  -3 -10   58.61   10.47
   7   3  -9  169.34   14.47
   7  -3  -9  164.86   14.31
   7   3  -9  158.65   10.23
   7  -3  -9  162.04    9.39
   7   3  -9  173.57    9.48
  -7   3   9  136.59   13.23
   7   3  -9  150.77   15.51
   7  -3  -9  150.68   14.92
  -7  -3   9  159.68    8.64
  -7   3   8  382.90   23.63
   7  -3  -8  422.19   25.22
  -7  -3   8  380.65   18.12
   7   3  -8  447.08   24.34
   7  -3  -8  400.65   23.61
   7   3  -8  394.72   19.32
   7  -3  -7    3.00    6.89
   7   3  -7    3.64    3.51
   7  -3  -7    4.01    7.00
  -7   3   7    4.39    6.49
  -7  -3   7    4.35    2.73
  -7   3   6  130.05   12.62
   7   3  -6  119.16    7.54
   7  -3  -6  144.77   12.76
   7  -3  -6  130.82   12.37
  -7  -3   6  114.67    7.02
   7  -3  -5  595.79   29.83
   7  -3  -5  543.91   29.45
  -7  -3   5  514.11   24.03
  -7   3   5  633.18   30.85
   7  -3  -4   43.61    7.66
   7  -3  -4   36.38    7.27
  -7   3   3   59.67    5.15
  -7  -3   3   60.17    4.97
  -7   3   3   62.88    8.68
  -7  -3   3   65.75    8.57
   7  -3  -3   66.12    8.17
  -7   3   3   70.13    9.99
   7  -3  -3   60.04    8.08
  -7   3   2 1187.76   50.61
   7  -3  -2 1029.22   47.30
   7  -3  -2 1041.81   47.38
  -7   3   2 1075.74   48.67
  -7  -3   2 1004.92   48.06
  -7   3   2  965.92   43.82
  -7  -3   2  999.91   43.73
  -7   3   1    3.60    5.70
  -7  -3   1    3.93    5.45
  -7   3   1    3.67    2.94
  -7   3   1    2.32    2.96
  -7  -3   1    4.90    2.73
   7  -3  -1    0.67    4.45
  -7   3   1    3.10    6.40
  -7  -3   1    2.11    2.76
  -7   3   0  145.04    7.93
  -7  -3   0  147.74    7.86
  -7   3   0  125.06    7.86
  -7  -3   0  149.38   12.00
  -7   3   0  161.05   12.97
  -7  -3   0  129.58    7.61
  -7   3   0  135.63    8.02
  -7   3  -1  649.02   32.92
  -7  -3  -1  632.35   32.98
  -7   3  -1  626.15   33.35
  -7   3  -1  630.40   28.30
  -7   3  -1  654.70   28.17
  -7  -3  -1  612.92   27.96
  -7   3  -2   17.79    3.47
  -7  -3  -2   27.56    3.49
  -7  -3  -2   28.14    3.59
  -7   3  -2   21.38    3.66
  -7   3  -2   18.53    3.79
  -7   3  -2   20.47    6.35
  -7  -3  -2   19.82    6.26
  -7  -3  -2   24.87    4.21
  -7  -3  -2   20.91    4.38
  -7   3  -2   17.86    4.07
  -7  -3  -3   80.30    5.93
  -7   3  -3   73.07    9.54
  -7  -3  -3   67.65    9.26
  -7  -3  -3   76.55    5.75
  -7  -3  -3   74.46    6.52
  -7   3  -3   80.26    5.86
  -7   3  -3   83.64    5.88
  -7  -3  -3   77.18    5.65
  -7   3  -3   86.25    6.61
  -7   3  -4  854.84   43.69
  -7  -3  -4  867.34   43.59
  -7  -3  -4  824.17   37.41
  -7  -3  -4  851.58   37.79
  -7   3  -4  897.84   37.99
  -7  -3  -4  867.93   37.92
  -7   3  -4  822.99   37.85
  -7   3  -4  872.52   37.88
  -7  -3  -4  872.64   37.81
  -7   3  -4  925.12   38.55
  -7  -3  -5    1.41    2.35
  -7   3  -5    1.24    4.90
  -7  -3  -5    9.65    5.22
  -7  -3  -5    2.51    5.05
  -7   3  -5    5.19    3.50
  -7  -3  -5    5.51    3.48
  -7   3  -5    1.25    3.28
  -7   3  -6   95.57    8.02
  -7   3  -6   96.84    6.72
  -7  -3  -6   96.95    7.75
  -7   3  -7  162.22    9.73
  -7  -3  -7  157.74    9.52
  -7   3  -8   41.97    4.30
  -7   3  -8   45.46    5.09
  -7  -3  -8   43.48    4.93
  -7   3  -9   79.15    4.79
  -7   3  -9   90.03    5.28
   7   4 -15   21.01    2.93
   7  -4 -15   10.64    2.53
   7  -4 -14   29.00    4.23
   7   4 -14   36.80    4.44
   7  -4 -14   25.58    5.71
   7  -4 -13   17.24    4.43
   7   4 -13   17.48    4.67
   7  -4 -13   18.65    6.90
   7   4 -13   16.01    4.28
   7  -4 -13   15.44    4.34
   7   4 -12    5.17    4.33
   7  -4 -12    1.83    4.19
   7   4 -12    2.45    4.49
   7   4 -12    0.94    4.94
   7  -4 -12    4.82    4.64
   7  -4 -12    4.55    4.59
   7   4 -12    6.03    4.78
   7  -4 -12    7.27    4.51
   7   4 -11   84.64    7.77
   7  -4 -11  109.22    7.41
   7   4 -11  100.05    7.48
   7   4 -11   67.65   10.79
   7   4 -11   64.42   10.57
   7  -4 -11  101.59   11.55
   7   4 -11   69.89   10.49
   7   4 -11   93.59    6.96
   7  -4 -11  102.70    7.08
  -7  -4  10  292.70   14.65
   7   4 -10  315.10   15.35
   7  -4 -10  332.19   15.43
   7   4 -10  278.86   20.28
   7  -4 -10  274.68   20.18
   7  -4 -10  340.39   15.50
   7   4 -10  337.61   15.55
   7   4 -10  272.17   21.43
   7   4 -10  239.76   20.57
   7   4  -9  207.32   15.34
   7  -4  -9  133.41   13.74
   7   4  -9  190.91    9.77
   7  -4  -9  154.61    9.44
   7   4  -9  182.90   10.79
   7  -4  -9  164.68    9.58
   7   4  -9  185.85    9.75
  -7   4   9  114.48   12.93
   7  -4  -9  119.77   14.61
   7   4  -9  190.04   16.42
   7  -4  -9  134.49   14.59
  -7  -4   9  179.73    9.15
  -7   4   8   74.27   10.20
  -7  -4   8   85.15    5.80
   7  -4  -8   74.74   10.53
   7   4  -8  108.60   11.28
   7   4  -8   83.13    6.86
   7  -4  -7   23.07    8.09
   7   4  -7   12.59    3.87
   7   4  -7   13.15    7.94
   7  -4  -7    4.77    7.04
  -7   4   7    9.15    6.60
  -7  -4   7    9.64    3.18
  -7   4   6  174.02   14.03
   7  -4  -6  165.53   13.64
   7  -4  -6  169.51   14.03
  -7  -4   6  144.71    8.09
   7   4  -6  124.11    8.33
   7  -4  -5   19.47    7.19
  -7  -4   5    9.14    3.27
   7  -4  -5   16.18    7.00
  -7   4   5   19.28    7.62
   7   4  -5   11.76    3.36
   7  -4  -4  401.07   23.55
   7  -4  -4  423.98   23.99
  -7   4   3  178.02   13.65
  -7  -4   3  193.52   13.75
  -7   4   3  212.00   15.59
  -7   4   3  153.28    9.60
  -7  -4   3  193.65    9.73
   7  -4  -3  164.46   13.08
   7  -4  -3  168.56   13.34
  -7  -4   3  193.28    9.55
  -7   4   2  151.79   12.23
  -7  -4   2  157.97   12.21
  -7   4   2  159.71   13.86
  -7   4   2  144.09    8.42
  -7  -4   2  152.69    8.35
   7  -4  -2  141.80   11.41
  -7  -4   2  149.07    8.27
  -7   4   1  289.10   17.56
  -7  -4   1  276.93   17.16
  -7   4   1  274.58   13.15
  -7   4   1  309.32   19.03
  -7   4   1  278.36   13.14
  -7  -4   1  256.05   12.90
   7  -4  -1  267.62   16.07
  -7  -4   1  235.26   12.66
  -7   4   0  152.45    8.05
  -7  -4   0  149.34    7.83
  -7  -4   0  143.28   11.82
  -7   4   0  145.37   13.08
  -7   4   0  128.46   11.85
  -7   4   0  153.40    8.26
  -7   4  -1    2.48    2.86
  -7  -4  -1    1.74    2.68
  -7  -4  -1    3.92    2.76
  -7   4  -1    1.84    2.78
  -7   4  -1    3.05    5.56
  -7  -4  -1    3.89    4.80
  -7   4  -1    4.49    5.34
  -7   4  -1    1.95    3.44
  -7   4  -2  665.29   34.17
  -7  -4  -2  639.07   33.60
  -7  -4  -2  666.03   29.01
  -7  -4  -2  597.57   28.27
  -7  -4  -2  626.31   28.55
  -7   4  -2  671.40   28.78
  -7   4  -2  662.09   28.65
  -7  -4  -2  655.26   28.55
  -7   4  -3   17.76    3.50
  -7  -4  -3   25.98    3.68
  -7  -4  -3   27.32    3.76
  -7   4  -3   16.39    3.55
  -7   4  -3   10.25    6.13
  -7  -4  -3   22.50    6.35
  -7  -4  -3   21.45    3.34
  -7  -4  -3   28.98    4.25
  -7  -4  -3   19.48    4.59
  -7   4  -3   18.65    4.34
  -7   4  -4   26.10    4.09
  -7  -4  -4   21.73    3.69
  -7   4  -4   26.56    4.14
  -7  -4  -4   21.71    3.90
  -7   4  -4   20.86    6.52
  -7  -4  -4   19.62    6.25
  -7  -4  -4   22.32    5.05
  -7   4  -4   25.05    4.73
  -7  -4  -5  145.61    8.32
  -7  -4  -5  164.18    9.68
  -7   4  -5  152.60    9.09
  -7   4  -5  169.64    9.10
  -7  -4  -5  159.50    8.96
  -7   4  -5  154.40    9.54
  -7   4  -6  201.04   11.76
  -7   4  -6  221.46   11.26
  -7  -4  -6  201.66   11.48
  -7  -4  -7   55.48    5.85
  -7   4  -7   56.19    6.07
  -7   4  -8  173.43    9.08
  -7   4  -8  178.70    9.43
  -7   4  -9   11.41    2.39
  -7   4  -9   14.10    2.86
   7  -5 -15  183.79    8.54
   7   5 -15  151.54    7.80
   7  -5 -14   15.97    3.55
   7   5 -14   21.11    3.66
   7  -5 -14   17.11    5.19
   7  -5 -13    2.93    3.89
   7   5 -13    4.24    3.94
   7  -5 -13    2.98    3.93
   7  -5 -13    2.63    6.07
   7   5 -13   -0.86    3.54
   7  -5 -13   -0.64    3.63
   7   5 -12   30.32    4.72
   7   5 -12   24.50    5.28
   7  -5 -12   29.39    4.66
   7   5 -12   31.91    5.20
   7  -5 -12   28.09    5.00
   7  -5 -12   33.04    5.13
   7  -5 -12   27.51    4.75
   7   5 -12   25.27    4.85
   7   5 -11   74.86    7.00
   7  -5 -11   75.21    6.24
   7   5 -11   71.00    6.37
   7   5 -11   59.26    9.76
   7   5 -11   43.31    9.03
   7   5 -11   61.29    9.62
   7  -5 -11   41.85    8.64
   7   5 -11   67.92    5.92
   7  -5 -11   69.99    5.97
  -7  -5  10    6.72    3.07
   7   5 -10   10.08    4.11
   7  -5 -10    4.03    4.10
   7  -5 -10    7.20    7.35
   7  -5 -10    4.81    4.43
   7   5 -10   10.98    4.73
   7   5 -10   11.38    7.70
   7   5 -10    6.12    6.42
   7  -5 -10    4.19    6.28
   7  -5  -9  582.31   31.73
   7   5  -9  569.24   26.20
   7  -5  -9  598.83   26.30
   7   5  -9  593.27   31.67
   7  -5  -9  602.12   26.28
   7   5  -9  600.64   26.34
  -7   5   9  507.60   31.29
   7   5  -9  618.81   34.02
   7  -5  -9  577.18   33.39
  -7  -5   9  575.92   26.16
   7   5  -8   28.51    8.89
  -7   5   8   14.38    7.22
   7   5  -8   23.97    7.51
   7   5  -8   28.68    4.86
   7  -5  -8   24.71    7.70
  -7  -5   8   25.90    3.83
   7   5  -7   21.35    4.27
   7   5  -7   37.12    8.89
   7  -5  -7   28.00    8.23
  -7   5   7   23.41    8.03
  -7  -5   7   25.00    3.74
   7  -5  -7   20.40    7.95
   7   5  -6    1.12    3.34
   7  -5  -6    3.65    6.67
   7   5  -6    1.14    7.14
   7  -5  -6   -1.74    6.97
  -7   5   6    5.93    6.52
  -7  -5   6    7.13    3.14
   7   5  -5  306.05   15.77
   7  -5  -5  301.31   17.93
  -7   5   5  381.84   22.40
   7   5  -5  335.42   21.08
   7  -5  -5  343.56   21.22
   7  -5  -5  341.65   21.52
  -7  -5   5  347.85   15.69
  -7   5   4   48.11    4.45
  -7  -5   4   24.97    3.73
  -7   5   4   58.17    8.08
  -7  -5   4   34.41    7.07
   7   5  -4   25.16    7.39
   7   5  -4   20.65    3.59
  -7  -5   3  528.53   28.43
  -7   5   3  544.88   28.81
  -7   5   3  610.27   31.23
  -7   5   3  527.57   24.44
  -7  -5   3  538.15   24.26
   7   5  -3  549.47   28.69
  -7  -5   3  539.81   24.16
  -7  -5   2  112.99   10.26
  -7   5   2   92.15    9.71
  -7   5   2   99.59    6.45
  -7   5   2  105.79   11.84
  -7   5   2   86.24    6.47
  -7  -5   2  107.97    6.43
   7   5  -2  110.22    9.68
  -7  -5   2  110.48    6.48
  -7   5   1  125.42   12.25
  -7   5   1  118.43    6.91
  -7  -5   1  106.08    6.59
  -7   5   1  121.20    7.08
  -7  -5   1   98.30    6.58
  -7   5   0    2.72    3.09
  -7   5   0    0.76    2.74
  -7  -5   0    5.97    2.70
  -7   5   0    1.94    5.09
  -7  -5   0    6.86    4.69
  -7   5   0    2.78    6.42
  -7  -5   0    1.17    2.68
  -7  -5  -1  296.15   17.96
  -7  -5  -1  287.73   14.28
  -7   5  -1  245.23   17.84
  -7   5  -1  278.09   18.01
  -7  -5  -1  269.76   13.38
  -7   5  -1  271.82   13.48
  -7   5  -1  248.57   13.75
  -7   5  -1  280.94   13.50
  -7  -5  -1  295.74   13.45
  -7   5  -1  281.75   14.06
  -7   5  -2    2.80    2.92
  -7  -5  -2    4.71    2.76
  -7  -5  -2    2.24    2.81
  -7   5  -2    5.61    3.14
  -7   5  -2    6.24    3.59
  -7   5  -2    3.23    4.91
  -7  -5  -2    2.04    4.79
  -7  -5  -2   -1.39    3.94
  -7   5  -3  392.24   17.89
  -7  -5  -3  373.00   17.75
  -7  -5  -3  371.17   17.70
  -7   5  -3  393.49   18.40
  -7  -5  -3  378.15   17.79
  -7   5  -3  410.55   18.02
  -7   5  -3  375.74   22.93
  -7  -5  -3  374.38   22.64
  -7  -5  -3  397.78   18.26
  -7  -5  -3  337.24   17.63
  -7   5  -4  172.33   14.79
  -7  -5  -4  198.90   15.26
  -7  -5  -4  195.91   10.54
  -7  -5  -4  194.99   10.03
  -7  -5  -4  188.97   10.61
  -7   5  -4  193.95   10.43
  -7  -5  -4  197.92   10.41
  -7   5  -4  205.36   11.31
  -7  -5  -5  112.52    7.21
  -7  -5  -5  118.81    8.02
  -7   5  -5  128.18    7.53
  -7  -5  -5  117.61    7.35
  -7   5  -5  125.47    8.22
  -7   5  -6    8.40    3.78
  -7  -5  -6    7.97    4.72
  -7   5  -6    6.41    5.41
  -7   5  -7  430.83   19.90
  -7   5  -8    9.70    3.25
  -7   5  -8   13.22    3.88
  -7   5  -9   38.71    3.20
  -7   5  -9   37.62    3.00
   7  -6 -15    5.38    3.03
   7  -6 -14   23.44    4.96
   7   6 -13    0.77    3.65
   7  -6 -13    7.10    5.76
   7   6 -13   -4.19    3.61
   7  -6 -13    3.96    4.08
   7  -6 -13    1.47    3.40
   7  -6 -12    6.74    3.85
   7   6 -12    7.95    4.29
   7   6 -12    6.90    3.73
   7  -6 -12    6.96    6.58
   7  -6 -12    4.44    4.86
   7  -6 -12   10.48    4.05
   7   6 -12    5.98    3.95
   7  -6 -11    2.70    4.29
   7   6 -11    1.39    4.36
  -7  -6  11   -1.56    2.70
   7   6 -11    5.06    3.81
   7  -6 -11    5.23    3.93
   7   6 -11    4.35    4.61
  -7  -6  10  190.56    9.75
   7  -6 -10  179.30   10.09
   7   6 -10  191.93   10.28
   7   6 -10  168.40   15.88
   7  -6 -10  136.35   15.09
   7   6 -10  157.95   14.65
   7  -6 -10  153.01   14.26
   7   6 -10  188.79    9.98
   7  -6 -10  175.16    9.94
   7   6 -10  209.26   11.56
   7   6  -9    2.56    6.36
   7  -6  -9   -0.52    6.39
   7   6  -9    4.62    3.78
   7  -6  -9    0.25    3.71
   7  -6  -9    0.71    6.85
  -7   6   9   -0.60    5.75
  -7  -6   9    2.06    3.26
   7  -6  -9    4.59    4.08
   7   6  -9    3.58    4.23
   7  -6  -8   33.37    7.88
   7   6  -8   41.63    4.56
   7   6  -8   36.86    7.96
   7   6  -8   43.71    5.51
   7   6  -8   52.22    9.83
  -7   6   8   50.07    8.99
  -7  -6   8   39.47    4.54
   7  -6  -8   42.23    4.83
   7   6  -8   40.45    4.85
  -7  -6   7    3.59    3.31
   7   6  -7    1.27    6.97
   7  -6  -7   -0.65    6.70
  -7   6   7   -5.06    7.18
   7  -6  -7    0.47    6.75
   7   6  -7   -1.84    6.79
   7   6  -7    1.10    3.80
  -7   6   6  130.04   13.13
  -7  -6   6  117.69    7.19
   7   6  -6  120.53   12.63
   7  -6  -6  125.12   12.82
   7   6  -6  107.65    7.59
   7   6  -5   -2.48    3.26
   7  -6  -5    2.43    4.52
  -7   6   5   -0.62    7.06
   7   6  -5   -1.09    6.44
  -7  -6   5    2.11    3.08
   7   6  -4  676.91   30.87
  -7   6   4  666.65   30.95
  -7  -6   4  684.10   30.73
  -7   6   4  671.31   35.12
  -7  -6   4  706.24   35.13
   7   6  -4  767.24   36.38
  -7  -6   4  751.77   30.90
   7   6  -3    9.05    2.88
  -7   6   3   11.22    5.14
  -7  -6   3   22.12    5.36
  -7   6   3   12.74    7.37
  -7   6   3    3.75    2.95
  -7  -6   3    9.93    2.84
   7   6  -3   16.82    6.25
  -7  -6   3   12.64    3.33
  -7   6   2  133.77   11.11
  -7  -6   2  119.53   10.68
  -7   6   2  132.61    7.56
  -7   6   2  142.63   13.37
  -7   6   2  123.65    7.44
  -7  -6   2  127.21    7.27
   7   6  -2  123.50   10.55
  -7  -6   2  123.22    7.42
  -7   6   1   10.61    3.25
  -7  -6   1   13.91    5.41
  -7   6   1    8.53    2.89
  -7  -6   1    9.93    2.69
  -7   6   1   10.83    7.28
  -7  -6   1    6.37    2.94
  -7   6   0  441.94   19.53
  -7  -6   0  452.97   19.41
  -7   6   0  478.35   26.12
  -7  -6   0  496.16   24.39
  -7   6   0  433.99   24.21
  -7   6   0  460.65   20.12
  -7   6  -1    0.38    2.62
  -7  -6  -1   -0.36    2.44
  -7   6  -1    1.81    3.29
  -7  -6  -1   -1.72    2.59
  -7   6  -1    2.05    2.65
  -7   6  -1    0.50    5.02
  -7  -6  -1   -1.89    4.32
  -7  -6  -1    0.16    4.23
  -7   6  -1    0.55    5.63
  -7   6  -1    4.28    3.69
  -7   6  -2  160.41   13.22
  -7  -6  -2  137.53   12.25
  -7  -6  -2  164.81    9.78
  -7  -6  -2  154.84    8.63
  -7   6  -2  169.21    8.88
  -7   6  -2  163.03    9.42
  -7   6  -2  154.20    8.66
  -7  -6  -2  153.44    8.56
  -7   6  -2  170.45    9.72
  -7  -6  -3    0.13    2.72
  -7   6  -3   -0.27    2.90
  -7  -6  -3    3.95    2.76
  -7   6  -3    2.60    2.91
  -7   6  -3    2.23    3.53
  -7  -6  -3   -1.10    3.97
  -7   6  -3   -1.09    4.42
  -7  -6  -3    1.57    4.46
  -7  -6  -3    1.53    3.45
  -7   6  -4   56.93    8.12
  -7  -6  -4   48.83    7.86
  -7  -6  -4   56.69    5.49
  -7  -6  -4   52.84    4.82
  -7  -6  -4   54.44    5.19
  -7   6  -4   62.26    6.11
  -7   6  -4   67.56    5.10
  -7  -6  -4   60.11    4.86
  -7   6  -5    3.14    3.98
  -7  -6  -5    4.36    3.82
  -7   6  -6  565.96   25.69
  -7   6  -6  561.05   25.55
  -7   6  -7   -1.58    4.16
  -7   6  -8   46.52    4.31
  -7   6  -9    1.28    1.74
   7  -7 -15   97.64    5.29
   7  -7 -14    2.19    2.85
   7  -7 -14    3.05    4.08
   7   7 -13   18.37    3.80
   7  -7 -13   20.14    5.44
   7  -7 -13   11.60    3.24
   7  -7 -13   18.99    4.34
   7   7 -12    3.93    4.19
   7  -7 -12    8.82    3.48
   7  -7 -12    9.72    6.09
   7  -7 -12   10.64    4.90
   7   7 -12    8.53    3.38
   7  -7 -12    8.29    3.60
   7   7 -11  179.10    9.62
   7  -7 -11  178.53    9.61
   7  -7 -11  172.85    9.57
   7   7 -11  178.58    9.72
   7  -7 -11  203.07   11.59
   7   7 -11  202.52   11.16
  -7  -7  11  173.44    9.24
   7   7 -11  172.99    9.36
   7  -7 -11  172.66    9.56
  -7  -7  10   12.69    3.47
   7   7 -10    7.14    3.44
   7  -7 -10    6.93    3.77
   7   7 -10   15.05    4.87
   7  -7 -10    3.36    3.89
   7   7 -10   12.93    4.24
   7   7 -10    0.71    6.74
   7  -7 -10   -0.70    6.42
   7   7 -10    9.18    5.91
  -7  -7   9  189.55    9.80
   7   7  -9  182.43    9.35
   7  -7  -9  174.75    9.48
   7  -7  -9  133.47   13.02
   7  -7  -9  170.21    9.54
   7   7  -9  186.28    9.65
  -7   7   9  139.33   13.77
   7  -7  -9  135.04   14.80
   7   7  -9  150.27   13.91
   7   7  -8    9.64    5.90
   7  -7  -8   10.13    6.20
   7   7  -8    2.12    3.22
   7  -7  -8    1.17    3.44
   7   7  -8    0.40    4.21
   7   7  -8   11.62    7.73
  -7   7   8   11.74    7.02
  -7  -7   8    5.13    3.61
   7  -7  -8    5.29    3.75
   7   7  -8    4.00    3.70
   7   7  -7    4.55    7.28
   7  -7  -7   -0.69    7.06
  -7   7   7   -1.34    6.93
   7   7  -7    3.05    5.75
   7   7  -7    2.47    3.86
   7  -7  -7    0.46    5.79
  -7  -7   7   -0.29    3.41
   7   7  -6   24.56    4.50
   7  -7  -6   24.24    5.92
   7   7  -6   29.81    7.97
   7  -7  -6   22.10    8.29
  -7   7   6   23.41    8.04
  -7  -7   6   25.16    4.08
  -7   7   5  156.70    8.74
   7  -7  -5  153.28   12.38
  -7   7   5  152.68   12.53
  -7  -7   5  121.79   11.54
  -7   7   5  188.34   15.54
   7   7  -5  152.54   13.58
   7   7  -5  156.00    9.14
   7   7  -4    2.45    3.19
  -7   7   4   14.30    3.31
  -7   7   4   25.36    5.90
  -7  -7   4   17.37    5.04
   7   7  -4    8.29    6.45
  -7  -7   4    7.94    3.54
   7   7  -3  609.09   27.72
  -7   7   3  595.66   31.34
  -7  -7   3  605.30   31.28
  -7   7   3  658.74   34.80
  -7   7   3  595.44   27.52
   7   7  -3  664.68   32.41
  -7  -7   3  658.97   27.83
  -7   7   2   56.24    4.49
  -7   7   2   58.74    4.75
  -7  -7   2   46.35    4.65
  -7   7   2   61.39    9.98
  -7   7   1   34.00    3.73
  -7   7   1   26.29    6.26
  -7  -7   1   35.87    6.21
  -7   7   1   24.17    7.78
  -7   7   1   43.10    4.53
  -7  -7   1   48.66    4.23
  -7   7   0    5.48    3.59
  -7   7   0    2.95    2.57
  -7  -7   0    1.71    2.28
  -7   7   0    1.54    2.41
  -7   7   0    4.64    4.50
  -7  -7   0   -1.30    4.25
  -7  -7   0    1.67    4.35
  -7   7   0    3.74    6.77
  -7  -7   0    1.90    2.63
  -7  -7  -1  310.85   19.72
  -7   7  -1  312.84   21.35
  -7   7  -1  328.41   20.20
  -7  -7  -1  321.30   15.70
  -7   7  -1  353.57   15.95
  -7   7  -1  345.30   16.75
  -7   7  -1  372.59   16.91
  -7   7  -1  338.25   15.85
  -7  -7  -1  339.47   15.73
  -7  -7  -2    0.68    4.41
  -7   7  -2    5.51    4.79
  -7  -7  -2   -0.48    2.48
  -7   7  -2    0.38    2.64
  -7   7  -2    1.72    3.52
  -7   7  -2    1.55    3.93
  -7   7  -2    1.00    2.58
  -7  -7  -2    1.55    2.48
  -7   7  -3  194.35   15.13
  -7  -7  -3  227.80   12.06
  -7  -7  -3  207.82   11.52
  -7   7  -3  224.52   11.93
  -7   7  -3  230.08   12.25
  -7   7  -3  217.58   11.06
  -7  -7  -3  214.09   10.95
  -7  -7  -4   40.40    4.59
  -7  -7  -4   47.75    5.31
  -7   7  -4   45.94    4.27
  -7   7  -4   46.49    5.11
  -7   7  -5  100.35    7.00
  -7   7  -5  100.55    7.48
  -7   7  -6   -0.96    3.41
  -7   7  -6   -0.60    3.65
  -7   7  -6    2.72    4.71
  -7   7  -7  226.00   11.31
  -7   7  -8    3.28    2.70
  -7   7  -8    5.40    2.84
   7  -8 -14   45.66    3.88
   7  -8 -14   58.05    3.93
   7  -8 -14   54.65    4.54
   7  -8 -13   26.56    4.28
   7  -8 -13   29.39    5.01
   7   8 -13   20.30    3.65
   7  -8 -12   14.60    5.05
   7   8 -12   10.93    4.21
   7  -8 -12   14.01    5.57
   7  -8 -11   13.69    6.02
   7   8 -11   24.03    4.97
  -7  -8  11   20.24    3.30
   7   8 -10  300.74   14.33
   7   8 -10  295.07   14.16
   7   8 -10  384.81   16.81
  -7  -8  10  348.36   15.10
   7  -8 -10  273.49   14.20
   7  -8  -9   37.76    8.91
  -7  -8   9   34.66    4.53
   7  -8  -9   31.02    3.88
   7   8  -8   29.31    5.39
   7   8  -8   29.69    8.63
   7  -8  -8   36.46    8.88
  -7   8   8   27.00    8.00
  -7  -8   8   40.94    4.74
   7  -8  -8   33.88    4.07
  -7  -8   7   16.25    4.01
   7   8  -7   15.78    7.80
   7  -8  -7   14.99    8.10
  -7   8   7   15.45    7.85
   7   8  -7   16.03    4.49
   7   8  -6   41.42    5.24
  -7   8   6   34.09    3.89
  -7   8   6   22.87    5.52
   7  -8  -6   32.53    6.76
  -7   8   6   28.91    8.42
   7   8  -6   27.28    8.20
  -7  -8   6   38.06    4.65
  -7   8   5    4.46    2.83
  -7   8   5   -4.88    7.47
   7   8  -5    1.15    6.39
   7   8  -5    0.53    3.46
  -7   8   5    6.00    4.39
   7  -8  -5   10.33    5.81
   7   8  -4  402.87   18.81
   7   8  -4  389.57   23.24
  -7  -8   4  443.55   18.71
   7   8  -3    7.03    3.32
  -7   8   3    8.87    7.11
  -7   8   3    5.17    4.38
   7   8  -3    8.51    5.58
  -7  -8   3   10.97    3.51
  -7   8   2   47.83    4.36
  -7   8   2   43.31    9.32
  -7   8   2   33.91    5.99
  -7  -8   2   38.31    5.06
   7   8  -2   32.03    3.98
  -7  -8   2   31.20    4.18
  -7   8   1  108.91    6.05
  -7   8   1  114.18    7.01
  -7  -8   1   92.27    6.38
  -7  -8   1  107.02    7.78
  -7   8   1   82.20    8.89
  -7   8   1  107.16   12.20
  -7   8   0  218.63   10.70
  -7   8   0  198.86   14.42
  -7  -8   0  262.99   12.68
  -7   8   0  205.98   16.97
  -7   8   0  246.96   12.01
  -7  -8   0  195.82   10.80
  -7   8  -1    5.65    2.35
  -7   8  -1    8.39    3.86
  -7   8  -1    4.91    3.77
  -7   8  -1    3.64    5.81
  -7   8  -1    1.32    3.76
  -7  -8  -2  664.18   27.81
  -7   8  -2  603.44   27.45
  -7   8  -2  595.96   27.53
  -7   8  -2  567.87   26.34
  -7  -8  -3    2.14    3.80
  -7  -8  -3    7.70    4.74
  -7   8  -3    4.41    3.67
  -7   8  -3   12.43    4.61
  -7   8  -3   10.13    2.52
  -7   8  -4   12.75    4.01
  -7  -8  -4   11.09    3.77
  -7  -8  -4   13.60    4.38
  -7   8  -5  194.83   10.78
  -7  -8  -5  200.76   10.22
  -7   8  -6  113.55    7.42
  -7   8  -6  115.79    7.51
  -7   8  -6  120.79    7.31
  -7   8  -7   31.35    4.00
  -7   8  -8  129.78    6.49
  -7   8  -8  121.53    6.20
   7  -9 -14   28.22    2.77
   7  -9 -14   33.90    2.96
   7  -9 -14   29.95    3.09
   7  -9 -13    3.41    3.74
   7   9 -13    1.51    2.71
   7  -9 -13    3.38    3.61
   7  -9 -12   20.41    4.95
   7   9 -12   27.70    4.29
   7  -9 -12   25.08    5.11
   7   9 -11   90.63    6.95
  -7  -9  11   81.46    5.38
   7  -9 -11   69.86    6.80
   7   9 -10    3.43    4.71
  -7  -9  10    6.17    3.41
   7  -9 -10   -1.83    5.19
   7  -9  -9  123.12    8.50
   7   9  -9   94.97   12.39
   7   9  -9  100.55   12.60
  -7   9   8  111.79   12.49
   7   9  -8   94.66    8.05
  -7  -9   8  115.98    7.40
   7  -9  -8  107.22   12.97
   7   9  -8   87.70   11.61
   7   9  -7    0.20    4.28
   7   9  -7    0.67    6.69
  -7   9   7    0.73    7.06
  -7  -9   7    6.52    4.00
   7  -9  -6    2.18    5.02
  -7   9   6    7.36    7.72
   7   9  -6    5.89    4.16
   7   9  -6   -3.79    6.48
  -7  -9   6    5.68    3.79
  -7  -9   5  145.60    8.40
  -7   9   5  144.59   14.96
   7   9  -5  155.63    9.36
   7   9  -5  135.31   13.34
   7  -9  -5  131.66   12.83
  -7  -9   4    4.91    3.81
   7   9  -4    4.89    3.81
   7   9  -4   -1.09    6.02
  -7  -9   4    1.52    3.47
  -7  -9   3   94.70    7.07
  -7   9   3  103.61   12.88
   7   9  -3  106.97    7.00
   7   9  -3   84.16    9.53
  -7  -9   3  100.35    6.86
   7   9  -2  356.72   17.99
  -7  -9   2  392.00   18.53
  -7   9   2  359.89   24.58
  -7  -9   2  402.40   18.11
  -7   9   2  384.81   17.99
  -7   9   1   24.55    8.25
  -7  -9   1   21.61    5.09
  -7  -9   1   24.25    3.65
  -7   9   1   27.34    4.09
  -7  -9   0  126.68    8.24
  -7   9   0  101.95   12.23
  -7   9   0  117.19    7.34
  -7  -9   0   90.60    6.10
  -7   9  -1  409.70   19.93
  -7   9  -1  430.68   19.94
  -7  -9  -1  462.04   20.46
  -7   9  -2   11.34    3.97
  -7   9  -2   12.41    4.39
  -7  -9  -2    6.71    4.52
  -7   9  -3  142.65    8.63
  -7   9  -3  138.84    8.60
  -7   9  -3  147.29    9.14
  -7  -9  -3  129.93    8.54
  -7  -9  -3  138.91    9.13
  -7   9  -4  283.32   14.05
  -7   9  -4  287.99   14.53
  -7  -9  -4  263.79   13.74
  -7   9  -5   44.45    5.32
  -7   9  -5   42.08    4.59
  -7  -9  -5   41.60    4.45
  -7   9  -6   36.61    4.41
  -7   9  -6   38.52    4.52
  -7   9  -7  126.25    6.71
  -7   9  -7  113.41    6.35
  -7   9  -8   12.59    2.04
   7 -10 -13   57.79    4.65
   7 -10 -13   68.13    4.63
   7 -10 -12   37.85    5.08
   7  10 -12   44.09    4.52
   7 -10 -12   34.44    4.47
   7  10 -11   29.31    4.75
  -7 -10  11   34.91    3.59
   7 -10 -11   23.07    4.66
   7  10 -10   31.23    5.16
  -7 -10  10   21.12    3.78
   7 -10 -10   20.45    4.75
  -7 -10   9   76.82    6.06
   7  10  -8   90.27    7.52
   7  10  -8   67.86   10.74
   7  10  -8   67.92   10.42
  -7 -10   8   93.65    6.74
   7  10  -7   34.84    5.55
   7  10  -7   28.77    8.19
   7  10  -7   18.29    7.64
  -7 -10   7   32.06    4.90
   7 -10  -6   34.86    7.66
  -7  10   6   35.67    9.57
   7  10  -6   75.31    6.47
   7  10  -6   53.75    9.68
   7  10  -6   42.88    9.11
  -7 -10   6   66.91    5.90
   7 -10  -5    6.11    6.16
  -7  10   5    3.05    7.53
  -7 -10   5   23.06    3.75
   7  10  -5   24.34    4.77
   7  10  -5   15.65    6.75
   7  10  -5   13.66    7.18
  -7 -10   5   20.17    4.38
  -7 -10   4   57.98    5.25
   7  10  -4   60.80    5.75
   7  10  -4   37.63    7.79
   7  10  -4   39.94    8.63
  -7 -10   4   64.96    5.58
  -7 -10   3   72.08    5.98
  -7  10   3   66.87   11.01
   7  10  -3   63.22    5.70
  -7 -10   3   71.67    5.67
   7  10  -2    4.35    3.34
  -7  10   2    2.02    2.94
  -7 -10   2    6.45    3.43
  -7  10   2    1.48    7.19
  -7 -10   2    3.43    4.39
   7  10  -1  107.12    6.81
  -7 -10   1  115.65    8.02
  -7  10   1  106.86    6.99
  -7 -10   1   96.99    6.53
  -7  10   0   35.97    4.73
  -7  10   0   30.67    8.38
  -7  10   0   34.33    4.99
  -7  10  -1    4.58    3.66
  -7 -10  -1    3.93    5.09
  -7  10  -1    8.03    3.86
  -7  10  -2  160.34    9.72
  -7 -10  -2  169.64    9.99
  -7  10  -2  159.79    9.50
  -7  10  -3  219.30   12.05
  -7 -10  -3  216.61   11.85
  -7 -10  -3  226.54   12.24
  -7  10  -3  220.18   11.62
  -7  10  -3  220.52   11.74
  -7  10  -4    8.53    4.17
  -7  10  -4    4.10    3.38
  -7 -10  -4    8.59    3.91
  -7  10  -5   93.65    5.97
  -7  10  -5   90.26    6.17
  -7  10  -6   18.31    3.43
  -7  10  -7   16.72    2.74
   7 -11 -13    3.30    2.68
   7 -11 -13    3.21    2.57
   7  11 -12   55.91    4.59
   7  11 -11   69.67    5.75
  -7 -11  11   65.15    4.54
   7  11 -10   16.15    4.55
  -7 -11  10   11.03    3.44
  -7 -11   9   10.75    3.88
   7  11  -8  105.08    8.23
  -7 -11   8  108.52    7.46
   7  11  -7   17.30    5.27
  -7 -11   7   33.97    4.94
  -7  11   6  164.68   16.05
   7  11  -6  144.49   14.27
   7  11  -6  135.10   14.23
   7 -11  -6  139.68   13.47
   7 -11  -5   62.92    9.92
  -7  11   5   53.62   10.89
   7  11  -5  105.57    7.64
   7  11  -5   74.60   10.75
  -7 -11   5  106.90    7.07
   7 -11  -4   40.88    8.24
  -7 -11   4   35.72    4.49
   7  11  -4   37.34    5.07
   7  11  -4   26.17    7.18
  -7 -11   4   43.46    5.05
  -7 -11   3   14.53    4.17
  -7  11   3   10.79    7.73
   7  11  -3   10.90    3.96
   7  11  -3   11.51    6.12
  -7 -11   3   15.38    3.93
   7  11  -2  208.28   11.38
  -7  11   2  209.60   10.77
  -7 -11   2  212.02   11.08
  -7 -11   2  221.40   11.59
   7  11  -1   18.13    3.75
  -7  11   1   19.57    3.63
  -7 -11   1   11.73    3.22
  -7 -11   1   18.07    4.90
  -7  11   1    6.64    6.66
  -7  11   0  349.23   16.99
  -7  11   0  348.06   17.34
  -7 -11   0  360.32   17.60
  -7  11  -1  133.39    8.39
  -7  11  -1  128.32    8.33
  -7 -11  -1  152.13    9.36
  -7  11  -2   66.00    5.72
  -7  11  -2   55.98    5.21
  -7 -11  -2   62.16    6.25
  -7 -11  -2   59.15    6.66
  -7  11  -3   23.00    4.41
  -7  11  -3   25.41    4.00
  -7 -11  -3   20.13    4.63
  -7  11  -4  303.51   15.02
  -7  11  -4  319.33   14.73
  -7 -11  -4  291.75   14.78
  -7  11  -5   -0.21    2.64
  -7  11  -5    1.50    3.18
  -7  11  -5    1.94    3.33
  -7 -11  -5    5.89    3.09
  -7  11  -6   84.40    4.78
   7 -12 -12    6.60    3.25
   7  12 -12    9.22    2.47
   7  12 -11    4.04    3.21
   7 -12 -11    5.43    4.32
  -7 -12  11    4.69    2.23
  -7 -12  10    0.55    2.84
   7  12 -10    2.36    3.65
  -7 -12   9   10.59    3.63
  -7 -12   8    1.17    3.80
   7  12  -8    4.20    4.62
  -7 -12   7  509.25   23.61
   7  12  -7  515.22   24.33
   7  12  -6   11.59    4.87
  -7 -12   5    2.23    3.99
   7  12  -5    4.31    4.33
  -7 -12   4    5.61    3.77
   7  12  -4    2.08    3.99
  -7 -12   4    5.23    3.29
  -7 -12   3  132.85    7.84
   7  12  -3  120.69    8.20
  -7 -12   3  118.06    7.70
  -7 -12   2   24.22    3.81
   7  12  -2   27.80    4.41
  -7 -12   2   22.44    4.54
   7  12  -1  159.65    8.92
  -7 -12   1  167.72    9.54
  -7  12   1  153.29    8.56
  -7 -12   1  138.35    8.14
  -7  12   0    7.58    3.77
  -7  12   0    5.33    3.25
  -7 -12   0    7.63    4.87
  -7 -12   0    8.47    5.30
  -7  12  -1   22.34    3.96
  -7  12  -1   21.86    3.92
  -7 -12  -1   18.35    5.16
  -7  12  -2    2.65    3.16
  -7  12  -2    1.23    2.89
  -7  12  -2    1.44    3.35
  -7  12  -3  258.12   12.57
  -7  12  -3  241.66   12.86
  -7 -12  -3  271.93   13.24
  -7 -12  -4    5.35    3.54
  -7  12  -4    1.75    3.17
  -7  12  -4    2.61    3.28
  -7  12  -4    3.75    2.58
  -7  12  -5  180.13    9.17
  -7  12  -5  174.07    8.38
  -7  12  -6    0.43    1.92
   7 -13 -12   60.43    3.93
   7 -13 -12   64.82    4.05
   7 -13 -11    0.85    3.49
   7  13 -11    1.01    2.56
  -7 -13  11    0.89    1.79
   7 -13 -11    2.62    3.36
   7  13 -10    3.08    3.27
  -7 -13  10    2.06    2.60
   7 -13 -10   -1.35    4.16
  -7 -13   9    0.58    3.05
  -7 -13   8   70.89    5.76
   7  13  -7    7.77    4.83
  -7 -13   7    9.62    4.04
   7  13  -6  250.41   13.68
   7  13  -5   31.85    5.40
  -7 -13   5   50.49    5.16
   7  13  -4   39.67    5.31
  -7 -13   4   30.93    4.46
  -7 -13   3    6.58    3.44
   7  13  -3    4.36    3.86
  -7 -13   3    9.44    3.61
  -7 -13   2  112.59    7.39
  -7 -13   2  114.24    7.01
   7  13  -2  117.79    7.58
  -7 -13   1    1.04    4.16
  -7 -13   1    2.25    4.83
   7  13  -1   -1.75    3.25
  -7  13   1    2.97    3.33
  -7  13   0  353.88   17.70
  -7  13   0  379.73   18.08
  -7  13  -1   20.90    3.55
  -7  13  -1   17.84    3.18
  -7  13  -1   13.91    3.25
  -7 -13  -1   18.25    4.90
  -7  13  -2   80.97    5.61
  -7  13  -2   68.38    4.98
  -7  13  -3    2.93    2.99
  -7  13  -3    0.47    2.32
  -7 -13  -3    1.17    3.64
  -7 -13  -4  250.86   12.36
  -7  13  -4  256.10   12.23
  -7  13  -5    7.73    2.04
   7 -14 -11   18.29    2.84
   7 -14 -11   17.15    2.52
  -7 -14  11    5.76    1.48
   7  14 -11    4.78    2.04
   7 -14 -10    2.76    3.50
   7  14 -10    3.00    2.78
  -7 -14  10    0.68    2.14
   7 -14 -10   -0.15    3.10
   7  14  -9   19.24    3.93
  -7 -14   9   21.29    3.21
   7 -14  -9   12.94    3.85
  -7 -14   8   77.31    5.33
   7 -14  -8   56.00    5.41
   7  14  -7  166.12    9.40
   7 -14  -7  132.19    8.05
  -7 -14   6   20.08    4.19
   7  14  -6   19.80    4.69
  -7 -14   5   18.88    4.00
   7  14  -5   17.38    4.48
  -7 -14   4   33.72    4.18
   7  14  -4   26.00    4.78
  -7 -14   3   61.20    4.99
   7  14  -3   58.50    5.61
  -7 -14   2    3.55    4.33
   7  14  -2    2.70    3.41
  -7 -14   2   -0.11    2.46
  -7  14   2    6.44    3.28
  -7  14   1  302.50   15.03
   7  14  -1  324.76   15.17
  -7 -14   1  322.59   15.77
  -7 -14   0   19.78    4.68
  -7  14   0   12.95    2.65
  -7  14   0   17.17    3.15
  -7 -14  -1    1.58    4.01
  -7  14  -1    1.34    2.42
  -7  14  -1    0.80    2.17
  -7  14  -1    1.20    2.32
  -7  14  -2   73.51    4.58
  -7  14  -2   73.80    5.04
  -7  14  -3   98.46    5.78
   7 -15 -10    3.47    2.50
   7 -15 -10    4.06    1.98
  -7 -15  10    2.86    1.68
   7  15 -10    4.05    2.17
   7 -15  -9   10.37    3.28
   7  15  -9   12.70    2.96
  -7 -15   9    8.77    2.40
   7 -15  -9   11.93    2.70
  -7 -15   8   82.83    4.97
   7 -15  -8   56.76    4.40
   7  15  -7    3.49    3.58
   7  15  -6   41.75    4.89
  -7 -15   6   35.60    4.27
   7  15  -5   86.31    6.33
  -7 -15   5   87.08    5.77
  -7 -15   4    6.39    3.32
  -7 -15   4    9.79    3.26
   7  15  -4    6.77    3.68
  -7 -15   3    6.60    3.57
   7  15  -3    1.00    3.28
  -7 -15   3    0.85    2.80
  -7  15   3    1.14    2.58
  -7 -15   2  263.03   12.69
   7  15  -2  274.43   12.62
  -7 -15   1   18.04    4.10
   7  15  -1   13.75    3.10
  -7  15   1   14.15    2.66
  -7 -15   0   33.90    4.50
  -7 -15  -1  161.84    8.92
  -7 -15  -2   15.13    3.50
   7  16  -9   22.03    2.61
  -7 -16   9   20.94    2.23
   7 -16  -8    6.58    2.63
  -7 -16   8   14.60    2.43
   7  16  -7   16.11    3.34
  -7 -16   6   41.67    3.83
   7  16  -6   44.98    4.31
  -7 -16   5   25.09    3.29
   7  16  -5   25.60    3.90
  -7 -16   4   53.26    4.19
   7  16  -4   78.53    5.30
  -7 -16   4   72.93    4.59
  -7  16   4   56.73    3.97
  -7 -16   3   41.01    3.78
   7  16  -3   51.31    4.12
   7  16  -2   42.91    3.93
  -7 -16   2   41.10    4.12
   7  16  -1   39.23    3.45
  -7 -16   1   44.31    4.19
  -7 -16   0   50.53    4.46
  -7 -16  -1    0.47    2.72
  -7 -16  -2   61.63    4.33
  -7 -17   8   16.52    1.83
[truncated: 135,669 more chars]
